# Supplementary material for: Consequences of benzalkonium chloride tolerance for selection dynamics and de novo resistance evolution driven by antibiotics
Source: NPJ Antimicrob Resist. 2026 Jan 8;4:2. doi: 10.1038/s44259-025-00170-8 (PMC12783665; doi:10.1038/s44259-025-00170-8)
Supplement: Supplementary file 2 — supplementary_data-revised. [file 44259_2025_170_MOESM2_ESM.zip]

Archive with 7 entries (6 files):
- supplementary_data-revised/
- supplementary_data-revised/Supplementary data file 1.csv
- supplementary_data-revised/Supplementary data file 2.csv
- supplementary_data-revised/Supplementary data file 3.csv
- supplementary_data-revised/Supplementary data file 4.tsv
- supplementary_data-revised/Supplementary data file 5.csv
- supplementary_data-revised/Supplementary data file 6.csv
