# Supplementary material for: Consequences of benzalkonium chloride tolerance for selection dynamics and de novo resistance evolution driven by antibiotics
Source: NPJ Antimicrob Resist. 2026 Jan 8;4:2. doi: 10.1038/s44259-025-00170-8 (PMC12783665; doi:10.1038/s44259-025-00170-8)
Supplement: Supplementary file 2 — supplementary_data-revised. [file 44259_2025_170_MOESM2_ESM.zip › supplementary_data-revised/Supplementary data file 1.csv]

population	strain	concentration	survived/extinct	frequency	type	gene_name	gene_position	gene_product	mutation_category	ref_seq	new_seq
P6_H8_64	S4	64	1	0,941747573	DEL	soxR	coding (382-384/465 nt)	DNA-binding transcriptional dual regulator SoxR	small_indel	AGT
P6_H8_64	S4	64	1	1	DEL	soxR	coding (378-380/465 nt)	DNA-binding transcriptional dual regulator SoxR	small_indel	GCG
P6_H8_64	S4	64	1	0,0530900955	DEL	chiA/tufA	intergenic (-288/+4)	endochitinase/translation elongation factor Tu 1	small_indel	G
P6_H8_2048	S4	2048	1	1	DEL	soxR	coding (378-380/465 nt)	DNA-binding transcriptional dual regulator SoxR	small_indel	GCG
P6_H8_2048	S4	2048	1	1	DEL	gloA	coding (244-257/408 nt)	glyoxalase I	small_indel	GCCGCTGAAGCGTG
P6_H8_2048	S4	2048	1	0,0507850647	DEL	ydbL/feaR	intergenic (+156/+16)	DUF1318 domain-containing protein YdbL/DNA-binding transcriptional activator FeaR	small_indel	A
P6_H8_2048	S4	2048	1	0,0501413345	DEL	ychE/insH21	intergenic (+28/-258)	putative inner membrane protein/IS5 transposase and trans-activator	small_indel	T
P6_H8_2048	S4	2048	1	1	DEL	acrR	coding (138/648 nt)	DNA-binding transcriptional repressor AcrR	small_indel	T
P6_H7_64	S4	64	1	0,0596914291	DEL	yjiS/yjiT	intergenic (+158/-341)	DUF1127 domain-containing protein YjiS/putative uncharacterized protein YjiT	small_indel	C
P6_H7_64	S4	64	1	0,0845355988	DEL	yqeL	coding (10/81 nt)	uncharacterized protein YqeL	small_indel	C
P6_H7_64	S4	64	1	0,0643362999	DEL	amn/yeeN	intergenic (+12/-331)	AMP nucleosidase/putative transcriptional regulator YeeN	small_indel	C
P6_H7_2048	S4	2048	1	0,324880536	DEL	parC	coding (240-242/2259 nt)	DNA topoisomerase IV subunit A	small_indel	GCG
P6_G8_64	S4	64	1	0,0776314735	DEL	yjhU/yjhF	intergenic (-176/+171)	KpLE2 phage-like element; putative DNA-binding transcriptional regulator YjhU/KpLE2 phage-like element; putative transporter YjhF	small_indel	A
P6_G8_64	S4	64	1	0,0551638603	DEL	hfq	coding (37/309 nt)	RNA-binding protein Hfq	small_indel	A
P6_G8_64	S4	64	1	1	DEL	soxR	coding (378-380/465 nt)	DNA-binding transcriptional dual regulator SoxR	small_indel	GCG
P6_G8_64	S4	64	1	0,0663847923	DEL	chiA/tufA	intergenic (-288/+4)	endochitinase/translation elongation factor Tu 1	small_indel	G
P6_G8_64	S4	64	1	0,0520057678	DEL	yeaG/yeaH	intergenic (+17/-96)	protein kinase YeaG/DUF444 domain-containing protein YeaH	small_indel	C
P6_G8_2048	S4	2048	1	1	DEL	soxR	coding (378-380/465 nt)	DNA-binding transcriptional dual regulator SoxR	small_indel	GCG
P6_G12_64	S4	64	0	0,123348018	DEL	soxR	coding (382-384/465 nt)	DNA-binding transcriptional dual regulator SoxR	small_indel	AGT
P6_G12_64	S4	64	0	0,568281938	DEL	soxR	coding (378-380/465 nt)	DNA-binding transcriptional dual regulator SoxR	small_indel	GCG
P6_G12_64	S4	64	0	0,0692248344	DEL	chiA/tufA	intergenic (-288/+4)	endochitinase/translation elongation factor Tu 1	small_indel	G
P6_F7_64	S4	64	1	0,151613602	DEL	rne	coding (1657-1779/3186 nt)	ribonuclease E	large_deletion	123-bp
P6_F11_64	S4	64	0	1	DEL	rne	coding (1535/3186 nt)	ribonuclease E	small_indel	A
P6_F10_64	S4	64	0	1	DEL	soxR	coding (381-383/465 nt)	DNA-binding transcriptional dual regulator SoxR	small_indel	CAG
P6_E11_64	S4	64	0	0,342465744	DEL	[rttR]–[tyrT]		[rttR],tpr,tyrV,[tyrT]	large_deletion	474-bp
P6_C11_64	S4	64	0	0,0565466881	DEL	hfq	coding (37/309 nt)	RNA-binding protein Hfq	small_indel	A
P6_C11_64	S4	64	0	1	DEL	soxR	coding (378-380/465 nt)	DNA-binding transcriptional dual regulator SoxR	small_indel	GCG
P6_C11_64	S4	64	0	0,0518016815	DEL	gadE	coding (373/528 nt)	DNA-binding transcriptional activator GadE	small_indel	C
P6_C11_64	S4	64	0	0,0564703941	DEL	zupT/yqiD	intergenic (+27/+31)	heavy metal divalent cation transporter ZupT/protein YqiD	small_indel	A
P6_C11_64	S4	64	0	0,0535216331	DEL	yqeL	coding (10/81 nt)	uncharacterized protein YqeL	small_indel	C
P6_C11_64	S4	64	0	0,0591344833	DEL	amn/yeeN	intergenic (+12/-331)	AMP nucleosidase/putative transcriptional regulator YeeN	small_indel	C
P6_B11_64	S4	64	0	0,189189189	DEL	soxR	coding (382-384/465 nt)	DNA-binding transcriptional dual regulator SoxR	small_indel	AGT
P6_B11_64	S4	64	0	0,5625	DEL	soxR	coding (378-380/465 nt)	DNA-binding transcriptional dual regulator SoxR	small_indel	GCG
P6_B11_64	S4	64	0	0,212676048	DEL	soxS/soxR	intergenic (-55/-31)	DNA-binding transcriptional dual regulator SoxS/DNA-binding transcriptional dual regulator SoxR	small_indel	T
P6_B11_64	S4	64	0	0,564551422	DEL	rne	coding (1473-1476/3186 nt)	ribonuclease E	small_indel	CCCT
P6_B11_64	S4	64	0	0,152755046	DEL	rne	coding (1657-1779/3186 nt)	ribonuclease E	large_deletion	123-bp
P6_B10_64	S4	64	1	0,0599918365	DEL	rlmB	coding (128/732 nt)	23S rRNA 2'-O-ribose G2251 methyltransferase	small_indel	T
P6_B10_64	S4	64	1	0,0594739914	DEL	chiA/tufA	intergenic (-288/+4)	endochitinase/translation elongation factor Tu 1	small_indel	G
P6_B10_64	S4	64	1	0,0528354645	DEL	zupT/yqiD	intergenic (+27/+31)	heavy metal divalent cation transporter ZupT/protein YqiD	small_indel	A
P6_B10_64	S4	64	1	0,0503501892	DEL	ygcU	coding (829/1455 nt)	putative FAD-containing dehydrogenase	small_indel	C
P6_B10_64	S4	64	1	0,0639901161	DEL	yeaG/yeaH	intergenic (+17/-96)	protein kinase YeaG/DUF444 domain-containing protein YeaH	small_indel	C
P6_B10_64	S4	64	1	0,0581316948	DEL	ydbL/feaR	intergenic (+156/+16)	DUF1318 domain-containing protein YdbL/DNA-binding transcriptional activator FeaR	small_indel	A
P6_B10_64	S4	64	1	0,0517859459	DEL	ychE/insH21	intergenic (+28/-258)	putative inner membrane protein/IS5 transposase and trans-activator	small_indel	T
P6_B10_64	S4	64	1	0,0565958023	DEL	ykfC	coding (688/1146 nt)	CP4-6 prophage; PF00078 domain-containing protein YkfC	small_indel	A
P6_B10_64	S4	64	1	0,0578408241	DEL	thrL/thrA	intergenic (+32/-50)	thr operon leader peptide/fused aspartate kinase/homoserine dehydrogenase 1	small_indel	C
P6_B10_2048	S4	2048	1	1	DEL	miaB	coding (1070/1425 nt)	isopentenyl-adenosine A37 tRNA methylthiolase	small_indel	T
P6_A12_2048	S4	2048	1	1	DEL	soxS/soxR	intergenic (-60/-26)	DNA-binding transcriptional dual regulator SoxS/DNA-binding transcriptional dual regulator SoxR	small_indel	C
P6_A12_2048	S4	2048	1	1	DEL	uvrC	coding (693-707/1833 nt)	excision nuclease subunit C	small_indel	ACCGCCTGAATTTGG
P6_A12_2048	S4	2048	1	1	DEL	ppsA	coding (1948/2379 nt)	phosphoenolpyruvate synthetase	small_indel	T
P6_A12_2048	S4	2048	1	1	DEL	acrA/acrR	intergenic (-103/-39)	multidrug efflux pump membrane fusion lipoprotein AcrA/DNA-binding transcriptional repressor AcrR	small_indel	A
P4_H4_64	WT	64	1	0,822578907	DEL	ompF	coding (924/1089 nt)	outer membrane porin F	small_indel	G
P4_H4_64	WT	64	1	0,822579861	DEL	ompF	coding (925/1089 nt)	outer membrane porin F	small_indel	C
P4_H4_2048	WT	2048	1	1	DEL	ompF	coding (924-925/1089 nt)	outer membrane porin F	small_indel	CG
P4_G5_64	WT	64	0	0,597432579	DEL	soxR	coding (381-383/465 nt)	DNA-binding transcriptional dual regulator SoxR	small_indel	CAG
P4_G5_64	WT	64	0	0,224299065	DEL	soxR	coding (375-377/465 nt)	DNA-binding transcriptional dual regulator SoxR	small_indel	TTC
P4_G5_64	WT	64	0	0,0503778458	DEL	mnmE/tnaC	intergenic (+20/-223)	5-carboxymethylaminomethyluridine-tRNA synthase GTPase subunit/tnaAB operon leader peptide	small_indel	T
P4_G5_64	WT	64	0	0,0616664886	DEL	yqeL	coding (10/81 nt)	uncharacterized protein YqeL	small_indel	C
P4_G5_64	WT	64	0	0,0814479638	DEL	gyrA	coding (247-249/2628 nt)	DNA gyrase subunit A	small_indel	CGA
P4_G5_64	WT	64	0	0,511464982	DEL	ompF	coding (434-446/1089 nt)	outer membrane porin F	small_indel	TCATCGCTGTATG
P4_G4_64	WT	64	0	0,298642534	DEL	soxR	coding (382-384/465 nt)	DNA-binding transcriptional dual regulator SoxR	small_indel	AGT
P4_G4_64	WT	64	0	0,220533371	DEL	mltB	coding (502/1086 nt)	membrane-bound lytic murein transglycosylase B	small_indel	C
P4_G4_64	WT	64	0	1	DEL	gyrA	coding (247-249/2628 nt)	DNA gyrase subunit A	small_indel	CGA
P4_G4_64	WT	64	0	0,527020454	DEL	ompF	coding (470/1089 nt)	outer membrane porin F	small_indel	C
P4_G4_64	WT	64	0	0,279816514	DEL	acrR	coding (44-54/648 nt)	DNA-binding transcriptional repressor AcrR	small_indel	ACATCCTCGAT
P4_F6_64	WT	64	0	0,671785029	DEL	soxR	coding (378-380/465 nt)	DNA-binding transcriptional dual regulator SoxR	small_indel	GCG
P4_F6_64	WT	64	0	0,90336132	DEL	adeP	coding (437/1338 nt)	adenine:H(+) symporter	small_indel	A
P4_F6_64	WT	64	0	1	DEL	adeP	coding (438/1338 nt)	adenine:H(+) symporter	small_indel	C
P4_F6_64	WT	64	0	1	DEL	[icd]–[icdC]		[icd],ymfD,ymfE,lit,intE,xisE,ymfH,ymfI,ymfJ,ymfK,ymfT,ymfL,ymfM,oweE,ymfN,aaaE,ymfR,beeE,jayE,ymfQ,ycfK,tfaP,tfaE,stfE,pinE,mcrA,[icdC]	large_deletion	15245-bp
P4_F6_64	WT	64	0	0,0964250574	DEL	ompF	coding (939-958/1089 nt)	outer membrane porin F	small_indel	CCACTTCAAAGTAGTTCACC
P4_F5_64	WT	64	0	1	DEL	gyrA	coding (247-249/2628 nt)	DNA gyrase subunit A	small_indel	CGA
P4_F5_64	WT	64	0	0,301795483	DEL	ompF	coding (91/1089 nt)	outer membrane porin F	small_indel	T
P4_F5_64	WT	64	0	0,301795959	DEL	ompF	coding (92/1089 nt)	outer membrane porin F	small_indel	T
P4_F5_64	WT	64	0	0,377587318	DEL	ompF	coding (930/1089 nt)	outer membrane porin F	small_indel	A
P4_F5_64	WT	64	0	0,0744548839	DEL	glnS	coding (1634-1636/1665 nt)	glutamine--tRNA ligase	small_indel	TGC
P4_F3_64	WT	64	0	1	DEL	gyrA	coding (247-249/2628 nt)	DNA gyrase subunit A	small_indel	CGA
P4_F3_64	WT	64	0	0,88630867	DEL	ompF	coding (512/1089 nt)	outer membrane porin F	small_indel	T
P4_F3_64	WT	64	0	0,928362824	DEL	ybhF	coding (970-981/1737 nt)	putative ABC exporter ATP binding subunit	small_indel	CTCGCCGGGTGT
P4_F3_64	WT	64	0	0,138947368	DEL	ybeD	coding (177-181/264 nt)	DUF493 domain-containing protein YbeD	small_indel	TGATA
P4_E4_2048	WT	2048	1	0,0841121495	DEL	soxR	coding (378-380/465 nt)	DNA-binding transcriptional dual regulator SoxR	small_indel	GCG
P4_E4_2048	WT	2048	1	1	DEL	[icd]–[icdC]		[icd],ymfD,ymfE,lit,intE,xisE,ymfH,ymfI,ymfJ,ymfK,ymfT,ymfL,ymfM,oweE,ymfN,aaaE,ymfR,beeE,jayE,ymfQ,ycfK,tfaP,tfaE,stfE,pinE,mcrA,[icdC]	large_deletion	15264-bp
P4_E4_2048	WT	2048	1	0,870006341	DEL	ompF	coding (91-94/1089 nt)	outer membrane porin F	small_indel	TGTT
P4_E4_2048	WT	2048	1	0,106052399	DEL	acrR	coding (308/648 nt)	DNA-binding transcriptional repressor AcrR	small_indel	A
P4_E4_2048	WT	2048	1	0,907407284	DEL	acrA/acrR	intergenic (-101/-41)	multidrug efflux pump membrane fusion lipoprotein AcrA/DNA-binding transcriptional repressor AcrR	small_indel	A
P4_D5_64	WT	64	1	1	DEL	gyrA	coding (247-249/2628 nt)	DNA gyrase subunit A	small_indel	CGA
P4_D5_64	WT	64	1	1	DEL	ompF	coding (92/1089 nt)	outer membrane porin F	small_indel	T
P4_D5_64	WT	64	1	1	DEL	acrA/acrR	intergenic (-101/-41)	multidrug efflux pump membrane fusion lipoprotein AcrA/DNA-binding transcriptional repressor AcrR	small_indel	A
P4_D5_2048	WT	2048	1	0,0880691345	DEL	[rttR]–[tyrT]		[rttR],tpr,tyrV,[tyrT]	large_deletion	474-bp
P4_D5_2048	WT	2048	1	1	DEL	[icd]–[icdC]		[icd],ymfD,ymfE,lit,intE,xisE,ymfH,ymfI,ymfJ,ymfK,ymfT,ymfL,ymfM,oweE,ymfN,aaaE,ymfR,beeE,jayE,ymfQ,ycfK,tfaP,tfaE,stfE,pinE,mcrA,[icdC]	large_deletion	15266-bp
P4_D5_2048	WT	2048	1	1	DEL	ompF	coding (91-94/1089 nt)	outer membrane porin F	small_indel	TGTT
P4_D5_2048	WT	2048	1	1	DEL	acrA/acrR	intergenic (-101/-41)	multidrug efflux pump membrane fusion lipoprotein AcrA/DNA-binding transcriptional repressor AcrR	small_indel	A
P4_D2_64	WT	64	1	0,203914642	DEL	ompF	coding (312/1089 nt)	outer membrane porin F	small_indel	A
P4_D2_2048	WT	2048	1	1	DEL	parE	coding (1773-1784/1893 nt)	DNA topoisomerase IV subunit B	small_indel	TCTTCATCATCG
P4_D2_2048	WT	2048	1	1	DEL	ompF	coding (423-424/1089 nt)	outer membrane porin F	small_indel	CA
P4_C5_64	WT	64	1	1	DEL	[icd]–[icdC]		[icd],ymfD,ymfE,lit,intE,xisE,ymfH,ymfI,ymfJ,ymfK,ymfT,ymfL,ymfM,oweE,ymfN,aaaE,ymfR,beeE,jayE,ymfQ,ycfK,tfaP,tfaE,stfE,pinE,mcrA,[icdC]	large_deletion	15255-bp
P4_C5_64	WT	64	1	1	DEL	ompF	coding (91-94/1089 nt)	outer membrane porin F	small_indel	TGTT
P4_C5_64	WT	64	1	1	DEL	acrA/acrR	intergenic (-101/-41)	multidrug efflux pump membrane fusion lipoprotein AcrA/DNA-binding transcriptional repressor AcrR	small_indel	A
P4_C5_2048	WT	2048	1	1	DEL	[icd]–[icdC]		[icd],ymfD,ymfE,lit,intE,xisE,ymfH,ymfI,ymfJ,ymfK,ymfT,ymfL,ymfM,oweE,ymfN,aaaE,ymfR,beeE,jayE,ymfQ,ycfK,tfaP,tfaE,stfE,pinE,mcrA,[icdC]	large_deletion	15288-bp
P4_C5_2048	WT	2048	1	1	DEL	ompF	coding (91-94/1089 nt)	outer membrane porin F	small_indel	TGTT
P4_C5_2048	WT	2048	1	1	DEL	acrA/acrR	intergenic (-101/-41)	multidrug efflux pump membrane fusion lipoprotein AcrA/DNA-binding transcriptional repressor AcrR	small_indel	A
P4_B6_2048	WT	2048	1	1	DEL	yihF	coding (1048/1431 nt)	uncharacterized protein YihF	small_indel	A
P4_B6_2048	WT	2048	1	0,103044496	DEL	gyrB	coding (1177-1182/2415 nt)	DNA gyrase subunit B	small_indel	ACGGCG
P4_B6_2048	WT	2048	1	0,222211361	DEL	ompF	coding (632/1089 nt)	outer membrane porin F	small_indel	C
P4_B6_2048	WT	2048	1	0,157261372	DEL	ompF	coding (689/1089 nt)	outer membrane porin F	small_indel	C
P4_B6_2048	WT	2048	1	1	DEL	ompF	coding (803/1089 nt)	outer membrane porin F	small_indel	T
P4_B1_64	WT	64	0	0,0735230446	DEL	mnmE/tnaC	intergenic (+20/-223)	5-carboxymethylaminomethyluridine-tRNA synthase GTPase subunit/tnaAB operon leader peptide	small_indel	T
P4_B1_64	WT	64	0	0,831034483	DEL	gyrB	coding (1390-1398/2415 nt)	DNA gyrase subunit B	small_indel	TTCCTGAGA
P4_B1_64	WT	64	0	0,182608696	DEL	gyrA	coding (247-249/2628 nt)	DNA gyrase subunit A	small_indel	CGA
P4_B1_64	WT	64	0	1	DEL	ymfE/lit	intergenic (-217/-234)	e14 prophage; uncharacterized protein YmfE/e14 prophage; cell death peptidase Lit	small_indel	ATGAAATG
P4_B1_64	WT	64	0	0,0508694649	SNP	yabI	656	DedA family protein YabI	snp_nonsynonymous	G	T
P4_B1_64	WT	64	0	0,221885204	SNP	hrpB/mrcB	intergenic (+47/-149)	putative ATP-dependent RNA helicase HrpB/peptidoglycan glycosyltransferase/peptidoglycan DD-transpeptidase MrcB	snp_intergenic	A	C
P4_B1_64	WT	64	0	0,163151741	SNP	hrpB/mrcB	intergenic (+61/-135)	putative ATP-dependent RNA helicase HrpB/peptidoglycan glycosyltransferase/peptidoglycan DD-transpeptidase MrcB	snp_intergenic	T	G
P4_B1_64	WT	64	0	0,0524778366	SNP	aspV/yafT	intergenic (+47/-281)	tRNA-Asp/lipoprotein YafT	snp_intergenic	T	C
P4_B1_64	WT	64	0	0,0662531853	SNP	ykfM	240	uncharacterized protein YkfM	snp_synonymous	G	T
P4_B1_64	WT	64	0	0,113636494	SNP	ykfM	214	uncharacterized protein YkfM	snp_nonsynonymous	G	T
P4_B1_64	WT	64	0	0,0905160904	SNP	ykfM	205	uncharacterized protein YkfM	snp_nonsynonymous	C	A
P4_B1_64	WT	64	0	0,125973225	SNP	ykfM	202	uncharacterized protein YkfM	snp_nonsynonymous	G	T
P4_B1_64	WT	64	0	0,0915608406	SNP	yagH	1137	CP4-6 prophage; putative xylosidase/arabinosidase	snp_nonsynonymous	A	C
P4_B1_64	WT	64	0	0,0931649208	SNP	paoC	951	aldehyde dehydrogenase: molybdenum cofactor-binding subunit	snp_nonsynonymous	T	G
P4_B1_64	WT	64	0	0,0832252502	SNP	frmR/yaiO	intergenic (-124/+64)	DNA-binding transcriptional repressor FrmR/outer membrane protein YaiO	snp_intergenic	A	C
P4_B1_64	WT	64	0	0,097512722	SNP	phoA	19	alkaline phosphatase	snp_nonsynonymous	G	T
P4_B1_64	WT	64	0	0,0526752472	SNP	brnQ/proY	intergenic (+35/-41)	branched chain amino acid transporter BrnQ/putative transporter ProY	snp_intergenic	A	C
P4_B1_64	WT	64	0	0,0675292015	SNP	ybaQ	239	putative DNA-binding transcriptional regulator YbaQ	snp_nonsynonymous	G	T
P4_B1_64	WT	64	0	0,0521521568	SNP	ylcI/nohD	intergenic (-156/-233)	DLP12 prophage; DUF3950 domain-containing protein YlcI/DLP12 prophage; putative DNA-packaging protein NohD	snp_intergenic	T	A
P4_B1_64	WT	64	0	0,140546799	SNP	glnS/chiP	intergenic (+263/-314)	glutamine--tRNA ligase/chitobiose outer membrane channel	snp_intergenic	C	A
P4_B1_64	WT	64	0	0,0581755638	SNP	abrB/ybgO	intergenic (-126/+26)	putative regulator/putative fimbrial protein YbgO	snp_intergenic	C	G
P4_B1_64	WT	64	0	0,0588817596	SNP	abrB/ybgO	intergenic (-128/+24)	putative regulator/putative fimbrial protein YbgO	snp_intergenic	G	C
P4_B1_64	WT	64	0	0,0545568466	SNP	abrB/ybgO	intergenic (-131/+21)	putative regulator/putative fimbrial protein YbgO	snp_intergenic	G	C
P4_B1_64	WT	64	0	0,0538721085	SNP	abrB/ybgO	intergenic (-133/+19)	putative regulator/putative fimbrial protein YbgO	snp_intergenic	C	G
P4_B1_64	WT	64	0	0,156659126	SNP	mngA	1973	2-O-alpha-mannosyl-D-glycerate specific PTS enzyme II	snp_nonsynonymous	C	A
P4_B1_64	WT	64	0	0,118852615	SNP	tolA	867	Tol-Pal system protein TolA	snp_nonsynonymous	A	C
P4_B1_64	WT	64	0	0,0517287254	SNP	ompX/opgE	intergenic (+31/+18)	outer membrane protein X/phosphoethanolamine transferase	snp_intergenic	C	A
P4_B1_64	WT	64	0	0,0542597771	SNP	pflB	1685	pyruvate formate-lyase	snp_nonsynonymous	C	A
P4_B1_64	WT	64	0	0,0605363846	SNP	aroA/ycaL	intergenic (+131/-38)	3-phosphoshikimate 1-carboxyvinyltransferase/periplasmic protease YcaL	snp_intergenic	C	A
P4_B1_64	WT	64	0	0,0886263847	SNP	aroA/ycaL	intergenic (+147/-22)	3-phosphoshikimate 1-carboxyvinyltransferase/periplasmic protease YcaL	snp_intergenic	G	T
P4_B1_64	WT	64	0	1	MOB	rne	coding (1479-1483/3186 nt)	ribonuclease E	mobile_element_insertion	TTTCT
P4_B1_64	WT	64	0	0,117963314	SNP	icd	1098	isocitrate dehydrogenase	snp_synonymous	C	T
P4_B1_64	WT	64	0	0,11514473	SNP	icd	1110	isocitrate dehydrogenase	snp_synonymous	C	T
P4_B1_64	WT	64	0	0,115892887	SNP	icd	1123	isocitrate dehydrogenase	snp_synonymous	T	C
P4_B1_64	WT	64	0	0,113671303	SNP	icd	1125	isocitrate dehydrogenase	snp_synonymous	A	G
P4_B1_64	WT	64	0	0,0525302887	SNP	icd	1155	isocitrate dehydrogenase	snp_synonymous	C	T
P4_B1_64	WT	64	0	0,0526452065	SNP	icd	1158	isocitrate dehydrogenase	snp_synonymous	G	C
P4_B1_64	WT	64	0	1	DEL	ymfE/lit	intergenic (-217/-234)	e14 prophage; uncharacterized protein YmfE/e14 prophage; cell death peptidase Lit	small_indel	ATGAAATG
P4_B1_64	WT	64	0	0,167532921	SNP	icdC	pseudogene (12/165 nt)	protein IcdC	snp_pseudogene	T	C
P4_B1_64	WT	64	0	0,147634506	SNP	icdC	pseudogene (24/165 nt)	protein IcdC	snp_pseudogene	T	C
P4_B1_64	WT	64	0	0,137126446	SNP	icdC	pseudogene (37/165 nt)	protein IcdC	snp_pseudogene	C	T
P4_B1_64	WT	64	0	0,134015083	SNP	icdC	pseudogene (39/165 nt)	protein IcdC	snp_pseudogene	G	A
P4_B1_64	WT	64	0	0,109525681	SNP	icdC	pseudogene (69/165 nt)	protein IcdC	snp_pseudogene	T	C
P4_B1_64	WT	64	0	0,0920338631	SNP	icdC	pseudogene (72/165 nt)	protein IcdC	snp_pseudogene	C	G
P4_B1_64	WT	64	0	0,0775632858	SNP	icdC	pseudogene (75/165 nt)	protein IcdC	snp_pseudogene	G	A
P4_B1_64	WT	64	0	0,0666065216	SNP	icdC	pseudogene (84/165 nt)	protein IcdC	snp_pseudogene	T	C
P4_B1_64	WT	64	0	0,116753578	SNP	rttR|tpr	noncoding (115/171 nt)|55	small RNA RttR|protamine-like protein	snp_noncoding|synonymous	T	G
P4_B1_64	WT	64	0	0,0969524384	SNP	fabI/ycjD	intergenic (-189/+179)	enoyl-[acyl-carrier-protein] reductase/DUF559 domain-containing protein YcjD	snp_intergenic	G	C
P4_B1_64	WT	64	0	0,0561585426	SNP	pspC	187	phage shock protein C	snp_nonsynonymous	G	T
P4_B1_64	WT	64	0	0,108498573	SNP	pspE/ycjM	intergenic (+77/-136)	thiosulfate sulfurtransferase PspE/glucosylglycerate phosphorylase	snp_intergenic	G	T
P4_B1_64	WT	64	0	0,0519490242	SNP	ydbD	403	DUF2773 domain-containing protein YdbD	snp_nonsynonymous	G	A
P4_B1_64	WT	64	0	0,0547451973	SNP	ydbD	405	DUF2773 domain-containing protein YdbD	snp_synonymous	A	C
P4_B1_64	WT	64	0	0,0604362488	SNP	ortT	93	orphan toxin OrtT	snp_synonymous	C	G
P4_B1_64	WT	64	0	0,0567603111	SNP	ortT	96	orphan toxin OrtT	snp_nonsynonymous	C	G
P4_B1_64	WT	64	0	0,0585861206	SNP	yncO	9	protein YncO	snp_nonsense	G	T
P4_B1_64	WT	64	0	0,0555791855	SNP	yncO	6	protein YncO	snp_nonsynonymous	A	C
P4_B1_64	WT	64	0	0,0516233444	SNP	yncO/yncI	intergenic (-1/-81)	protein YncO/putative transposase YncI	snp_intergenic	G	A
P4_B1_64	WT	64	0	0,0519475937	SNP	ynfS/ydfT	intergenic (+159/+119)	Qin prophage; protein YnfS/Qin prophage; putative antitermination protein Q	snp_intergenic	C	G
P4_B1_64	WT	64	0	0,0526204109	SNP	ynfS/ydfT	intergenic (+162/+116)	Qin prophage; protein YnfS/Qin prophage; putative antitermination protein Q	snp_intergenic	C	G
P4_B1_64	WT	64	0	0,051115036	SNP	ynfE	2132	putative selenate reductase YnfE	snp_nonsynonymous	C	G
P4_B1_64	WT	64	0	0,0510287285	SNP	ynfE	2134	putative selenate reductase YnfE	snp_nonsynonymous	T	A
P4_B1_64	WT	64	0	0,0507121086	SNP	ynfE	2138	putative selenate reductase YnfE	snp_nonsynonymous	G	T
P4_B1_64	WT	64	0	0,0735998154	SNP	pdxY/tyrS	intergenic (-30/+29)	pyridoxal kinase 2/tyrosine--tRNA ligase	snp_intergenic	T	G
P4_B1_64	WT	64	0	0,108488083	SNP	slyB/slyA	intergenic (+21/+26)	outer membrane lipoprotein SlyB/DNA-binding transcriptional dual regulator SlyA	snp_intergenic	G	T
P4_B1_64	WT	64	0	0,0612397194	SNP	slyB/slyA	intergenic (+23/+24)	outer membrane lipoprotein SlyB/DNA-binding transcriptional dual regulator SlyA	snp_intergenic	T	A
P4_B1_64	WT	64	0	0,0586862564	SNP	yeaD/yeaE	intergenic (+34/+14)	putative aldose 1-epimerase YeaD/methylglyoxal reductase YeaE	snp_intergenic	T	C
P4_B1_64	WT	64	0	0,0505867004	SNP	yedN	pseudogene (199/1129 nt)	putative type III secreted effector, N-terminal fragment	snp_pseudogene	T	A
P4_B1_64	WT	64	0	0,165383339	SNP	gatY/fbaB	intergenic (-24/+284)	tagatose-1,6-bisphosphate aldolase 2 subunit GatY/fructose-bisphosphate aldolase class I	snp_intergenic	C	A
P4_B1_64	WT	64	0	0,083114624	SNP	gatY/fbaB	intergenic (-25/+283)	tagatose-1,6-bisphosphate aldolase 2 subunit GatY/fructose-bisphosphate aldolase class I	snp_intergenic	G	T
P4_B1_64	WT	64	0	0,177522659	SNP	gatY/fbaB	intergenic (-30/+278)	tagatose-1,6-bisphosphate aldolase 2 subunit GatY/fructose-bisphosphate aldolase class I	snp_intergenic	C	A
P4_B1_64	WT	64	0	0,175231457	SNP	gatY/fbaB	intergenic (-41/+267)	tagatose-1,6-bisphosphate aldolase 2 subunit GatY/fructose-bisphosphate aldolase class I	snp_intergenic	G	T
P4_B1_64	WT	64	0	0,134038448	SNP	gatY/fbaB	intergenic (-75/+233)	tagatose-1,6-bisphosphate aldolase 2 subunit GatY/fructose-bisphosphate aldolase class I	snp_intergenic	C	A
P4_B1_64	WT	64	0	0,0549230576	SNP	yehM	1799	putative YehN	snp_nonsynonymous	T	G
P4_B1_64	WT	64	0	0,182608696	DEL	gyrA	coding (247-249/2628 nt)	DNA gyrase subunit A	small_indel	CGA
P4_B1_64	WT	64	0	0,209800243	SNP	yfdI	1297	CPS-53 (KpLE1) prophage; serotype specific glucosyl transferase	snp_nonsynonymous	C	A
P4_B1_64	WT	64	0	0,139581203	SNP	yfdI	1301	CPS-53 (KpLE1) prophage; serotype specific glucosyl transferase	snp_nonsynonymous	G	T
P4_B1_64	WT	64	0	0,170495987	SNP	yfdI	1306	CPS-53 (KpLE1) prophage; serotype specific glucosyl transferase	snp_nonsynonymous	C	A
P4_B1_64	WT	64	0	0,0558600426	SNP	dsdC	616	DNA-binding transcriptional dual regulator DsdC	snp_nonsynonymous	C	A
P4_B1_64	WT	64	0	0,108105183	SNP	yfeD	389	putative DNA-binding transcriptional regulator YfeD	snp_nonsynonymous	C	A
P4_B1_64	WT	64	0	0,112213135	SNP	eutT	752	putative ethanolamine utilization cobalamin adenosyltransferase	snp_nonsynonymous	T	G
P4_B1_64	WT	64	0	0,0504894257	SNP	acrD/ypfM	intergenic (+63/+36)	multidrug efflux pump RND permease AcrD/uncharacterized protein YpfM	snp_intergenic	C	G
P4_B1_64	WT	64	0	0,0680127144	SNP	yfgM	17	ancillary SecYEG translocon subunit	snp_nonsynonymous	T	G
P4_B1_64	WT	64	0	0,0662679672	SNP	yphF	467	putative ABC transporter periplasmic binding protein YphF	snp_nonsynonymous	G	C
P4_B1_64	WT	64	0	0,109173775	SNP	yfiF	215	putative methyltransferase	snp_nonsynonymous	A	C
P4_B1_64	WT	64	0	0,0952539444	SNP	kgtP/rrfG	intergenic (-66/+257)	alpha-ketoglutarate:H(+) symporter/5S ribosomal RNA	snp_intergenic	G	T
P4_B1_64	WT	64	0	0,0511159897	SNP	ygaQ/csiD	intergenic (+27/-309)	putative uncharacterized protein YgaQ/PF08943 family protein CsiD	snp_intergenic	A	T
P4_B1_64	WT	64	0	0,0874614716	SNP	gudD	1319	D-glucarate dehydratase	snp_nonsynonymous	T	G
P4_B1_64	WT	64	0	0,0772714615	SNP	kduI/yqeF	intergenic (-114/+173)	5-dehydro-4-deoxy-D-glucuronate isomerase/putative acyltransferase	snp_intergenic	A	G
P4_B1_64	WT	64	0	0,0788855553	SNP	kduI/yqeF	intergenic (-120/+167)	5-dehydro-4-deoxy-D-glucuronate isomerase/putative acyltransferase	snp_intergenic	A	T
P4_B1_64	WT	64	0	0,0796122551	SNP	kduI/yqeF	intergenic (-126/+161)	5-dehydro-4-deoxy-D-glucuronate isomerase/putative acyltransferase	snp_intergenic	C	T
P4_B1_64	WT	64	0	0,109427929	SNP	metK	691	methionine adenosyltransferase	snp_nonsynonymous	T	G
P4_B1_64	WT	64	0	0,116756916	SNP	tdcD	139	propionate kinase	snp_nonsynonymous	C	A
P4_B1_64	WT	64	0	0,0506982803	SNP	ispB/sfsB	intergenic (+23/-205)	all-trans-octaprenyl-diphosphate synthase/putative transcriptional regulator SfsB	snp_intergenic	G	C
P4_B1_64	WT	64	0	0,0649595261	SNP	tldD/yhdP	intergenic (-173/+257)	metalloprotease TldD/AsmA2 domain-containing protein	snp_intergenic	C	G
P4_B1_64	WT	64	0	0,0537405014	SNP	tldD/yhdP	intergenic (-184/+246)	metalloprotease TldD/AsmA2 domain-containing protein	snp_intergenic	C	G
P4_B1_64	WT	64	0	0,0508594513	SNP	yhdZ/rrfF	intergenic (+211/+18)	putative ABC transporter ATP-binding subunit YhdZ/5S ribosomal RNA	snp_intergenic	A	G
P4_B1_64	WT	64	0	0,0743107796	SNP	rplN/rpsQ	intergenic (-98/+67)	50S ribosomal subunit protein L14/30S ribosomal subunit protein S17	snp_intergenic	G	T
P4_B1_64	WT	64	0	0,0963525772	SNP	gspC	114	Type II secretion system protein GspC	snp_nonsynonymous	C	A
P4_B1_64	WT	64	0	0,0582256317	SNP	crp	98	DNA-binding transcriptional dual regulator CRP	snp_nonsynonymous	A	C
P4_B1_64	WT	64	0	0,0520825386	SNP	crp	99	DNA-binding transcriptional dual regulator CRP	snp_nonsynonymous	G	T
P4_B1_64	WT	64	0	0,0549650192	SNP	crp	106	DNA-binding transcriptional dual regulator CRP	snp_nonsense	A	T
P4_B1_64	WT	64	0	0,0628805161	SNP	dam	153	DNA adenine methyltransferase	snp_synonymous	G	T
P4_B1_64	WT	64	0	0,052406311	SNP	dam	129	DNA adenine methyltransferase	snp_synonymous	G	T
P4_B1_64	WT	64	0	0,0648446083	SNP	dam	127	DNA adenine methyltransferase	snp_nonsynonymous	G	T
P4_B1_64	WT	64	0	0,053943634	SNP	yhgF/feoA	intergenic (+109/-348)	putative RNA-binding protein YhgF/ferrous iron transport protein A	snp_intergenic	A	T
P4_B1_64	WT	64	0	0,0557055473	SNP	yhgF/feoA	intergenic (+110/-347)	putative RNA-binding protein YhgF/ferrous iron transport protein A	snp_intergenic	T	A
P4_B1_64	WT	64	0	0,0556573868	SNP	yhgF/feoA	intergenic (+111/-346)	putative RNA-binding protein YhgF/ferrous iron transport protein A	snp_intergenic	A	T
P4_B1_64	WT	64	0	0,0520300865	SNP	hdeB/hdeA	intergenic (-47/+69)	periplasmic acid stress chaperone/HdeA monomer, chaperone active form	snp_intergenic	G	T
P4_B1_64	WT	64	0	0,0568995476	SNP	hdeD/arrS	intergenic (+32/+387)	acid-resistance membrane protein/small regulatory RNA ArrS	snp_intergenic	T	A
P4_B1_64	WT	64	0	0,0570001602	SNP	hdeD/arrS	intergenic (+34/+385)	acid-resistance membrane protein/small regulatory RNA ArrS	snp_intergenic	G	C
P4_B1_64	WT	64	0	0,0576586723	SNP	hdeD/arrS	intergenic (+36/+383)	acid-resistance membrane protein/small regulatory RNA ArrS	snp_intergenic	T	A
P4_B1_64	WT	64	0	0,064915657	SNP	xylB	1247	xylulokinase	snp_nonsynonymous	T	G
P4_B1_64	WT	64	0	0,103690624	SNP	lldD/trmL	intergenic (+5/-193)	L-lactate dehydrogenase/tRNA (cytidine/uridine-2'-O)-ribose methyltransferase	snp_intergenic	T	G
P4_B1_64	WT	64	0	0,0586357117	SNP	kbl/htrL	intergenic (-214/+61)	2-amino-3-ketobutyrate CoA ligase/protein HtrL	snp_intergenic	C	T
P4_B1_64	WT	64	0	0,0595064163	SNP	kbl/htrL	intergenic (-215/+60)	2-amino-3-ketobutyrate CoA ligase/protein HtrL	snp_intergenic	A	T
P4_B1_64	WT	64	0	0,061630249	SNP	kbl/htrL	intergenic (-216/+59)	2-amino-3-ketobutyrate CoA ligase/protein HtrL	snp_intergenic	A	T
P4_B1_64	WT	64	0	0,0578460693	SNP	kbl/htrL	intergenic (-217/+58)	2-amino-3-ketobutyrate CoA ligase/protein HtrL	snp_intergenic	A	G
P4_B1_64	WT	64	0	0,0789475441	SNP	htrL	357	protein HtrL	snp_nonsynonymous	C	A
P4_B1_64	WT	64	0	0,131596565	SNP	xanP	36	xanthine:H(+) symporter XanP	snp_nonsynonymous	A	C
P4_B1_64	WT	64	0	0,831034483	DEL	gyrB	coding (1390-1398/2415 nt)	DNA gyrase subunit B	small_indel	TTCCTGAGA
P4_B1_64	WT	64	0	0,0735230446	DEL	mnmE/tnaC	intergenic (+20/-223)	5-carboxymethylaminomethyluridine-tRNA synthase GTPase subunit/tnaAB operon leader peptide	small_indel	T
P4_B1_64	WT	64	0	0,0826978683	SNP	mnmE/tnaC	intergenic (+27/-216)	5-carboxymethylaminomethyluridine-tRNA synthase GTPase subunit/tnaAB operon leader peptide	snp_intergenic	T	A
P4_B1_64	WT	64	0	0,0697674751	INS	mnmE/tnaC	intergenic (+32/-211)	5-carboxymethylaminomethyluridine-tRNA synthase GTPase subunit/tnaAB operon leader peptide	small_indel	G	A
P4_B1_64	WT	64	0	0,0785079002	SNP	ilvC/ppiC	intergenic (+12/+75)	ketol-acid reductoisomerase (NADP(+))/peptidyl-prolyl cis-trans isomerase C	snp_intergenic	T	G
P4_B1_64	WT	64	0	0,0736403465	SNP	ilvC/ppiC	intergenic (+70/+17)	ketol-acid reductoisomerase (NADP(+))/peptidyl-prolyl cis-trans isomerase C	snp_intergenic	T	A
P4_B1_64	WT	64	0	0,0629777908	SNP	rho	352	transcription termination factor Rho	snp_nonsense	G	T
P4_B1_64	WT	64	0	0,0528664589	SNP	rho	353	transcription termination factor Rho	snp_nonsynonymous	A	T
P4_B1_64	WT	64	0	0,0596313477	SNP	rho	354	transcription termination factor Rho	snp_nonsynonymous	A	C
P4_B1_64	WT	64	0	0,187719345	SNP	metE	2041	cobalamin-independent homocysteine transmethylase	snp_nonsynonymous	G	T
P4_B1_64	WT	64	0	0,0720276833	SNP	fdhD/yiiG	intergenic (+116/-37)	sulfurtransferase for molybdenum cofactor sulfuration/DUF3829 domain-containing lipoprotein YiiG	snp_intergenic	G	T
P4_B1_64	WT	64	0	0,054002285	SNP	frvA	44	putative PTS enzyme IIA component FrvA	snp_nonsynonymous	C	A
P4_B1_64	WT	64	0	0,0531902313	SNP	frvA	29	putative PTS enzyme IIA component FrvA	snp_nonsynonymous	T	G
P4_B1_64	WT	64	0	0,130694548	INS	rpoC	coding (706/4224 nt)	RNA polymerase subunit beta'	small_indel	T	GGATGA
P4_B1_64	WT	64	0	0,0528297424	SNP	yjbI	pseudogene (931/1581 nt)	pentapeptide repeats-containing protein YjbI	snp_pseudogene	G	C
P4_B1_64	WT	64	0	0,0570726395	SNP	yjbI	pseudogene (933/1581 nt)	pentapeptide repeats-containing protein YjbI	snp_pseudogene	T	C
P4_B1_64	WT	64	0	0,0541906357	SNP	ryjA	noncoding (127/140 nt)	small RNA RyjA	snp_noncoding	A	C
P4_B1_64	WT	64	0	0,0548028946	SNP	ryjA	noncoding (126/140 nt)	small RNA RyjA	snp_noncoding	C	T
P4_B1_64	WT	64	0	0,0547027588	SNP	ryjA	noncoding (125/140 nt)	small RNA RyjA	snp_noncoding	A	T
P4_B1_64	WT	64	0	0,0545063019	SNP	ryjA	noncoding (124/140 nt)	small RNA RyjA	snp_noncoding	A	G
P4_B1_64	WT	64	0	0,0529718399	SNP	ryjA	noncoding (123/140 nt)	small RNA RyjA	snp_noncoding	G	T
P4_B1_64	WT	64	0	0,0508422852	SNP	alsR/rpiB	intergenic (-79/-280)	DNA-binding transcriptional repressor AlsR/allose-6-phosphate isomerase/ribose-5-phosphate isomerase B	snp_intergenic	A	T
P4_B1_64	WT	64	0	0,0512056351	SNP	alsR/rpiB	intergenic (-97/-262)	DNA-binding transcriptional repressor AlsR/allose-6-phosphate isomerase/ribose-5-phosphate isomerase B	snp_intergenic	G	T
P4_B1_64	WT	64	0	0,109830379	SNP	yjfM	408	DUF1190 domain-containing protein YjfM	snp_nonsynonymous	A	T
P4_B1_64	WT	64	0	0,0589771271	SNP	insG	1327	KpLE2 phage-like element; IS4 putative transposase	snp_nonsynonymous	A	G
P4_B1_64	WT	64	0	0,058016777	SNP	insG	1326	KpLE2 phage-like element; IS4 putative transposase	snp_synonymous	A	C
P4_B1_64	WT	64	0	0,0576119423	SNP	insG	1325	KpLE2 phage-like element; IS4 putative transposase	snp_nonsynonymous	G	T
P4_B1_64	WT	64	0	0,0582251549	SNP	insG	1324	KpLE2 phage-like element; IS4 putative transposase	snp_nonsynonymous	C	T
P4_B1_64	WT	64	0	0,545008099	INV	fimE/fimA	intergenic (+57/-120)	regulator for fimA/type 1 fimbriae major subunit	inversion	306-bp
P4_B1_64	WT	64	0	0,0726766586	SNP	fhuF	472	hydroxamate siderophore iron reductase	snp_nonsense	C	A
P4_B6_2048	WT	2048	1	0,318688869	SNP	hrpB/mrcB	intergenic (+47/-149)	putative ATP-dependent RNA helicase HrpB/peptidoglycan glycosyltransferase/peptidoglycan DD-transpeptidase MrcB	snp_intergenic	A	C
P4_B6_2048	WT	2048	1	0,0676774979	SNP	dgt	794	dGTP triphosphohydrolase	snp_nonsynonymous	A	T
P4_B6_2048	WT	2048	1	0,0531873703	SNP	ispU	373	undecaprenyl diphosphate synthase	snp_nonsynonymous	C	A
P4_B6_2048	WT	2048	1	0,0786519051	SNP	ykfM	240	uncharacterized protein YkfM	snp_synonymous	G	T
P4_B6_2048	WT	2048	1	0,0882506371	SNP	ykfM	234	uncharacterized protein YkfM	snp_nonsynonymous	G	T
P4_B6_2048	WT	2048	1	0,148933411	SNP	ykfM	230	uncharacterized protein YkfM	snp_nonsense	G	T
P4_B6_2048	WT	2048	1	0,142082214	SNP	ykfM	214	uncharacterized protein YkfM	snp_nonsynonymous	G	T
P4_B6_2048	WT	2048	1	0,133923054	SNP	ykfM	205	uncharacterized protein YkfM	snp_nonsynonymous	C	A
P4_B6_2048	WT	2048	1	0,101047993	SNP	ykfM	202	uncharacterized protein YkfM	snp_nonsynonymous	G	T
P4_B6_2048	WT	2048	1	0,187995911	SNP	paoC	951	aldehyde dehydrogenase: molybdenum cofactor-binding subunit	snp_nonsynonymous	T	G
P4_B6_2048	WT	2048	1	0,0999846458	SNP	paoA	561	aldehyde dehydrogenase, Fe-S subunit	snp_nonsynonymous	A	C
P4_B6_2048	WT	2048	1	0,0887241364	SNP	paoA	90	aldehyde dehydrogenase, Fe-S subunit	snp_nonsynonymous	T	A
P4_B6_2048	WT	2048	1	0,05423069	SNP	pdeL	873	DNA-binding transcriptional activator/c-di-GMP phosphodiesterase PdeL	snp_nonsynonymous	G	T
P4_B6_2048	WT	2048	1	0,0589499474	SNP	yahB	250	putative LysR-type DNA-binding transcriptional regulator YahB	snp_nonsynonymous	G	T
P4_B6_2048	WT	2048	1	0,0605421066	SNP	codB	1212	cytosine transporter	snp_synonymous	T	A
P4_B6_2048	WT	2048	1	0,0523266792	SNP	cynX	223	cyanate transporter	snp_nonsynonymous	A	T
P4_B6_2048	WT	2048	1	0,0506424904	SNP	cynX	283	cyanate transporter	snp_nonsynonymous	G	C
P4_B6_2048	WT	2048	1	0,136245251	SNP	iraP/phoA	intergenic (+77/-24)	anti-adaptor protein for sigma(S) stabilization/alkaline phosphatase	snp_intergenic	G	T
P4_B6_2048	WT	2048	1	0,0502715111	SNP	phoA	11	alkaline phosphatase	snp_nonsynonymous	G	T
P4_B6_2048	WT	2048	1	0,077401638	SNP	bolA/tig	intergenic (+88/-256)	DNA-binding transcriptional dual regulator BolA/trigger factor	snp_intergenic	A	T
P4_B6_2048	WT	2048	1	0,093896389	SNP	bolA/tig	intergenic (+93/-251)	DNA-binding transcriptional dual regulator BolA/trigger factor	snp_intergenic	G	T
P4_B6_2048	WT	2048	1	0,0564041138	SNP	bolA/tig	intergenic (+96/-248)	DNA-binding transcriptional dual regulator BolA/trigger factor	snp_intergenic	C	G
P4_B6_2048	WT	2048	1	0,0920338631	SNP	bolA/tig	intergenic (+102/-242)	DNA-binding transcriptional dual regulator BolA/trigger factor	snp_intergenic	G	T
P4_B6_2048	WT	2048	1	0,106702805	SNP	ybaQ	209	putative DNA-binding transcriptional regulator YbaQ	snp_nonsynonymous	G	T
P4_B6_2048	WT	2048	1	0,0601935387	SNP	cnoX/ybbO	intergenic (-55/+6)	chaperedoxin/NADP(+)-dependent aldehyde reductase	snp_intergenic	T	G
P4_B6_2048	WT	2048	1	0,0646057129	SNP	ybcM	662	DLP12 prophage; putative DNA-binding transcriptional regulator	snp_nonsynonymous	C	A
P4_B6_2048	WT	2048	1	0,0866727829	SNP	ylcI/nohD	intergenic (-249/-140)	DLP12 prophage; DUF3950 domain-containing protein YlcI/DLP12 prophage; putative DNA-packaging protein NohD	snp_intergenic	A	T
P4_B6_2048	WT	2048	1	0,0534791946	SNP	fepB/entC	intergenic (-91/-284)	ferric enterobactin ABC transporter periplasmic binding protein/isochorismate synthase EntC	snp_intergenic	G	T
P4_B6_2048	WT	2048	1	0,15735054	SNP	glnS/chiP	intergenic (+219/-358)	glutamine--tRNA ligase/chitobiose outer membrane channel	snp_intergenic	T	G
P4_B6_2048	WT	2048	1	0,126924992	SNP	mngA	1973	2-O-alpha-mannosyl-D-glycerate specific PTS enzyme II	snp_nonsynonymous	C	A
P4_B6_2048	WT	2048	1	0,0761084557	SNP	mngA/mngB	intergenic (+11/-7)	2-O-alpha-mannosyl-D-glycerate specific PTS enzyme II/alpha-mannosidase	snp_intergenic	A	C
P4_B6_2048	WT	2048	1	0,0597014427	SNP	lysW/valZ	intergenic (+15/-135)	tRNA-Lys/tRNA-Val	snp_intergenic	G	C
P4_B6_2048	WT	2048	1	0,0630917549	SNP	lysQ/nadA	intergenic (+56/-377)	tRNA-Lys/quinolinate synthase	snp_intergenic	G	C
P4_B6_2048	WT	2048	1	0,0990457535	SNP	lysQ/nadA	intergenic (+67/-366)	tRNA-Lys/quinolinate synthase	snp_intergenic	A	T
P4_B6_2048	WT	2048	1	0,0631446838	SNP	serS/dmsA	intergenic (+113/-126)	serine--tRNA ligase/dimethyl sulfoxide reductase subunit A	snp_intergenic	C	A
P4_B6_2048	WT	2048	1	0,0590128899	SNP	aroA/ycaL	intergenic (+119/-50)	3-phosphoshikimate 1-carboxyvinyltransferase/periplasmic protease YcaL	snp_intergenic	A	T
P4_B6_2048	WT	2048	1	0,0660500526	SNP	aroA/ycaL	intergenic (+127/-42)	3-phosphoshikimate 1-carboxyvinyltransferase/periplasmic protease YcaL	snp_intergenic	G	T
P4_B6_2048	WT	2048	1	1	DEL	ompF	coding (803/1089 nt)	outer membrane porin F	small_indel	T
P4_B6_2048	WT	2048	1	0,157261372	DEL	ompF	coding (689/1089 nt)	outer membrane porin F	small_indel	C
P4_B6_2048	WT	2048	1	0,222211361	DEL	ompF	coding (632/1089 nt)	outer membrane porin F	small_indel	C
P4_B6_2048	WT	2048	1	0,169696808	SNP	nagZ	477	beta-N-acetylhexosaminidase	snp_nonsynonymous	A	C
P4_B6_2048	WT	2048	1	0,2300036	INV	[ycfK]–[stfE]		[ycfK],tfaP,tfaE,[stfE]	inversion	1830-bp
P4_B6_2048	WT	2048	1	0,128286839	SNP	ymgC/pdeG	intergenic (+130/-202)	protein YmgC/putative c-di-GMP phosphodiesterase PdeG	snp_intergenic	C	A
P4_B6_2048	WT	2048	1	0,0551347733	SNP	nhaB	496	Na(+):H(+) antiporter NhaB	snp_nonsynonymous	G	T
P4_B6_2048	WT	2048	1	0,0588154793	SNP	ychS	257	putative uncharacterized protein YchS	snp_nonsynonymous	A	T
P4_B6_2048	WT	2048	1	0,132744789	SNP	trpE/trpL	intergenic (-30/+62)	anthranilate synthase subunit TrpE/trp operon leader peptide	snp_intergenic	G	T
P4_B6_2048	WT	2048	1	0,0745911598	SNP	pspE/ycjM	intergenic (+102/-111)	thiosulfate sulfurtransferase PspE/glucosylglycerate phosphorylase	snp_intergenic	C	A
P4_B6_2048	WT	2048	1	0,0536231995	SNP	pspE/ycjM	intergenic (+116/-97)	thiosulfate sulfurtransferase PspE/glucosylglycerate phosphorylase	snp_intergenic	G	T
P4_B6_2048	WT	2048	1	0,135935307	SNP	ycjF	529	conserved inner membrane protein YcjF	snp_nonsynonymous	T	A
P4_B6_2048	WT	2048	1	0,10461092	SNP	ycjY	147	putative hydrolase YcjY	snp_nonsynonymous	T	G
P4_B6_2048	WT	2048	1	0,0625462532	SNP	ycjY	107	putative hydrolase YcjY	snp_nonsynonymous	G	T
P4_B6_2048	WT	2048	1	0,0510048866	SNP	ydcV	151	putative ABC transporter membrane subunit YdcV	snp_nonsynonymous	T	G
P4_B6_2048	WT	2048	1	0,1014328	SNP	ynfF	1809	putative selenate reductase YnfF	snp_nonsynonymous	G	T
P4_B6_2048	WT	2048	1	0,090236187	SNP	ydgH	167	DUF1471 domain-containing protein YdgH	snp_nonsynonymous	T	G
P4_B6_2048	WT	2048	1	0,0558862686	SNP	rsxC	1791	SoxR [2Fe-2S] reducing system protein RsxC	snp_synonymous	T	A
P4_B6_2048	WT	2048	1	0,0741701126	SNP	rsxC	1896	SoxR [2Fe-2S] reducing system protein RsxC	snp_synonymous	A	T
P4_B6_2048	WT	2048	1	0,130889893	SNP	ydjY	346	4Fe-4S ferredoxin-type domain-containing protein YdjY	snp_nonsynonymous	G	T
P4_B6_2048	WT	2048	1	0,0669002533	SNP	wcaM	111	putative colanic acid biosynthesis protein WcaM	snp_synonymous	A	T
P4_B6_2048	WT	2048	1	0,111573696	SNP	gatY/fbaB	intergenic (-25/+283)	tagatose-1,6-bisphosphate aldolase 2 subunit GatY/fructose-bisphosphate aldolase class I	snp_intergenic	G	T
P4_B6_2048	WT	2048	1	0,283802986	SNP	gatY/fbaB	intergenic (-30/+278)	tagatose-1,6-bisphosphate aldolase 2 subunit GatY/fructose-bisphosphate aldolase class I	snp_intergenic	C	A
P4_B6_2048	WT	2048	1	0,283699036	SNP	gatY/fbaB	intergenic (-41/+267)	tagatose-1,6-bisphosphate aldolase 2 subunit GatY/fructose-bisphosphate aldolase class I	snp_intergenic	G	T
P4_B6_2048	WT	2048	1	0,0796871185	SNP	gatY/fbaB	intergenic (-74/+234)	tagatose-1,6-bisphosphate aldolase 2 subunit GatY/fructose-bisphosphate aldolase class I	snp_intergenic	T	A
P4_B6_2048	WT	2048	1	0,102219105	SNP	gatY/fbaB	intergenic (-75/+233)	tagatose-1,6-bisphosphate aldolase 2 subunit GatY/fructose-bisphosphate aldolase class I	snp_intergenic	C	A
P4_B6_2048	WT	2048	1	0,0720829964	SNP	thiM/rcnR	intergenic (-162/+61)	hydroxyethylthiazole kinase/DNA-binding transcriptional repressor RcnR	snp_intergenic	A	T
P4_B6_2048	WT	2048	1	0,076772213	SNP	rcnR	267	DNA-binding transcriptional repressor RcnR	snp_synonymous	G	T
P4_B6_2048	WT	2048	1	1	SNP	gyrA	242	DNA gyrase subunit A	snp_nonsynonymous	C	T
P4_B6_2048	WT	2048	1	0,0573039055	SNP	fadI/yfcZ	intergenic (-66/+115)	3-ketoacyl-CoA thiolase FadI/DUF406 domain-containing protein YfcZ	snp_intergenic	C	A
P4_B6_2048	WT	2048	1	0,133654118	SNP	yfdI	1301	CPS-53 (KpLE1) prophage; serotype specific glucosyl transferase	snp_nonsynonymous	G	T
P4_B6_2048	WT	2048	1	0,0870079994	SNP	yfdI	1311	CPS-53 (KpLE1) prophage; serotype specific glucosyl transferase	snp_nonsynonymous	C	A
P4_B6_2048	WT	2048	1	0,12651062	SNP	hcaD	349	putative 3-phenylpropionate/cinnamate dioxygenase ferredoxin reductase subunit	snp_nonsynonymous	T	G
P4_B6_2048	WT	2048	1	0,0513043404	SNP	yfiF	286	putative methyltransferase	snp_nonsynonymous	C	A
P4_B6_2048	WT	2048	1	0,0714988708	SNP	yfiF	236	putative methyltransferase	snp_nonsynonymous	T	A
P4_B6_2048	WT	2048	1	0,10124588	SNP	kgtP/rrfG	intergenic (-66/+257)	alpha-ketoglutarate:H(+) symporter/5S ribosomal RNA	snp_intergenic	G	T
P4_B6_2048	WT	2048	1	0,141674995	SNP	kgtP/rrfG	intergenic (-104/+219)	alpha-ketoglutarate:H(+) symporter/5S ribosomal RNA	snp_intergenic	T	A
P4_B6_2048	WT	2048	1	0,0911641121	SNP	abpB	1477	CP4-57 prophage; putative helicase YfjK	snp_nonsynonymous	T	G
P4_B6_2048	WT	2048	1	0,0502643585	SNP	ascF	1385	beta-glucoside specific PTS enzyme IIBC component	snp_nonsynonymous	A	T
P4_B6_2048	WT	2048	1	0,0886278152	SNP	ascB	912	6-phospho-beta-glucosidase AscB	snp_nonsynonymous	T	G
P4_B6_2048	WT	2048	1	0,0671215057	SNP	ygeV	808	putative sigma(54)-dependent transcriptional regulator YgeV	snp_nonsense	C	A
P4_B6_2048	WT	2048	1	0,0731186867	SNP	ygeV	793	putative sigma(54)-dependent transcriptional regulator YgeV	snp_nonsynonymous	C	A
P4_B6_2048	WT	2048	1	0,134624958	SNP	ygfF/gcvP	intergenic (-149/+118)	putative NAD(P)-binding oxidoreductase with NAD(P)-binding Rossmann-fold domain/glycine decarboxylase	snp_intergenic	T	G
P4_B6_2048	WT	2048	1	0,129176617	SNP	ygfB	540	UPF0149 family protein YgfB	snp_nonsynonymous	T	G
P4_B6_2048	WT	2048	1	0,132309437	SNP	metK	691	methionine adenosyltransferase	snp_nonsynonymous	T	G
P4_B6_2048	WT	2048	1	1	SNP	parC	233	DNA topoisomerase IV subunit A	snp_nonsynonymous	C	T
P4_B6_2048	WT	2048	1	0,081161499	SNP	fadH/higA	intergenic (+28/+17)	2,4-dienoyl-CoA reductase/antitoxin/DNA-binding transcriptional repressor HigA	snp_intergenic	G	C
P4_B6_2048	WT	2048	1	0,137174129	SNP	alx/sstT	intergenic (+67/-332)	putative membrane-bound redox modulator Alx/serine/threonine:Na(+) symporter	snp_intergenic	A	C
P4_B6_2048	WT	2048	1	0,0640707016	SNP	yhaC/rnpB	intergenic (+499/+115)	uncharacterized protein YhaC/RNase P catalytic RNA component	snp_intergenic	C	A
P4_B6_2048	WT	2048	1	0,140927792	SNP	obgE	223	GTPase ObgE	snp_nonsynonymous	T	G
P4_B6_2048	WT	2048	1	0,0676212311	SNP	obgE	179	GTPase ObgE	snp_nonsynonymous	C	A
P4_B6_2048	WT	2048	1	0,0654215813	SNP	tldD/yhdP	intergenic (-118/+312)	metalloprotease TldD/AsmA2 domain-containing protein	snp_intergenic	A	C
P4_B6_2048	WT	2048	1	0,102885246	SNP	gspC	136	Type II secretion system protein GspC	snp_nonsense	G	T
P4_B6_2048	WT	2048	1	0,217755444	MOB	tufA/fusA	intergenic (-65/+3)	translation elongation factor Tu 1/elongation factor G	mobile_element_insertion	TTAG
P4_B6_2048	WT	2048	1	0,0935444832	SNP	frlR/yhfS	intergenic (+72/+80)	putative DNA-binding transcriptional regulator FrlR/putative aminotransferase YhfS	snp_intergenic	T	G
P4_B6_2048	WT	2048	1	0,051692009	SNP	frlR/yhfS	intergenic (+97/+55)	putative DNA-binding transcriptional regulator FrlR/putative aminotransferase YhfS	snp_intergenic	A	C
P4_B6_2048	WT	2048	1	0,0697584152	SNP	frlR/yhfS	intergenic (+98/+54)	putative DNA-binding transcriptional regulator FrlR/putative aminotransferase YhfS	snp_intergenic	A	C
P4_B6_2048	WT	2048	1	0,0568947792	SNP	greB	215	transcription elongation factor GreB	snp_nonsynonymous	T	A
P4_B6_2048	WT	2048	1	0,108036995	SNP	malP/malT	intergenic (-468/-144)	maltodextrin phosphorylase/DNA-binding transcriptional activator MalT	snp_intergenic	G	T
P4_B6_2048	WT	2048	1	0,0535135269	SNP	malT	1192	DNA-binding transcriptional activator MalT	snp_nonsense	A	T
P4_B6_2048	WT	2048	1	0,051835537	SNP	livM	460	branched chain amino acid/phenylalanine ABC transporter membrane subunit LivM	snp_nonsynonymous	C	A
P4_B6_2048	WT	2048	1	0,131373405	SNP	ftsY	638	signal recognition particle receptor	snp_nonsynonymous	C	A
P4_B6_2048	WT	2048	1	0,0819587708	SNP	zntA/tusA	intergenic (+72/+30)	Zn(2(+))/Cd(2(+))/Pb(2(+)) exporting P-type ATPase/sulfur transfer protein TusA	snp_intergenic	A	C
P4_B6_2048	WT	2048	1	0,0513095856	SNP	yhjE	235	putative transporter YhjE	snp_nonsynonymous	A	C
P4_B6_2048	WT	2048	1	0,0549554825	SNP	xylB	1252	xylulokinase	snp_nonsynonymous	T	G
P4_B6_2048	WT	2048	1	0,0738539696	SNP	xylB	1247	xylulokinase	snp_nonsynonymous	T	G
P4_B6_2048	WT	2048	1	0,0863919258	SNP	lldD/trmL	intergenic (+5/-193)	L-lactate dehydrogenase/tRNA (cytidine/uridine-2'-O)-ribose methyltransferase	snp_intergenic	T	G
P4_B6_2048	WT	2048	1	0,0522470474	SNP	lldD/trmL	intergenic (+141/-57)	L-lactate dehydrogenase/tRNA (cytidine/uridine-2'-O)-ribose methyltransferase	snp_intergenic	A	C
P4_B6_2048	WT	2048	1	0,0593276024	SNP	htrL	357	protein HtrL	snp_nonsynonymous	C	A
P4_B6_2048	WT	2048	1	0,158184052	SNP	xanP	36	xanthine:H(+) symporter XanP	snp_nonsynonymous	A	C
P4_B6_2048	WT	2048	1	0,103044496	DEL	gyrB	coding (1177-1182/2415 nt)	DNA gyrase subunit B	small_indel	ACGGCG
P4_B6_2048	WT	2048	1	0,0913038254	SNP	bglB	882	6-phospho-beta-glucosidase B	snp_nonsynonymous	G	T
P4_B6_2048	WT	2048	1	0,0533452034	SNP	pstB/pstA	intergenic (-141/+42)	phosphate ABC transporter ATP binding subunit/phosphate ABC transporter membrane subunit PstA	snp_intergenic	T	G
P4_B6_2048	WT	2048	1	0,111458778	SNP	pstB/pstA	intergenic (-148/+35)	phosphate ABC transporter ATP binding subunit/phosphate ABC transporter membrane subunit PstA	snp_intergenic	A	T
P4_B6_2048	WT	2048	1	0,0502109528	SNP	glmS	669	L-glutamine--D-fructose-6-phosphate aminotransferase	snp_nonsynonymous	G	T
P4_B6_2048	WT	2048	1	0,0505952835	SNP	glmS	666	L-glutamine--D-fructose-6-phosphate aminotransferase	snp_synonymous	G	T
P4_B6_2048	WT	2048	1	0,0817308426	SNP	glmS	637	L-glutamine--D-fructose-6-phosphate aminotransferase	snp_nonsynonymous	C	A
P4_B6_2048	WT	2048	1	1	DEL	yihF	coding (1048/1431 nt)	uncharacterized protein YihF	small_indel	A
P4_B6_2048	WT	2048	1	0,0756292343	SNP	fdhD/yiiG	intergenic (+130/-23)	sulfurtransferase for molybdenum cofactor sulfuration/DUF3829 domain-containing lipoprotein YiiG	snp_intergenic	C	A
P4_B6_2048	WT	2048	1	0,0743150711	SNP	yiiG	3	DUF3829 domain-containing lipoprotein YiiG	snp_synonymous	G	T
P4_B6_2048	WT	2048	1	0,0588064194	SNP	purH/rrsE	intergenic (-60/-555)	bifunctional AICAR transformylase/IMP cyclohydrolase/16S ribosomal RNA	snp_intergenic	T	A
P4_B6_2048	WT	2048	1	0,057677269	SNP	purH/rrsE	intergenic (-65/-550)	bifunctional AICAR transformylase/IMP cyclohydrolase/16S ribosomal RNA	snp_intergenic	T	A
P4_B6_2048	WT	2048	1	0,0519561768	SNP	aceK	406	isocitrate dehydrogenase kinase/phosphatase	snp_nonsynonymous	C	A
P4_B6_2048	WT	2048	1	0,0591673851	SNP	malF	472	maltose ABC transporter membrane subunit MalF	snp_nonsynonymous	G	T
P4_B6_2048	WT	2048	1	0,0769982338	SNP	proP	1066	osmolyte:H(+) symporter ProP	snp_nonsynonymous	G	T
P4_B6_2048	WT	2048	1	0,0668430328	SNP	dcuS	1569	sensory histidine kinase DcuS	snp_nonsynonymous	T	G
P4_B6_2048	WT	2048	1	0,0664978027	SNP	yjeN	294	protein YjeN	snp_synonymous	T	A
P4_B6_2048	WT	2048	1	0,0552148819	SNP	ulaA	1349	L-ascorbate specific PTS enzyme IIC component	snp_nonsynonymous	T	G
P4_B6_2048	WT	2048	1	0,0532355309	SNP	ulaF	263	L-ribulose-5-phosphate 4-epimerase UlaF	snp_nonsynonymous	T	G
P4_B6_2048	WT	2048	1	0,179008099	INV	fimE/fimA	intergenic (+57/-120)	regulator for fimA/type 1 fimbriae major subunit	inversion	306-bp
P4_B6_2048	WT	2048	1	0,0581784248	SNP	yjjU	917	putative patatin-like phospholipase YjjU	snp_nonsynonymous	C	A
P4_B6_64	WT	64	1	0,0811161995	SNP	thiP	1507	thiamine ABC transporter membrane subunit	snp_nonsynonymous	G	T
P4_B6_64	WT	64	1	0,134989262	SNP	lpxC/secM	intergenic (+80/-151)	UDP-3-O-acyl-N-acetylglucosamine deacetylase/SecA translation regulator	snp_intergenic	G	T
P4_B6_64	WT	64	1	0,145785809	SNP	secA	2455	protein translocation ATPase	snp_nonsense	A	T
P4_B6_64	WT	64	1	0,0541415215	SNP	ykfM	240	uncharacterized protein YkfM	snp_synonymous	G	T
P4_B6_64	WT	64	1	0,0885095596	SNP	ykfM	230	uncharacterized protein YkfM	snp_nonsense	G	T
P4_B6_64	WT	64	1	0,0575122833	SNP	ykfM	218	uncharacterized protein YkfM	snp_nonsynonymous	G	T
P4_B6_64	WT	64	1	0,0912771225	SNP	ykfM	214	uncharacterized protein YkfM	snp_nonsynonymous	G	T
P4_B6_64	WT	64	1	0,118761539	SNP	ykfM	205	uncharacterized protein YkfM	snp_nonsynonymous	C	A
P4_B6_64	WT	64	1	0,0828113556	SNP	ykfM	202	uncharacterized protein YkfM	snp_nonsynonymous	G	T
P4_B6_64	WT	64	1	0,0811767578	SNP	ykfM	188	uncharacterized protein YkfM	snp_nonsynonymous	G	T
P4_B6_64	WT	64	1	0,17245388	SNP	paoC	951	aldehyde dehydrogenase: molybdenum cofactor-binding subunit	snp_nonsynonymous	T	G
P4_B6_64	WT	64	1	0,054213047	SNP	lacA	491	galactoside O-acetyltransferase	snp_nonsynonymous	A	T
P4_B6_64	WT	64	1	0,115542889	SNP	ylcI/nohD	intergenic (-282/-107)	DLP12 prophage; DUF3950 domain-containing protein YlcI/DLP12 prophage; putative DNA-packaging protein NohD	snp_intergenic	G	T
P4_B6_64	WT	64	1	0,100440502	SNP	gltJ	669	glutamate/aspartate ABC transporter membrane subunit GltJ	snp_nonsynonymous	G	T
P4_B6_64	WT	64	1	0,0925312042	SNP	glnS/chiP	intergenic (+232/-345)	glutamine--tRNA ligase/chitobiose outer membrane channel	snp_intergenic	C	A
P4_B6_64	WT	64	1	0,0576725006	SNP	glnS/chiP	intergenic (+310/-267)	glutamine--tRNA ligase/chitobiose outer membrane channel	snp_intergenic	C	A
P4_B6_64	WT	64	1	0,094730854	SNP	mngA	1966	2-O-alpha-mannosyl-D-glycerate specific PTS enzyme II	snp_nonsynonymous	G	T
P4_B6_64	WT	64	1	0,0852327347	SNP	tolA	867	Tol-Pal system protein TolA	snp_nonsynonymous	A	C
P4_B6_64	WT	64	1	0,0513958931	SNP	pnuC	598	nicotinamide riboside transporter	snp_nonsynonymous	G	T
P4_B6_64	WT	64	1	0,0566968918	SNP	ybgS	338	PF13985 family protein YbgS	snp_nonsynonymous	A	T
P4_B6_64	WT	64	1	0,116660595	SNP	ybgS	309	PF13985 family protein YbgS	snp_synonymous	G	T
P4_B6_64	WT	64	1	0,0757217407	SNP	ybgS	304	PF13985 family protein YbgS	snp_nonsynonymous	C	A
P4_B6_64	WT	64	1	0,128874302	SNP	rlmF	885	23S rRNA m(6)A1618 methyltransferase	snp_nonsynonymous	G	T
P4_B6_64	WT	64	1	0,0801663399	SNP	aroA/ycaL	intergenic (+131/-38)	3-phosphoshikimate 1-carboxyvinyltransferase/periplasmic protease YcaL	snp_intergenic	C	A
P4_B6_64	WT	64	1	0,0793261528	SNP	aroA/ycaL	intergenic (+147/-22)	3-phosphoshikimate 1-carboxyvinyltransferase/periplasmic protease YcaL	snp_intergenic	G	T
P4_B6_64	WT	64	1	0,0930979133	INS	ompF	coding (888/1089 nt)	outer membrane porin F	small_indel	A	GCGATGG
P4_B6_64	WT	64	1	0,525597572	SNP	ycbV	356	putative fimbrial protein YcbV	snp_nonsynonymous	A	T
P4_B6_64	WT	64	1	0,0817666054	SNP	ycbF	160	putative fimbrial chaperone YcbF	snp_nonsense	G	T
P4_B6_64	WT	64	1	0,553320408	SNP	yccS	1706	putative transporter YccS	snp_nonsynonymous	A	C
P4_B6_64	WT	64	1	0,0855045319	SNP	icd	1098	isocitrate dehydrogenase	snp_synonymous	C	T
P4_B6_64	WT	64	1	0,056828022	SNP	icd	1110	isocitrate dehydrogenase	snp_synonymous	C	T
P4_B6_64	WT	64	1	0,0540995598	SNP	icd	1123	isocitrate dehydrogenase	snp_synonymous	T	C
P4_B6_64	WT	64	1	0,0536785126	SNP	icd	1125	isocitrate dehydrogenase	snp_synonymous	A	G
P4_B6_64	WT	64	1	0,281939507	SNP	icdC	pseudogene (12/165 nt)	protein IcdC	snp_pseudogene	T	C
P4_B6_64	WT	64	1	0,263697624	SNP	icdC	pseudogene (24/165 nt)	protein IcdC	snp_pseudogene	T	C
P4_B6_64	WT	64	1	0,20928669	SNP	icdC	pseudogene (37/165 nt)	protein IcdC	snp_pseudogene	C	T
P4_B6_64	WT	64	1	0,205059528	SNP	icdC	pseudogene (39/165 nt)	protein IcdC	snp_pseudogene	G	A
P4_B6_64	WT	64	1	0,13872242	SNP	icdC	pseudogene (69/165 nt)	protein IcdC	snp_pseudogene	T	C
P4_B6_64	WT	64	1	0,12033844	SNP	icdC	pseudogene (72/165 nt)	protein IcdC	snp_pseudogene	C	G
P4_B6_64	WT	64	1	0,117082119	SNP	icdC	pseudogene (75/165 nt)	protein IcdC	snp_pseudogene	G	A
P4_B6_64	WT	64	1	0,0868558884	SNP	icdC	pseudogene (84/165 nt)	protein IcdC	snp_pseudogene	T	C
P4_B6_64	WT	64	1	0,0508799553	SNP	ldcA	464	murein L,D-carboxypeptidase	snp_nonsynonymous	A	T
P4_B6_64	WT	64	1	0,0722265244	SNP	ychS	257	putative uncharacterized protein YchS	snp_nonsynonymous	A	T
P4_B6_64	WT	64	1	0,0535826683	SNP	ychS/rttR	intergenic (+53/+29)	putative uncharacterized protein YchS/small RNA RttR	snp_intergenic	C	G
P4_B6_64	WT	64	1	0,117060184	SNP	pspE/ycjM	intergenic (+62/-151)	thiosulfate sulfurtransferase PspE/glucosylglycerate phosphorylase	snp_intergenic	C	A
P4_B6_64	WT	64	1	0,119252682	SNP	pspE/ycjM	intergenic (+94/-119)	thiosulfate sulfurtransferase PspE/glucosylglycerate phosphorylase	snp_intergenic	C	A
P4_B6_64	WT	64	1	0,0537056923	SNP	pspE/ycjM	intergenic (+136/-77)	thiosulfate sulfurtransferase PspE/glucosylglycerate phosphorylase	snp_intergenic	C	A
P4_B6_64	WT	64	1	0,105670929	SNP	ycjY	136	putative hydrolase YcjY	snp_nonsynonymous	C	A
P4_B6_64	WT	64	1	0,0909175873	SNP	uspE	946	universal stress protein with a role cellular motility	snp_nonsynonymous	C	A
P4_B6_64	WT	64	1	0,058031559	SNP	uspE	931	universal stress protein with a role cellular motility	snp_nonsynonymous	C	A
P4_B6_64	WT	64	1	0,0827927589	SNP	paaH	781	3-hydroxyadipyl-CoA dehydrogenase	snp_nonsynonymous	C	A
P4_B6_64	WT	64	1	0,104342937	SNP	nohA/ynfO	intergenic (-80/-309)	Qin prophage; putative prophage DNA-packaging protein NohA/Qin prophage; protein YnfO	snp_intergenic	C	A
P4_B6_64	WT	64	1	0,0659255981	SNP	rsxC	1791	SoxR [2Fe-2S] reducing system protein RsxC	snp_synonymous	T	A
P4_B6_64	WT	64	1	0,088889122	SNP	rsxC	1887	SoxR [2Fe-2S] reducing system protein RsxC	snp_synonymous	T	A
P4_B6_64	WT	64	1	0,108160496	SNP	rsxC	1896	SoxR [2Fe-2S] reducing system protein RsxC	snp_synonymous	A	T
P4_B6_64	WT	64	1	0,0560617447	SNP	rsxC	1926	SoxR [2Fe-2S] reducing system protein RsxC	snp_synonymous	C	G
P4_B6_64	WT	64	1	0,0666160583	SNP	sufB	808	Fe-S cluster scaffold complex subunit SufB	snp_nonsense	C	A
P4_B6_64	WT	64	1	0,0678386688	SNP	ydiU	779	UPF0061 family protein YdiU	snp_nonsynonymous	A	C
P4_B6_64	WT	64	1	0,0553479195	SNP	ydjY	290	4Fe-4S ferredoxin-type domain-containing protein YdjY	snp_nonsynonymous	C	A
P4_B6_64	WT	64	1	0,0732622147	SNP	flhA	1016	flagellar biosynthesis protein FlhA	snp_nonsynonymous	T	G
P4_B6_64	WT	64	1	0,0845956802	SNP	tar	1537	methyl-accepting chemotaxis protein Tar	snp_nonsynonymous	A	C
P4_B6_64	WT	64	1	0,0921692848	SNP	fliS	387	flagellar biosynthesis protein FliS	snp_synonymous	T	G
P4_B6_64	WT	64	1	0,0729341507	SNP	yedE	422	putative selenium transporter YedE	snp_nonsynonymous	T	G
P4_B6_64	WT	64	1	0,0511331558	SNP	ldtA	115	L,D-transpeptidase ErfK	snp_nonsynonymous	T	A
P4_B6_64	WT	64	1	0,0702533722	SNP	rfbX	396	polyisoprenol-linked O-antigen repeat unit flippase	snp_synonymous	G	T
P4_B6_64	WT	64	1	0,543542862	SNP	wcaE	638	putative colanic acid biosynthesis glycosyl transferase	snp_nonsynonymous	T	G
P4_B6_64	WT	64	1	0,151100636	SNP	gatY/fbaB	intergenic (-24/+284)	tagatose-1,6-bisphosphate aldolase 2 subunit GatY/fructose-bisphosphate aldolase class I	snp_intergenic	C	A
P4_B6_64	WT	64	1	0,0962152481	SNP	gatY/fbaB	intergenic (-25/+283)	tagatose-1,6-bisphosphate aldolase 2 subunit GatY/fructose-bisphosphate aldolase class I	snp_intergenic	G	T
P4_B6_64	WT	64	1	0,279575825	SNP	gatY/fbaB	intergenic (-30/+278)	tagatose-1,6-bisphosphate aldolase 2 subunit GatY/fructose-bisphosphate aldolase class I	snp_intergenic	C	A
P4_B6_64	WT	64	1	0,207735538	SNP	gatY/fbaB	intergenic (-41/+267)	tagatose-1,6-bisphosphate aldolase 2 subunit GatY/fructose-bisphosphate aldolase class I	snp_intergenic	G	T
P4_B6_64	WT	64	1	0,0831851959	SNP	gatY/fbaB	intergenic (-66/+242)	tagatose-1,6-bisphosphate aldolase 2 subunit GatY/fructose-bisphosphate aldolase class I	snp_intergenic	G	T
P4_B6_64	WT	64	1	0,075881958	SNP	gatY/fbaB	intergenic (-71/+237)	tagatose-1,6-bisphosphate aldolase 2 subunit GatY/fructose-bisphosphate aldolase class I	snp_intergenic	C	A
P4_B6_64	WT	64	1	0,0530304909	SNP	gatY/fbaB	intergenic (-72/+236)	tagatose-1,6-bisphosphate aldolase 2 subunit GatY/fructose-bisphosphate aldolase class I	snp_intergenic	G	T
P4_B6_64	WT	64	1	0,074224472	SNP	gatY/fbaB	intergenic (-74/+234)	tagatose-1,6-bisphosphate aldolase 2 subunit GatY/fructose-bisphosphate aldolase class I	snp_intergenic	T	A
P4_B6_64	WT	64	1	0,1051507	SNP	gatY/fbaB	intergenic (-75/+233)	tagatose-1,6-bisphosphate aldolase 2 subunit GatY/fructose-bisphosphate aldolase class I	snp_intergenic	C	A
P4_B6_64	WT	64	1	0,0733947754	SNP	gatY/fbaB	intergenic (-83/+225)	tagatose-1,6-bisphosphate aldolase 2 subunit GatY/fructose-bisphosphate aldolase class I	snp_intergenic	C	A
P4_B6_64	WT	64	1	0,0859360695	SNP	thiM/rcnR	intergenic (-134/+89)	hydroxyethylthiazole kinase/DNA-binding transcriptional repressor RcnR	snp_intergenic	G	T
P4_B6_64	WT	64	1	0,0774030685	SNP	thiM/rcnR	intergenic (-186/+37)	hydroxyethylthiazole kinase/DNA-binding transcriptional repressor RcnR	snp_intergenic	C	A
P4_B6_64	WT	64	1	1	SNP	gyrA	242	DNA gyrase subunit A	snp_nonsynonymous	C	T
P4_B6_64	WT	64	1	0,0972838402	SNP	yfcU	pseudogene (763/2646 nt)	putative outer membrane usher protein YfcU	snp_pseudogene	C	A
P4_B6_64	WT	64	1	0,0688724518	SNP	yfcU	pseudogene (731/2646 nt)	putative outer membrane usher protein YfcU	snp_pseudogene	T	A
P4_B6_64	WT	64	1	0,190226555	SNP	yfdI	1297	CPS-53 (KpLE1) prophage; serotype specific glucosyl transferase	snp_nonsynonymous	C	A
P4_B6_64	WT	64	1	0,118574142	SNP	yfdI	1301	CPS-53 (KpLE1) prophage; serotype specific glucosyl transferase	snp_nonsynonymous	G	T
P4_B6_64	WT	64	1	0,142328739	SNP	yfdI	1306	CPS-53 (KpLE1) prophage; serotype specific glucosyl transferase	snp_nonsynonymous	C	A
P4_B6_64	WT	64	1	0,0718355179	SNP	yfdI	1311	CPS-53 (KpLE1) prophage; serotype specific glucosyl transferase	snp_nonsynonymous	C	A
P4_B6_64	WT	64	1	0,0723791122	SNP	eutT	776	putative ethanolamine utilization cobalamin adenosyltransferase	snp_nonsynonymous	A	T
P4_B6_64	WT	64	1	0,0647163391	SNP	eutT	752	putative ethanolamine utilization cobalamin adenosyltransferase	snp_nonsynonymous	T	G
P4_B6_64	WT	64	1	0,0843935013	SNP	hyfC	917	hydrogenase 4 component C	snp_nonsynonymous	T	G
P4_B6_64	WT	64	1	0,107070446	SNP	hcaD	349	putative 3-phenylpropionate/cinnamate dioxygenase ferredoxin reductase subunit	snp_nonsynonymous	T	G
P4_B6_64	WT	64	1	0,0689949989	SNP	hcaD	352	putative 3-phenylpropionate/cinnamate dioxygenase ferredoxin reductase subunit	snp_nonsynonymous	C	G
P4_B6_64	WT	64	1	0,0803151131	SNP	kgtP/rrfG	intergenic (-104/+219)	alpha-ketoglutarate:H(+) symporter/5S ribosomal RNA	snp_intergenic	T	A
P4_B6_64	WT	64	1	0,0599112511	SNP	bamD/insA-1	intergenic (+121/-177)	outer membrane protein assembly factor BamD/IS1 protein InsA	snp_intergenic	C	A
P4_B6_64	WT	64	1	0,506906986	SNP	raiA	67	stationary phase translation inhibitor and ribosome stability factor	snp_nonsynonymous	C	A
P4_B6_64	WT	64	1	0,0735678673	SNP	ascG	26	DNA-binding transcriptional repressor AscG	snp_nonsynonymous	T	G
P4_B6_64	WT	64	1	0,0615649223	SNP	ascF	1347	beta-glucoside specific PTS enzyme IIBC component	snp_synonymous	C	A
P4_B6_64	WT	64	1	0,0687680244	SNP	ascF	1370	beta-glucoside specific PTS enzyme IIBC component	snp_nonsynonymous	A	T
P4_B6_64	WT	64	1	0,0620326996	SNP	ascF	1385	beta-glucoside specific PTS enzyme IIBC component	snp_nonsynonymous	A	T
P4_B6_64	WT	64	1	0,0875778198	SNP	barA	271	sensory histidine kinase BarA	snp_nonsense	G	T
P4_B6_64	WT	64	1	0,0732827187	SNP	sdaB	472	L-serine deaminase II	snp_nonsynonymous	G	T
P4_B6_64	WT	64	1	0,0517249107	SNP	recD	1581	exodeoxyribonuclease V subunit RecD	snp_nonsynonymous	C	A
P4_B6_64	WT	64	1	0,0519137383	SNP	araE	178	arabinose:H(+) symporter	snp_nonsynonymous	A	C
P4_B6_64	WT	64	1	0,123527527	SNP	ygfF/gcvP	intergenic (-149/+118)	putative NAD(P)-binding oxidoreductase with NAD(P)-binding Rossmann-fold domain/glycine decarboxylase	snp_intergenic	T	G
P4_B6_64	WT	64	1	0,137434959	SNP	metK	691	methionine adenosyltransferase	snp_nonsynonymous	T	G
P4_B6_64	WT	64	1	0,0579781532	SNP	metK	716	methionine adenosyltransferase	snp_nonsynonymous	A	T
P4_B6_64	WT	64	1	0,0689349174	SNP	yqhG	725	DUF3828 domain-containing protein YqhG	snp_nonsynonymous	A	T
P4_B6_64	WT	64	1	0,0589213371	SNP	yqhG	728	DUF3828 domain-containing protein YqhG	snp_nonsynonymous	A	T
P4_B6_64	WT	64	1	0,453303814	SNP	parC	238	DNA topoisomerase IV subunit A	snp_nonsynonymous	T	G
P4_B6_64	WT	64	1	0,0698690414	SNP	qseC	1335	sensory histidine kinase QseC	snp_synonymous	G	T
P4_B6_64	WT	64	1	0,0584349632	SNP	mzrA	169	modulator protein MzrA	snp_nonsynonymous	C	A
P4_B6_64	WT	64	1	0,0538816452	SNP	tdcD	110	propionate kinase	snp_nonsynonymous	C	A
P4_B6_64	WT	64	1	0,0755381584	SNP	tldD/yhdP	intergenic (-118/+312)	metalloprotease TldD/AsmA2 domain-containing protein	snp_intergenic	A	C
P4_B6_64	WT	64	1	0,0616469383	SNP	tldD/yhdP	intergenic (-131/+299)	metalloprotease TldD/AsmA2 domain-containing protein	snp_intergenic	G	C
P4_B6_64	WT	64	1	0,0522794724	SNP	tldD/yhdP	intergenic (-222/+208)	metalloprotease TldD/AsmA2 domain-containing protein	snp_intergenic	G	C
P4_B6_64	WT	64	1	0,0722117424	SNP	mreC	744	cell shape determining protein MreC	snp_synonymous	A	C
P4_B6_64	WT	64	1	0,0903549194	SNP	gspC	114	Type II secretion system protein GspC	snp_nonsynonymous	C	A
P4_B6_64	WT	64	1	0,0877623558	SNP	frlR/yhfS	intergenic (+72/+80)	putative DNA-binding transcriptional regulator FrlR/putative aminotransferase YhfS	snp_intergenic	T	G
P4_B6_64	WT	64	1	0,0525836945	SNP	yhgE	591	putative transport protein YhgE	snp_synonymous	C	A
P4_B6_64	WT	64	1	0,0570240021	SNP	ompR/greB	intergenic (-197/-31)	DNA-binding transcriptional dual regulator OmpR/transcription elongation factor GreB	snp_intergenic	C	A
P4_B6_64	WT	64	1	0,1229496	SNP	greB/yhgF	intergenic (+39/-58)	transcription elongation factor GreB/putative RNA-binding protein YhgF	snp_intergenic	G	T
P4_B6_64	WT	64	1	0,0677394867	SNP	yhgF	2275	putative RNA-binding protein YhgF	snp_nonsynonymous	A	C
P4_B6_64	WT	64	1	0,0760207176	SNP	ftsY	659	signal recognition particle receptor	snp_nonsynonymous	C	A
P4_B6_64	WT	64	1	0,0663461685	SNP	ftsY	611	signal recognition particle receptor	snp_nonsense	A	T
P4_B6_64	WT	64	1	0,0625157356	SNP	zntA/tusA	intergenic (+72/+30)	Zn(2(+))/Cd(2(+))/Pb(2(+)) exporting P-type ATPase/sulfur transfer protein TusA	snp_intergenic	A	C
P4_B6_64	WT	64	1	0,0582051277	SNP	hdeA/hdeD	intergenic (-163/-92)	HdeA monomer, chaperone active form/acid-resistance membrane protein	snp_intergenic	G	T
P4_B6_64	WT	64	1	0,0979833603	SNP	xylB	1252	xylulokinase	snp_nonsynonymous	T	G
P4_B6_64	WT	64	1	0,0680642128	SNP	xylB	1247	xylulokinase	snp_nonsynonymous	T	G
P4_B6_64	WT	64	1	0,0506334305	SNP	xylB	1202	xylulokinase	snp_nonsynonymous	T	G
P4_B6_64	WT	64	1	0,0569887161	SNP	htrL	362	protein HtrL	snp_nonsynonymous	C	A
P4_B6_64	WT	64	1	0,0710544586	SNP	htrL	357	protein HtrL	snp_nonsynonymous	C	A
P4_B6_64	WT	64	1	0,0671300888	SNP	htrL	319	protein HtrL	snp_nonsynonymous	A	T
P4_B6_64	WT	64	1	0,0894994736	SNP	htrL	302	protein HtrL	snp_nonsynonymous	C	A
P4_B6_64	WT	64	1	0,145806789	SNP	xanP	36	xanthine:H(+) symporter XanP	snp_nonsynonymous	A	C
P4_B6_64	WT	64	1	0,090341568	SNP	xanP	42	xanthine:H(+) symporter XanP	snp_synonymous	T	G
P4_B6_64	WT	64	1	0,127491951	SNP	bglB	943	6-phospho-beta-glucosidase B	snp_nonsynonymous	C	A
P4_B6_64	WT	64	1	0,0805473328	SNP	atpD	225	ATP synthase F1 complex subunit beta	snp_synonymous	C	A
P4_B6_64	WT	64	1	0,0602874756	SNP	ilvC/ppiC	intergenic (+37/+50)	ketol-acid reductoisomerase (NADP(+))/peptidyl-prolyl cis-trans isomerase C	snp_intergenic	A	C
P4_B6_64	WT	64	1	0,08167696	SNP	metE	2047	cobalamin-independent homocysteine transmethylase	snp_nonsynonymous	C	A
P4_B6_64	WT	64	1	0,0813384056	SNP	metE	2058	cobalamin-independent homocysteine transmethylase	snp_synonymous	C	A
P4_B6_64	WT	64	1	0,0600404739	SNP	yiiG	3	DUF3829 domain-containing lipoprotein YiiG	snp_synonymous	G	T
P4_B6_64	WT	64	1	0,0506010056	SNP	rhaA	18	L-rhamnose isomerase	snp_nonsynonymous	T	G
P4_B6_64	WT	64	1	0,0517339706	SNP	purH/rrsE	intergenic (-60/-555)	bifunctional AICAR transformylase/IMP cyclohydrolase/16S ribosomal RNA	snp_intergenic	T	A
P4_B6_64	WT	64	1	0,0971107483	SNP	malF	423	maltose ABC transporter membrane subunit MalF	snp_synonymous	G	T
P4_B6_64	WT	64	1	0,0572619438	SNP	malE/malK	intergenic (-178/-187)	maltose ABC transporter periplasmic binding protein/maltose ABC transporter ATP binding subunit	snp_intergenic	G	T
P4_B6_64	WT	64	1	0,127716541	SNP	yjeN	265	protein YjeN	snp_nonsynonymous	G	T
P4_B6_64	WT	64	1	0,0641083717	SNP	yjeN	275	protein YjeN	snp_nonsynonymous	G	T
P4_B6_64	WT	64	1	0,410008099	INV	fimE/fimA	intergenic (+57/-120)	regulator for fimA/type 1 fimbriae major subunit	inversion	306-bp
P4_B6_64	WT	64	1	0,0689425468	SNP	bglJ	277	DNA-binding transcriptional regulator BglJ	snp_nonsynonymous	G	T
P4_B6_64	WT	64	1	0,05828619	SNP	bglJ	284	DNA-binding transcriptional regulator BglJ	snp_nonsynonymous	A	T
P4_B6_64	WT	64	1	0,054725647	SNP	fhuF	519	hydroxamate siderophore iron reductase	snp_nonsynonymous	T	G
P4_B6_64	WT	64	1	0,0762486458	SNP	fhuF	477	hydroxamate siderophore iron reductase	snp_synonymous	C	A
P4_B6_64	WT	64	1	0,0624742508	SNP	creD	1320	putative inner membrane protein	snp_synonymous	T	A
P4_C5_2048	WT	2048	1	0,0810313225	SNP	fhuB/hemL	intergenic (+9/+149)	iron(III) hydroxamate ABC transporter membrane subunit/glutamate-1-semialdehyde aminotransferase	snp_intergenic	T	A
P4_C5_2048	WT	2048	1	0,0612688065	SNP	ykfM	240	uncharacterized protein YkfM	snp_synonymous	G	T
P4_C5_2048	WT	2048	1	0,081012249	SNP	ykfM	230	uncharacterized protein YkfM	snp_nonsense	G	T
P4_C5_2048	WT	2048	1	0,121988297	SNP	ykfM	214	uncharacterized protein YkfM	snp_nonsynonymous	G	T
P4_C5_2048	WT	2048	1	0,10521698	SNP	ykfM	205	uncharacterized protein YkfM	snp_nonsynonymous	C	A
P4_C5_2048	WT	2048	1	0,0801820755	SNP	ykfM	202	uncharacterized protein YkfM	snp_nonsynonymous	G	T
P4_C5_2048	WT	2048	1	0,0843243599	SNP	yagH	1137	CP4-6 prophage; putative xylosidase/arabinosidase	snp_nonsynonymous	A	C
P4_C5_2048	WT	2048	1	0,182461262	SNP	paoC	951	aldehyde dehydrogenase: molybdenum cofactor-binding subunit	snp_nonsynonymous	T	G
P4_C5_2048	WT	2048	1	0,0851631165	SNP	paoA	90	aldehyde dehydrogenase, Fe-S subunit	snp_nonsynonymous	T	A
P4_C5_2048	WT	2048	1	0,0558609962	SNP	codA/cynR	intergenic (+324/+13)	cytosine/isoguanine deaminase/DNA-binding transcriptional dual regulator CynR	snp_intergenic	C	T
P4_C5_2048	WT	2048	1	0,118788719	SNP	cynX	280	cyanate transporter	snp_nonsynonymous	A	C
P4_C5_2048	WT	2048	1	0,090616703	SNP	malZ	1022	maltodextrin glucosidase	snp_nonsynonymous	T	G
P4_C5_2048	WT	2048	1	1	DEL	acrA/acrR	intergenic (-101/-41)	multidrug efflux pump membrane fusion lipoprotein AcrA/DNA-binding transcriptional repressor AcrR	small_indel	A
P4_C5_2048	WT	2048	1	0,0655236244	SNP	cnoX/ybbO	intergenic (-55/+6)	chaperedoxin/NADP(+)-dependent aldehyde reductase	snp_intergenic	T	G
P4_C5_2048	WT	2048	1	0,104595184	SNP	glnS/chiP	intergenic (+251/-326)	glutamine--tRNA ligase/chitobiose outer membrane channel	snp_intergenic	T	G
P4_C5_2048	WT	2048	1	0,0709500313	SNP	tolA	711	Tol-Pal system protein TolA	snp_nonsynonymous	A	C
P4_C5_2048	WT	2048	1	0,0766224861	SNP	tolA	867	Tol-Pal system protein TolA	snp_nonsynonymous	A	C
P4_C5_2048	WT	2048	1	0,0804820061	SNP	lysY/lysZ	intergenic (+16/-131)	tRNA-Lys/tRNA-Lys	snp_intergenic	T	A
P4_C5_2048	WT	2048	1	0,169716358	SNP	lysO/aqpZ	intergenic (-369/+126)	L-lysine exporter/water channel AqpZ	snp_intergenic	T	G
P4_C5_2048	WT	2048	1	1	DEL	ompF	coding (91-94/1089 nt)	outer membrane porin F	small_indel	TGTT
P4_C5_2048	WT	2048	1	0,0590624809	SNP	pqiB	1365	intermembrane transport protein PqiB	snp_nonsynonymous	A	C
P4_C5_2048	WT	2048	1	0,1629529	SNP	mdtH	416	multidrug efflux pump MdtH	snp_nonsynonymous	A	C
P4_C5_2048	WT	2048	1	1	DEL	[icd]–[icdC]		[icd],ymfD,ymfE,lit,intE,xisE,ymfH,ymfI,ymfJ,ymfK,ymfT,ymfL,ymfM,oweE,ymfN,aaaE,ymfR,beeE,jayE,ymfQ,ycfK,tfaP,tfaE,stfE,pinE,mcrA,[icdC]	large_deletion	15288-bp
P4_C5_2048	WT	2048	1	0,140928268	SNP	ychS	257	putative uncharacterized protein YchS	snp_nonsynonymous	A	T
P4_C5_2048	WT	2048	1	0,0915780067	SNP	ychS	275	putative uncharacterized protein YchS	snp_nonsynonymous	A	T
P4_C5_2048	WT	2048	1	1	SNP	puuA/puuD	intergenic (-211/-1)	glutamate-putrescine ligase/gamma-glutamyl-gamma-aminobutyrate hydrolase	snp_intergenic	C	T
P4_C5_2048	WT	2048	1	0,0730929375	SNP	pspE/ycjM	intergenic (+66/-147)	thiosulfate sulfurtransferase PspE/glucosylglycerate phosphorylase	snp_intergenic	A	C
P4_C5_2048	WT	2048	1	0,0525784492	SNP	ycjF	516	conserved inner membrane protein YcjF	snp_nonsynonymous	A	C
P4_C5_2048	WT	2048	1	0,0947012901	SNP	uspE	946	universal stress protein with a role cellular motility	snp_nonsynonymous	C	A
P4_C5_2048	WT	2048	1	0,0598125458	SNP	ydbA	pseudogene (945/2518 nt)	putative outer membrane protein, N-terminal fragment	snp_pseudogene	C	G
P4_C5_2048	WT	2048	1	0,0577087402	SNP	ydbA	pseudogene (1047/2518 nt)	putative outer membrane protein, N-terminal fragment	snp_pseudogene	T	G
P4_C5_2048	WT	2048	1	0,156066895	SNP	hipB	194	antitoxin/DNA-binding transcriptional repressor HipB	snp_nonsynonymous	T	A
P4_C5_2048	WT	2048	1	0,09877491	SNP	nohA/ynfO	intergenic (-117/-272)	Qin prophage; putative prophage DNA-packaging protein NohA/Qin prophage; protein YnfO	snp_intergenic	C	A
P4_C5_2048	WT	2048	1	0,098200798	SNP	rsxC	1887	SoxR [2Fe-2S] reducing system protein RsxC	snp_synonymous	T	A
P4_C5_2048	WT	2048	1	0,11719799	SNP	rsxC	1896	SoxR [2Fe-2S] reducing system protein RsxC	snp_synonymous	A	T
P4_C5_2048	WT	2048	1	0,0527200699	SNP	rsxC	1926	SoxR [2Fe-2S] reducing system protein RsxC	snp_synonymous	C	G
P4_C5_2048	WT	2048	1	0,0644340515	SNP	aroH	141	3-deoxy-7-phosphoheptulonate synthase, Trp-sensitive	snp_nonsynonymous	T	G
P4_C5_2048	WT	2048	1	0,0535559654	SNP	astD	149	aldehyde dehydrogenase	snp_nonsynonymous	A	C
P4_C5_2048	WT	2048	1	0,253041267	SNP	ydjY	357	4Fe-4S ferredoxin-type domain-containing protein YdjY	snp_nonsynonymous	A	C
P4_C5_2048	WT	2048	1	0,154466629	SNP	gatY/fbaB	intergenic (-24/+284)	tagatose-1,6-bisphosphate aldolase 2 subunit GatY/fructose-bisphosphate aldolase class I	snp_intergenic	C	A
P4_C5_2048	WT	2048	1	0,149617195	SNP	gatY/fbaB	intergenic (-25/+283)	tagatose-1,6-bisphosphate aldolase 2 subunit GatY/fructose-bisphosphate aldolase class I	snp_intergenic	G	T
P4_C5_2048	WT	2048	1	0,073797226	SNP	gatY/fbaB	intergenic (-26/+282)	tagatose-1,6-bisphosphate aldolase 2 subunit GatY/fructose-bisphosphate aldolase class I	snp_intergenic	A	T
P4_C5_2048	WT	2048	1	0,305256367	SNP	gatY/fbaB	intergenic (-30/+278)	tagatose-1,6-bisphosphate aldolase 2 subunit GatY/fructose-bisphosphate aldolase class I	snp_intergenic	C	A
P4_C5_2048	WT	2048	1	0,306966782	SNP	gatY/fbaB	intergenic (-41/+267)	tagatose-1,6-bisphosphate aldolase 2 subunit GatY/fructose-bisphosphate aldolase class I	snp_intergenic	G	T
P4_C5_2048	WT	2048	1	0,0710129738	SNP	gatY/fbaB	intergenic (-57/+251)	tagatose-1,6-bisphosphate aldolase 2 subunit GatY/fructose-bisphosphate aldolase class I	snp_intergenic	A	T
P4_C5_2048	WT	2048	1	0,122805119	SNP	gatY/fbaB	intergenic (-66/+242)	tagatose-1,6-bisphosphate aldolase 2 subunit GatY/fructose-bisphosphate aldolase class I	snp_intergenic	G	T
P4_C5_2048	WT	2048	1	0,0771512985	SNP	gatY/fbaB	intergenic (-71/+237)	tagatose-1,6-bisphosphate aldolase 2 subunit GatY/fructose-bisphosphate aldolase class I	snp_intergenic	C	A
P4_C5_2048	WT	2048	1	0,0741381645	SNP	gatY/fbaB	intergenic (-74/+234)	tagatose-1,6-bisphosphate aldolase 2 subunit GatY/fructose-bisphosphate aldolase class I	snp_intergenic	T	A
P4_C5_2048	WT	2048	1	0,105794907	SNP	gatY/fbaB	intergenic (-75/+233)	tagatose-1,6-bisphosphate aldolase 2 subunit GatY/fructose-bisphosphate aldolase class I	snp_intergenic	C	A
P4_C5_2048	WT	2048	1	0,103425503	SNP	gatY/fbaB	intergenic (-83/+225)	tagatose-1,6-bisphosphate aldolase 2 subunit GatY/fructose-bisphosphate aldolase class I	snp_intergenic	C	A
P4_C5_2048	WT	2048	1	0,136414051	SNP	yohP/dusC	intergenic (+112/+261)	putative membrane protein YohP/tRNA-dihydrouridine(16) synthase	snp_intergenic	A	C
P4_C5_2048	WT	2048	1	0,104247093	SNP	yohP/dusC	intergenic (+125/+248)	putative membrane protein YohP/tRNA-dihydrouridine(16) synthase	snp_intergenic	T	A
P4_C5_2048	WT	2048	1	0,104341507	SNP	eco/mqo	intergenic (+256/+459)	serine protease inhibitor ecotin/malate:quinone oxidoreductase	snp_intergenic	C	T
P4_C5_2048	WT	2048	1	0,109818935	SNP	eco/mqo	intergenic (+295/+420)	serine protease inhibitor ecotin/malate:quinone oxidoreductase	snp_intergenic	A	C
P4_C5_2048	WT	2048	1	1	SNP	gyrA	260	DNA gyrase subunit A	snp_nonsynonymous	T	C
P4_C5_2048	WT	2048	1	1	SNP	gyrA	248	DNA gyrase subunit A	snp_nonsynonymous	G	C
P4_C5_2048	WT	2048	1	0,184114456	SNP	yfdI	1297	CPS-53 (KpLE1) prophage; serotype specific glucosyl transferase	snp_nonsynonymous	C	A
P4_C5_2048	WT	2048	1	0,137881756	SNP	yfdI	1301	CPS-53 (KpLE1) prophage; serotype specific glucosyl transferase	snp_nonsynonymous	G	T
P4_C5_2048	WT	2048	1	0,128739357	SNP	yfdI	1306	CPS-53 (KpLE1) prophage; serotype specific glucosyl transferase	snp_nonsynonymous	C	A
P4_C5_2048	WT	2048	1	0,0644655228	SNP	yfdI	1311	CPS-53 (KpLE1) prophage; serotype specific glucosyl transferase	snp_nonsynonymous	C	A
P4_C5_2048	WT	2048	1	0,0846357346	SNP	emrY	398	tripartite efflux pump membrane subunit EmrY	snp_nonsynonymous	C	A
P4_C5_2048	WT	2048	1	0,0599403381	SNP	zipA/cysZ	intergenic (-171/-59)	cell division protein ZipA/sulfate:H(+) symporter	snp_intergenic	T	G
P4_C5_2048	WT	2048	1	0,084002018	SNP	yfgM	4	ancillary SecYEG translocon subunit	snp_nonsense	C	A
P4_C5_2048	WT	2048	1	0,156368256	SNP	yfiF	215	putative methyltransferase	snp_nonsynonymous	A	C
P4_C5_2048	WT	2048	1	0,104588985	SNP	kgtP/rrfG	intergenic (-108/+215)	alpha-ketoglutarate:H(+) symporter/5S ribosomal RNA	snp_intergenic	C	A
P4_C5_2048	WT	2048	1	0,0854039192	SNP	sokX/cysH	intergenic (+113/+57)	small RNA SokX/phosphoadenosine phosphosulfate reductase	snp_intergenic	C	A
P4_C5_2048	WT	2048	1	0,0561885834	SNP	ygcQ	304	putative flavoprotein	snp_nonsynonymous	A	C
P4_C5_2048	WT	2048	1	0,0710096359	SNP	barA	2538	sensory histidine kinase BarA	snp_nonsynonymous	A	C
P4_C5_2048	WT	2048	1	0,0655260086	SNP	ptsP	1839	phosphoenolpyruvate-protein phosphotransferase PtsP	snp_nonsynonymous	A	C
P4_C5_2048	WT	2048	1	0,0655207634	SNP	araE	178	arabinose:H(+) symporter	snp_nonsynonymous	A	C
P4_C5_2048	WT	2048	1	0,152763367	SNP	ygfF/gcvP	intergenic (-149/+118)	putative NAD(P)-binding oxidoreductase with NAD(P)-binding Rossmann-fold domain/glycine decarboxylase	snp_intergenic	T	G
P4_C5_2048	WT	2048	1	0,160670757	SNP	ygfF/gcvP	intergenic (-167/+100)	putative NAD(P)-binding oxidoreductase with NAD(P)-binding Rossmann-fold domain/glycine decarboxylase	snp_intergenic	T	A
P4_C5_2048	WT	2048	1	0,0648069382	SNP	metK	708	methionine adenosyltransferase	snp_synonymous	A	C
P4_C5_2048	WT	2048	1	0,267798424	SNP	parC	350	DNA topoisomerase IV subunit A	snp_nonsynonymous	G	T
P4_C5_2048	WT	2048	1	0,750577927	SNP	parE	1373	DNA topoisomerase IV subunit B	snp_nonsynonymous	G	A
P4_C5_2048	WT	2048	1	0,0762147903	SNP	yhaC/rnpB	intergenic (+499/+115)	uncharacterized protein YhaC/RNase P catalytic RNA component	snp_intergenic	C	A
P4_C5_2048	WT	2048	1	0,128671646	SNP	obgE	223	GTPase ObgE	snp_nonsynonymous	T	G
P4_C5_2048	WT	2048	1	0,0647912025	SNP	sspA/rpsI	intergenic (-46/+349)	stringent starvation protein A/30S ribosomal subunit protein S9	snp_intergenic	A	T
P4_C5_2048	WT	2048	1	0,0548696518	SNP	tldD/yhdP	intergenic (-92/+338)	metalloprotease TldD/AsmA2 domain-containing protein	snp_intergenic	C	G
P4_C5_2048	WT	2048	1	0,0633616447	SNP	gspC	144	Type II secretion system protein GspC	snp_synonymous	C	A
P4_C5_2048	WT	2048	1	0,111195087	SNP	frlR/yhfS	intergenic (+72/+80)	putative DNA-binding transcriptional regulator FrlR/putative aminotransferase YhfS	snp_intergenic	T	G
P4_C5_2048	WT	2048	1	0,128201962	SNP	frlR/yhfS	intergenic (+97/+55)	putative DNA-binding transcriptional regulator FrlR/putative aminotransferase YhfS	snp_intergenic	A	C
P4_C5_2048	WT	2048	1	0,119362354	SNP	zntA/tusA	intergenic (+47/+55)	Zn(2(+))/Cd(2(+))/Pb(2(+)) exporting P-type ATPase/sulfur transfer protein TusA	snp_intergenic	T	G
P4_C5_2048	WT	2048	1	0,112929344	SNP	zntA/tusA	intergenic (+72/+30)	Zn(2(+))/Cd(2(+))/Pb(2(+)) exporting P-type ATPase/sulfur transfer protein TusA	snp_intergenic	A	C
P4_C5_2048	WT	2048	1	0,0622572899	SNP	yhjE	208	putative transporter YhjE	snp_nonsynonymous	T	A
P4_C5_2048	WT	2048	1	0,0689096451	SNP	xylB	1263	xylulokinase	snp_nonsynonymous	A	C
P4_C5_2048	WT	2048	1	0,101263046	SNP	xylB	1252	xylulokinase	snp_nonsynonymous	T	G
P4_C5_2048	WT	2048	1	0,0872926712	SNP	xylB	1247	xylulokinase	snp_nonsynonymous	T	G
P4_C5_2048	WT	2048	1	0,0572137833	SNP	xylB	1228	xylulokinase	snp_nonsynonymous	T	G
P4_C5_2048	WT	2048	1	0,0974497795	SNP	htrL	302	protein HtrL	snp_nonsynonymous	C	A
P4_C5_2048	WT	2048	1	0,154614449	SNP	xanP	36	xanthine:H(+) symporter XanP	snp_nonsynonymous	A	C
P4_C5_2048	WT	2048	1	0,0640463829	SNP	xanP	45	xanthine:H(+) symporter XanP	snp_synonymous	G	C
P4_C5_2048	WT	2048	1	0,119997501	SNP	pstB/pstA	intergenic (-148/+35)	phosphate ABC transporter ATP binding subunit/phosphate ABC transporter membrane subunit PstA	snp_intergenic	A	T
P4_C5_2048	WT	2048	1	0,0930256844	SNP	ilvC/ppiC	intergenic (+37/+50)	ketol-acid reductoisomerase (NADP(+))/peptidyl-prolyl cis-trans isomerase C	snp_intergenic	A	C
P4_C5_2048	WT	2048	1	0,074696064	SNP	metE	2058	cobalamin-independent homocysteine transmethylase	snp_synonymous	C	A
P4_C5_2048	WT	2048	1	0,107905865	SNP	fdhD/yiiG	intergenic (+106/-47)	sulfurtransferase for molybdenum cofactor sulfuration/DUF3829 domain-containing lipoprotein YiiG	snp_intergenic	C	A
P4_C5_2048	WT	2048	1	0,0901069641	SNP	fdhD/yiiG	intergenic (+116/-37)	sulfurtransferase for molybdenum cofactor sulfuration/DUF3829 domain-containing lipoprotein YiiG	snp_intergenic	G	T
P4_C5_2048	WT	2048	1	0,0593662262	SNP	yiiG	3	DUF3829 domain-containing lipoprotein YiiG	snp_synonymous	G	T
P4_C5_2048	WT	2048	1	0,0655007362	SNP	alsR	611	DNA-binding transcriptional repressor AlsR	snp_nonsynonymous	A	T
P4_C5_2048	WT	2048	1	0,06904459	SNP	yjdN/yjdM	intergenic (-207/+451)	conserved protein YjdN/conserved protein YjdM	snp_intergenic	A	G
P4_C5_2048	WT	2048	1	0,0775609016	SNP	yjdN/yjdM	intergenic (-257/+401)	conserved protein YjdN/conserved protein YjdM	snp_intergenic	A	C
P4_C5_2048	WT	2048	1	0,0584988594	SNP	yjdN/yjdM	intergenic (-457/+201)	conserved protein YjdN/conserved protein YjdM	snp_intergenic	A	C
P4_C5_2048	WT	2048	1	0,0508589745	SNP	proP	1080	osmolyte:H(+) symporter ProP	snp_nonsynonymous	G	T
P4_C5_2048	WT	2048	1	0,0881090164	SNP	yjeN	247	protein YjeN	snp_nonsense	G	T
P4_C5_2048	WT	2048	1	0,0812458992	SNP	yjfM	416	DUF1190 domain-containing protein YjfM	snp_nonsynonymous	T	G
P4_C5_2048	WT	2048	1	0,0646491051	SNP	ulaF	263	L-ribulose-5-phosphate 4-epimerase UlaF	snp_nonsynonymous	T	G
P4_C5_2048	WT	2048	1	0,0638737679	SNP	yjiL	385	putative ATPase, activator of (R)-hydroxyglutaryl-CoA dehdratase	snp_nonsynonymous	A	C
P4_C5_2048	WT	2048	1	0,0974059105	SNP	hsdR	794	type I restriction enzyme EcoKI endonuclease component	snp_nonsynonymous	A	T
P4_C5_2048	WT	2048	1	0,124966621	SNP	lgoD	792	L-galactonate oxidoreductase	snp_nonsynonymous	A	T
P4_C5_2048	WT	2048	1	0,0594687462	SNP	leuP/leuQ	intergenic (-13/+16)	tRNA-Leu/tRNA-Leu	snp_intergenic	A	C
P4_C5_2048	WT	2048	1	0,0654087067	SNP	ytjA	133	DUF1328 domain-containing protein YtjA	snp_nonsynonymous	A	T
P4_C5_2048	WT	2048	1	0,0516381264	SNP	deoB	822	phosphopentomutase	snp_nonsynonymous	A	C
P4_C5_64	WT	64	1	0,150602818	SNP	yagA	19	CP4-6 prophage; integrase core domain-containing protein YagA	snp_nonsynonymous	A	C
P4_C5_64	WT	64	1	0,18237114	SNP	paoC	951	aldehyde dehydrogenase: molybdenum cofactor-binding subunit	snp_nonsynonymous	T	G
P4_C5_64	WT	64	1	1	DEL	acrA/acrR	intergenic (-101/-41)	multidrug efflux pump membrane fusion lipoprotein AcrA/DNA-binding transcriptional repressor AcrR	small_indel	A
P4_C5_64	WT	64	1	1	DEL	ompF	coding (91-94/1089 nt)	outer membrane porin F	small_indel	TGTT
P4_C5_64	WT	64	1	1	SNP	icd	1098	isocitrate dehydrogenase	snp_synonymous	C	T
P4_C5_64	WT	64	1	1	DEL	[icd]–[icdC]		[icd],ymfD,ymfE,lit,intE,xisE,ymfH,ymfI,ymfJ,ymfK,ymfT,ymfL,ymfM,oweE,ymfN,aaaE,ymfR,beeE,jayE,ymfQ,ycfK,tfaP,tfaE,stfE,pinE,mcrA,[icdC]	large_deletion	15255-bp
P4_C5_64	WT	64	1	1	SNP	puuA/puuD	intergenic (-211/-1)	glutamate-putrescine ligase/gamma-glutamyl-gamma-aminobutyrate hydrolase	snp_intergenic	C	T
P4_C5_64	WT	64	1	0,164515972	SNP	ynfF	1815	putative selenate reductase YnfF	snp_nonsynonymous	A	C
P4_C5_64	WT	64	1	0,161676884	SNP	gatY/fbaB	intergenic (-24/+284)	tagatose-1,6-bisphosphate aldolase 2 subunit GatY/fructose-bisphosphate aldolase class I	snp_intergenic	C	A
P4_C5_64	WT	64	1	0,265042782	SNP	gatY/fbaB	intergenic (-30/+278)	tagatose-1,6-bisphosphate aldolase 2 subunit GatY/fructose-bisphosphate aldolase class I	snp_intergenic	C	A
P4_C5_64	WT	64	1	0,252450943	SNP	gatY/fbaB	intergenic (-41/+267)	tagatose-1,6-bisphosphate aldolase 2 subunit GatY/fructose-bisphosphate aldolase class I	snp_intergenic	G	T
P4_C5_64	WT	64	1	0,17741251	SNP	yohP/dusC	intergenic (+112/+261)	putative membrane protein YohP/tRNA-dihydrouridine(16) synthase	snp_intergenic	A	C
P4_C5_64	WT	64	1	1	SNP	gyrA	260	DNA gyrase subunit A	snp_nonsynonymous	T	C
P4_C5_64	WT	64	1	0,159790039	SNP	lgoD	823	L-galactonate oxidoreductase	snp_nonsynonymous	C	A
P4_D2_2048	WT	2048	1	0,0765581131	SNP	carB	929	carbamoyl phosphate synthetase subunit beta	snp_nonsynonymous	T	G
P4_D2_2048	WT	2048	1	0,300111771	SNP	hrpB/mrcB	intergenic (+47/-149)	putative ATP-dependent RNA helicase HrpB/peptidoglycan glycosyltransferase/peptidoglycan DD-transpeptidase MrcB	snp_intergenic	A	C
P4_D2_2048	WT	2048	1	0,0526719093	SNP	ykfM	240	uncharacterized protein YkfM	snp_synonymous	G	T
P4_D2_2048	WT	2048	1	0,0935807228	SNP	ykfM	230	uncharacterized protein YkfM	snp_nonsense	G	T
P4_D2_2048	WT	2048	1	0,0582818985	SNP	ykfM	214	uncharacterized protein YkfM	snp_nonsynonymous	G	T
P4_D2_2048	WT	2048	1	0,0861334801	SNP	ykfM	205	uncharacterized protein YkfM	snp_nonsynonymous	C	A
P4_D2_2048	WT	2048	1	0,0522551537	SNP	ykfM	202	uncharacterized protein YkfM	snp_nonsynonymous	G	T
P4_D2_2048	WT	2048	1	0,0563702583	SNP	cynX	223	cyanate transporter	snp_nonsynonymous	A	T
P4_D2_2048	WT	2048	1	0,0647139549	SNP	cynX	280	cyanate transporter	snp_nonsynonymous	A	C
P4_D2_2048	WT	2048	1	0,105444431	SNP	malZ	1022	maltodextrin glucosidase	snp_nonsynonymous	T	G
P4_D2_2048	WT	2048	1	1	SNP	acrA/acrR	intergenic (-94/-48)	multidrug efflux pump membrane fusion lipoprotein AcrA/DNA-binding transcriptional repressor AcrR	snp_intergenic	T	C
P4_D2_2048	WT	2048	1	0,0898251534	SNP	glnS/chiP	intergenic (+263/-314)	glutamine--tRNA ligase/chitobiose outer membrane channel	snp_intergenic	C	A
P4_D2_2048	WT	2048	1	0,0734062195	SNP	tolA	867	Tol-Pal system protein TolA	snp_nonsynonymous	A	C
P4_D2_2048	WT	2048	1	0,18901062	SNP	rlmF	885	23S rRNA m(6)A1618 methyltransferase	snp_nonsynonymous	G	T
P4_D2_2048	WT	2048	1	0,103519917	SNP	lysO/aqpZ	intergenic (-369/+126)	L-lysine exporter/water channel AqpZ	snp_intergenic	T	A
P4_D2_2048	WT	2048	1	1	SNP	ycaD	842	putative transporter YcaD	snp_nonsynonymous	C	T
P4_D2_2048	WT	2048	1	1	DEL	ompF	coding (423-424/1089 nt)	outer membrane porin F	small_indel	CA
P4_D2_2048	WT	2048	1	0,0853786469	SNP	ycbF	202	putative fimbrial chaperone YcbF	snp_nonsynonymous	T	G
P4_D2_2048	WT	2048	1	0,125581131	INV	[ycfK]–[stfE]		[ycfK],tfaP,tfaE,[stfE]	inversion	1830-bp
P4_D2_2048	WT	2048	1	0,0505056381	SNP	ychS	257	putative uncharacterized protein YchS	snp_nonsynonymous	A	T
P4_D2_2048	WT	2048	1	0,0567212105	SNP	fabI/ycjD	intergenic (-188/+180)	enoyl-[acyl-carrier-protein] reductase/DUF559 domain-containing protein YcjD	snp_intergenic	A	C
P4_D2_2048	WT	2048	1	0,050283432	SNP	rsxC	1896	SoxR [2Fe-2S] reducing system protein RsxC	snp_synonymous	A	T
P4_D2_2048	WT	2048	1	0,0780286789	SNP	ydiU	779	UPF0061 family protein YdiU	snp_nonsynonymous	A	C
P4_D2_2048	WT	2048	1	0,0689535141	SNP	gatY/fbaB	intergenic (-25/+283)	tagatose-1,6-bisphosphate aldolase 2 subunit GatY/fructose-bisphosphate aldolase class I	snp_intergenic	G	T
P4_D2_2048	WT	2048	1	0,193811417	SNP	gatY/fbaB	intergenic (-30/+278)	tagatose-1,6-bisphosphate aldolase 2 subunit GatY/fructose-bisphosphate aldolase class I	snp_intergenic	C	A
P4_D2_2048	WT	2048	1	0,178283215	SNP	gatY/fbaB	intergenic (-41/+267)	tagatose-1,6-bisphosphate aldolase 2 subunit GatY/fructose-bisphosphate aldolase class I	snp_intergenic	G	T
P4_D2_2048	WT	2048	1	0,0661697388	SNP	gatY/fbaB	intergenic (-71/+237)	tagatose-1,6-bisphosphate aldolase 2 subunit GatY/fructose-bisphosphate aldolase class I	snp_intergenic	C	A
P4_D2_2048	WT	2048	1	0,0508952141	SNP	gatY/fbaB	intergenic (-74/+234)	tagatose-1,6-bisphosphate aldolase 2 subunit GatY/fructose-bisphosphate aldolase class I	snp_intergenic	T	A
P4_D2_2048	WT	2048	1	0,0964970589	SNP	gatY/fbaB	intergenic (-75/+233)	tagatose-1,6-bisphosphate aldolase 2 subunit GatY/fructose-bisphosphate aldolase class I	snp_intergenic	C	A
P4_D2_2048	WT	2048	1	0,0748538971	SNP	yohP/dusC	intergenic (+112/+261)	putative membrane protein YohP/tRNA-dihydrouridine(16) synthase	snp_intergenic	A	C
P4_D2_2048	WT	2048	1	0,0553359985	SNP	eco/mqo	intergenic (+256/+459)	serine protease inhibitor ecotin/malate:quinone oxidoreductase	snp_intergenic	C	T
P4_D2_2048	WT	2048	1	0,936962128	SNP	gyrA	260	DNA gyrase subunit A	snp_nonsynonymous	T	C
P4_D2_2048	WT	2048	1	1	SNP	gyrA	248	DNA gyrase subunit A	snp_nonsynonymous	G	A
P4_D2_2048	WT	2048	1	0,0579156876	SNP	yfcU	pseudogene (770/2646 nt)	putative outer membrane usher protein YfcU	snp_pseudogene	A	T
P4_D2_2048	WT	2048	1	0,191449165	SNP	yfdI	1297	CPS-53 (KpLE1) prophage; serotype specific glucosyl transferase	snp_nonsynonymous	C	A
P4_D2_2048	WT	2048	1	0,126616001	SNP	yfdI	1301	CPS-53 (KpLE1) prophage; serotype specific glucosyl transferase	snp_nonsynonymous	G	T
P4_D2_2048	WT	2048	1	0,10153389	SNP	emrY	346	tripartite efflux pump membrane subunit EmrY	snp_nonsynonymous	G	C
P4_D2_2048	WT	2048	1	0,051715374	SNP	iscR/trmJ	intergenic (-393/+59)	DNA-binding transcriptional dual regulator IscR/tRNA Cm32/Um32 methyltransferase	snp_intergenic	C	G
P4_D2_2048	WT	2048	1	0,0712995529	SNP	yfiF	215	putative methyltransferase	snp_nonsynonymous	A	C
P4_D2_2048	WT	2048	1	0,08416605	SNP	yfiF	211	putative methyltransferase	snp_nonsynonymous	T	G
P4_D2_2048	WT	2048	1	0,073846817	SNP	kgtP/rrfG	intergenic (-66/+257)	alpha-ketoglutarate:H(+) symporter/5S ribosomal RNA	snp_intergenic	G	T
P4_D2_2048	WT	2048	1	0,0604176521	SNP	kgtP/rrfG	intergenic (-92/+231)	alpha-ketoglutarate:H(+) symporter/5S ribosomal RNA	snp_intergenic	C	A
P4_D2_2048	WT	2048	1	0,0705800056	SNP	kgtP/rrfG	intergenic (-108/+215)	alpha-ketoglutarate:H(+) symporter/5S ribosomal RNA	snp_intergenic	C	A
P4_D2_2048	WT	2048	1	0,0647158623	SNP	ascG	26	DNA-binding transcriptional repressor AscG	snp_nonsynonymous	T	G
P4_D2_2048	WT	2048	1	0,0577492714	SNP	metZ/metW	intergenic (+7/-27)	tRNA-Met/tRNA-Met	snp_intergenic	A	T
P4_D2_2048	WT	2048	1	0,0699257851	SNP	metW/metV	intergenic (+12/-22)	tRNA-Met/tRNA-Met	snp_intergenic	T	G
P4_D2_2048	WT	2048	1	0,119549274	SNP	ygfF/gcvP	intergenic (-149/+118)	putative NAD(P)-binding oxidoreductase with NAD(P)-binding Rossmann-fold domain/glycine decarboxylase	snp_intergenic	T	G
P4_D2_2048	WT	2048	1	0,135401726	SNP	metK	691	methionine adenosyltransferase	snp_nonsynonymous	T	G
P4_D2_2048	WT	2048	1	0,0561680794	SNP	yqhG	725	DUF3828 domain-containing protein YqhG	snp_nonsynonymous	A	T
P4_D2_2048	WT	2048	1	1	DEL	parE	coding (1773-1784/1893 nt)	DNA topoisomerase IV subunit B	small_indel	TCTTCATCATCG
P4_D2_2048	WT	2048	1	0,103818893	SNP	ispB/sfsB	intergenic (+22/-206)	all-trans-octaprenyl-diphosphate synthase/putative transcriptional regulator SfsB	snp_intergenic	A	C
P4_D2_2048	WT	2048	1	0,0647296906	SNP	tldD/yhdP	intergenic (-118/+312)	metalloprotease TldD/AsmA2 domain-containing protein	snp_intergenic	A	C
P4_D2_2048	WT	2048	1	0,0519871712	SNP	tldD/yhdP	intergenic (-129/+301)	metalloprotease TldD/AsmA2 domain-containing protein	snp_intergenic	A	T
P4_D2_2048	WT	2048	1	0,0726251602	SNP	gspC	114	Type II secretion system protein GspC	snp_nonsynonymous	C	A
P4_D2_2048	WT	2048	1	0,106820107	SNP	gspH	20	Type II secretion system protein GspH	snp_nonsynonymous	T	G
P4_D2_2048	WT	2048	1	0,075006485	SNP	frlR/yhfS	intergenic (+97/+55)	putative DNA-binding transcriptional regulator FrlR/putative aminotransferase YhfS	snp_intergenic	A	C
P4_D2_2048	WT	2048	1	0,0917520523	SNP	ompR/greB	intergenic (-203/-25)	DNA-binding transcriptional dual regulator OmpR/transcription elongation factor GreB	snp_intergenic	C	A
P4_D2_2048	WT	2048	1	0,0536608696	SNP	zntA/tusA	intergenic (+47/+55)	Zn(2(+))/Cd(2(+))/Pb(2(+)) exporting P-type ATPase/sulfur transfer protein TusA	snp_intergenic	T	G
P4_D2_2048	WT	2048	1	0,0771102905	SNP	zntA/tusA	intergenic (+66/+36)	Zn(2(+))/Cd(2(+))/Pb(2(+)) exporting P-type ATPase/sulfur transfer protein TusA	snp_intergenic	A	C
P4_D2_2048	WT	2048	1	0,0792431831	SNP	zntA/tusA	intergenic (+72/+30)	Zn(2(+))/Cd(2(+))/Pb(2(+)) exporting P-type ATPase/sulfur transfer protein TusA	snp_intergenic	A	C
P4_D2_2048	WT	2048	1	0,0842337608	SNP	xylB	1263	xylulokinase	snp_nonsynonymous	A	C
P4_D2_2048	WT	2048	1	0,1272645	SNP	xylB	1247	xylulokinase	snp_nonsynonymous	T	G
P4_D2_2048	WT	2048	1	0,0742878914	SNP	xylB	1235	xylulokinase	snp_nonsynonymous	T	G
P4_D2_2048	WT	2048	1	0,093670845	SNP	xylB	1228	xylulokinase	snp_nonsynonymous	T	G
P4_D2_2048	WT	2048	1	0,0623922348	SNP	xylB	1225	xylulokinase	snp_nonsynonymous	T	G
P4_D2_2048	WT	2048	1	0,0726790428	SNP	xylB	1217	xylulokinase	snp_nonsynonymous	A	C
P4_D2_2048	WT	2048	1	0,052877903	SNP	xylB	1171	xylulokinase	snp_nonsynonymous	T	G
P4_D2_2048	WT	2048	1	0,073694706	SNP	lldD/trmL	intergenic (+5/-193)	L-lactate dehydrogenase/tRNA (cytidine/uridine-2'-O)-ribose methyltransferase	snp_intergenic	T	G
P4_D2_2048	WT	2048	1	0,0909929276	SNP	lldD/trmL	intergenic (+27/-171)	L-lactate dehydrogenase/tRNA (cytidine/uridine-2'-O)-ribose methyltransferase	snp_intergenic	T	A
P4_D2_2048	WT	2048	1	0,076417923	SNP	lldD/trmL	intergenic (+33/-165)	L-lactate dehydrogenase/tRNA (cytidine/uridine-2'-O)-ribose methyltransferase	snp_intergenic	T	A
P4_D2_2048	WT	2048	1	0,131916046	SNP	xanP	36	xanthine:H(+) symporter XanP	snp_nonsynonymous	A	C
P4_D2_2048	WT	2048	1	0,0632987022	SNP	ilvC/ppiC	intergenic (+31/+56)	ketol-acid reductoisomerase (NADP(+))/peptidyl-prolyl cis-trans isomerase C	snp_intergenic	T	A
P4_D2_2048	WT	2048	1	0,0583024025	SNP	uvrD	63	ssDNA translocase and dsDNA helicase - DNA helicase II	snp_synonymous	A	C
P4_D2_2048	WT	2048	1	0,0837292671	SNP	rarD	150	putative transporter RarD	snp_nonsynonymous	C	A
P4_D2_2048	WT	2048	1	0,0570931435	SNP	tatC	736	twin arginine protein translocation system - TatC protein	snp_nonsense	G	T
P4_D2_2048	WT	2048	1	0,0737423897	SNP	malE/malK	intergenic (-118/-247)	maltose ABC transporter periplasmic binding protein/maltose ABC transporter ATP binding subunit	snp_intergenic	A	T
P4_D2_2048	WT	2048	1	1	SNP	soxR	362	DNA-binding transcriptional dual regulator SoxR	snp_nonsynonymous	G	A
P4_D2_2048	WT	2048	1	0,0833621025	SNP	argI	269	ornithine carbamoyltransferase ArgI	snp_nonsynonymous	A	C
P4_D2_2048	WT	2048	1	0,220581131	INV	fimE/fimA	intergenic (+57/-120)	regulator for fimA/type 1 fimbriae major subunit	inversion	306-bp
P4_D2_2048	WT	2048	1	0,0602636337	SNP	hsdR	794	type I restriction enzyme EcoKI endonuclease component	snp_nonsynonymous	A	T
P4_D2_64	WT	64	1	0,196774483	SNP	hrpB/mrcB	intergenic (+47/-149)	putative ATP-dependent RNA helicase HrpB/peptidoglycan glycosyltransferase/peptidoglycan DD-transpeptidase MrcB	snp_intergenic	A	C
P4_D2_64	WT	64	1	0,0688266754	SNP	ykfM	230	uncharacterized protein YkfM	snp_nonsense	G	T
P4_D2_64	WT	64	1	0,0828037262	SNP	ykfM	214	uncharacterized protein YkfM	snp_nonsynonymous	G	T
P4_D2_64	WT	64	1	0,104267597	SNP	ykfM	205	uncharacterized protein YkfM	snp_nonsynonymous	C	A
P4_D2_64	WT	64	1	0,0860075951	SNP	ykfM	202	uncharacterized protein YkfM	snp_nonsynonymous	G	T
P4_D2_64	WT	64	1	0,14646244	SNP	paoC	951	aldehyde dehydrogenase: molybdenum cofactor-binding subunit	snp_nonsynonymous	T	G
P4_D2_64	WT	64	1	0,138968468	SNP	malZ	1022	maltodextrin glucosidase	snp_nonsynonymous	T	G
P4_D2_64	WT	64	1	0,0569548607	SNP	dnaX	1459	DNA polymerase III subunit tau	snp_nonsynonymous	C	A
P4_D2_64	WT	64	1	0,0968670845	SNP	ylcI/nohD	intergenic (-282/-107)	DLP12 prophage; DUF3950 domain-containing protein YlcI/DLP12 prophage; putative DNA-packaging protein NohD	snp_intergenic	G	T
P4_D2_64	WT	64	1	0,0641322136	SNP	gltJ	688	glutamate/aspartate ABC transporter membrane subunit GltJ	snp_nonsynonymous	T	A
P4_D2_64	WT	64	1	0,0820937157	SNP	gltJ	638	glutamate/aspartate ABC transporter membrane subunit GltJ	snp_nonsynonymous	G	T
P4_D2_64	WT	64	1	0,073779583	SNP	lysO/aqpZ	intergenic (-356/+139)	L-lysine exporter/water channel AqpZ	snp_intergenic	A	T
P4_D2_64	WT	64	1	0,050506115	INS	ompF	coding (883/1089 nt)	outer membrane porin F	small_indel	T	G
P4_D2_64	WT	64	1	0,050506115	INS	ompF	coding (883/1089 nt)	outer membrane porin F	small_indel	T	G
P4_D2_64	WT	64	1	0,0672231048	INS	ompF	coding (318/1089 nt)	outer membrane porin F	small_indel	T	GCCA
P4_D2_64	WT	64	1	0,109626917	INS	ompF	coding (318/1089 nt)	outer membrane porin F	small_indel	T	GCCAGAC
P4_D2_64	WT	64	1	0,203914642	DEL	ompF	coding (312/1089 nt)	outer membrane porin F	small_indel	A
P4_D2_64	WT	64	1	0,0667238235	SNP	icd	1098	isocitrate dehydrogenase	snp_synonymous	C	T
P4_D2_64	WT	64	1	0,0655641556	SNP	icd	1110	isocitrate dehydrogenase	snp_synonymous	C	T
P4_D2_64	WT	64	1	0,0536851883	SNP	icd	1123	isocitrate dehydrogenase	snp_synonymous	T	C
P4_D2_64	WT	64	1	0,0535292625	SNP	icd	1125	isocitrate dehydrogenase	snp_synonymous	A	G
P4_D2_64	WT	64	1	0,186774483	INV	[ycfK]–[stfE]		[ycfK],tfaP,tfaE,[stfE]	inversion	1830-bp
P4_D2_64	WT	64	1	0,232460499	SNP	icdC	pseudogene (12/165 nt)	protein IcdC	snp_pseudogene	T	C
P4_D2_64	WT	64	1	0,207957268	SNP	icdC	pseudogene (24/165 nt)	protein IcdC	snp_pseudogene	T	C
P4_D2_64	WT	64	1	0,174854279	SNP	icdC	pseudogene (37/165 nt)	protein IcdC	snp_pseudogene	C	T
P4_D2_64	WT	64	1	0,168961048	SNP	icdC	pseudogene (39/165 nt)	protein IcdC	snp_pseudogene	G	A
P4_D2_64	WT	64	1	0,107144833	SNP	icdC	pseudogene (69/165 nt)	protein IcdC	snp_pseudogene	T	C
P4_D2_64	WT	64	1	0,0974760056	SNP	icdC	pseudogene (72/165 nt)	protein IcdC	snp_pseudogene	C	G
P4_D2_64	WT	64	1	0,0942287445	SNP	icdC	pseudogene (75/165 nt)	protein IcdC	snp_pseudogene	G	A
P4_D2_64	WT	64	1	0,0604500771	SNP	icdC	pseudogene (84/165 nt)	protein IcdC	snp_pseudogene	T	C
P4_D2_64	WT	64	1	0,0650911331	SNP	fabI/ycjD	intergenic (-189/+179)	enoyl-[acyl-carrier-protein] reductase/DUF559 domain-containing protein YcjD	snp_intergenic	G	C
P4_D2_64	WT	64	1	0,0534014702	SNP	yneO/lsrK	intergenic (-177/+354)	AIDA-I family autotransporter YneO/autoinducer-2 kinase	snp_intergenic	T	A
P4_D2_64	WT	64	1	0,0521597862	SNP	yneO/lsrK	intergenic (-193/+338)	AIDA-I family autotransporter YneO/autoinducer-2 kinase	snp_intergenic	T	A
P4_D2_64	WT	64	1	0,0570020676	SNP	rsxC	1791	SoxR [2Fe-2S] reducing system protein RsxC	snp_synonymous	T	A
P4_D2_64	WT	64	1	0,11952734	SNP	gatY/fbaB	intergenic (-24/+284)	tagatose-1,6-bisphosphate aldolase 2 subunit GatY/fructose-bisphosphate aldolase class I	snp_intergenic	C	A
P4_D2_64	WT	64	1	0,083152771	SNP	gatY/fbaB	intergenic (-25/+283)	tagatose-1,6-bisphosphate aldolase 2 subunit GatY/fructose-bisphosphate aldolase class I	snp_intergenic	G	T
P4_D2_64	WT	64	1	0,204057217	SNP	gatY/fbaB	intergenic (-30/+278)	tagatose-1,6-bisphosphate aldolase 2 subunit GatY/fructose-bisphosphate aldolase class I	snp_intergenic	C	A
P4_D2_64	WT	64	1	0,224585533	SNP	gatY/fbaB	intergenic (-41/+267)	tagatose-1,6-bisphosphate aldolase 2 subunit GatY/fructose-bisphosphate aldolase class I	snp_intergenic	G	T
P4_D2_64	WT	64	1	1	SNP	gyrA	248	DNA gyrase subunit A	snp_nonsynonymous	G	A
P4_D2_64	WT	64	1	0,178689003	SNP	yfdI	1297	CPS-53 (KpLE1) prophage; serotype specific glucosyl transferase	snp_nonsynonymous	C	A
P4_D2_64	WT	64	1	0,075984478	SNP	yfdI	1311	CPS-53 (KpLE1) prophage; serotype specific glucosyl transferase	snp_nonsynonymous	C	A
P4_D2_64	WT	64	1	0,0835051537	SNP	hyfC	917	hydrogenase 4 component C	snp_nonsynonymous	T	G
P4_D2_64	WT	64	1	0,062939167	SNP	yfgM/hisS	intergenic (-1/+17)	ancillary SecYEG translocon subunit/histidine--tRNA ligase	snp_intergenic	G	C
P4_D2_64	WT	64	1	0,107074738	SNP	ygfF/gcvP	intergenic (-149/+118)	putative NAD(P)-binding oxidoreductase with NAD(P)-binding Rossmann-fold domain/glycine decarboxylase	snp_intergenic	T	G
P4_D2_64	WT	64	1	0,139267921	SNP	ygfF/gcvP	intergenic (-167/+100)	putative NAD(P)-binding oxidoreductase with NAD(P)-binding Rossmann-fold domain/glycine decarboxylase	snp_intergenic	T	A
P4_D2_64	WT	64	1	0,0821204185	SNP	metK	691	methionine adenosyltransferase	snp_nonsynonymous	T	G
P4_D2_64	WT	64	1	0,0592255592	SNP	tldD/yhdP	intergenic (-184/+246)	metalloprotease TldD/AsmA2 domain-containing protein	snp_intergenic	C	G
P4_D2_64	WT	64	1	0,0967774391	SNP	gspF	258	Type II secretion system protein GspF	snp_synonymous	T	A
P4_D2_64	WT	64	1	0,061671257	SNP	frlR/yhfS	intergenic (+97/+55)	putative DNA-binding transcriptional regulator FrlR/putative aminotransferase YhfS	snp_intergenic	A	C
P4_D2_64	WT	64	1	0,0944681168	SNP	yhgE	584	putative transport protein YhgE	snp_nonsynonymous	A	C
P4_D2_64	WT	64	1	0,0607571602	SNP	xylB	1262	xylulokinase	snp_nonsynonymous	T	G
P4_D2_64	WT	64	1	0,0981092453	SNP	xylB	1247	xylulokinase	snp_nonsynonymous	T	G
P4_D2_64	WT	64	1	0,0899515152	SNP	lldD/trmL	intergenic (+5/-193)	L-lactate dehydrogenase/tRNA (cytidine/uridine-2'-O)-ribose methyltransferase	snp_intergenic	T	G
P4_D2_64	WT	64	1	0,112841129	SNP	xanP	36	xanthine:H(+) symporter XanP	snp_nonsynonymous	A	C
P4_D2_64	WT	64	1	0,11687994	SNP	bglB	917	6-phospho-beta-glucosidase B	snp_nonsynonymous	G	T
P4_D2_64	WT	64	1	0,071416378	SNP	fdhD/yiiG	intergenic (+116/-37)	sulfurtransferase for molybdenum cofactor sulfuration/DUF3829 domain-containing lipoprotein YiiG	snp_intergenic	G	T
P4_D2_64	WT	64	1	0,0539293289	SNP	yjeN	235	protein YjeN	snp_nonsynonymous	G	T
P4_D2_64	WT	64	1	0,0862793922	SNP	yjeN	265	protein YjeN	snp_nonsynonymous	G	T
P4_D2_64	WT	64	1	0,139916897	SNP	yjeN	266	protein YjeN	snp_nonsynonymous	A	T
P4_D2_64	WT	64	1	0,106774483	INV	fimE/fimA	intergenic (+57/-120)	regulator for fimA/type 1 fimbriae major subunit	inversion	306-bp
P4_D5_2048	WT	2048	1	0,0797691345	SNP	yaaA	662	peroxide stress resistance protein YaaA	snp_nonsynonymous	T	A
P4_D5_2048	WT	2048	1	0,230947971	SNP	yabI	649	DedA family protein YabI	snp_nonsynonymous	T	G
P4_D5_2048	WT	2048	1	0,165629864	SNP	sgrR	544	DNA-binding transcriptional dual regulator SgrR	snp_nonsynonymous	A	C
P4_D5_2048	WT	2048	1	0,146450043	SNP	secA	2455	protein translocation ATPase	snp_nonsense	A	T
P4_D5_2048	WT	2048	1	0,0753717422	SNP	yacH	1752	DUF3300 domain-containing protein YacH	snp_nonsynonymous	T	G
P4_D5_2048	WT	2048	1	0,334786892	SNP	hrpB/mrcB	intergenic (+47/-149)	putative ATP-dependent RNA helicase HrpB/peptidoglycan glycosyltransferase/peptidoglycan DD-transpeptidase MrcB	snp_intergenic	A	C
P4_D5_2048	WT	2048	1	0,0588994026	SNP	fhuB	1144	iron(III) hydroxamate ABC transporter membrane subunit	snp_nonsynonymous	T	G
P4_D5_2048	WT	2048	1	0,108429432	SNP	ykfM	230	uncharacterized protein YkfM	snp_nonsense	G	T
P4_D5_2048	WT	2048	1	0,124937534	SNP	ykfM	214	uncharacterized protein YkfM	snp_nonsynonymous	G	T
P4_D5_2048	WT	2048	1	0,120340347	SNP	ykfM	205	uncharacterized protein YkfM	snp_nonsynonymous	C	A
P4_D5_2048	WT	2048	1	0,104394436	SNP	ykfM	202	uncharacterized protein YkfM	snp_nonsynonymous	G	T
P4_D5_2048	WT	2048	1	0,198159695	SNP	paoC	951	aldehyde dehydrogenase: molybdenum cofactor-binding subunit	snp_nonsynonymous	T	G
P4_D5_2048	WT	2048	1	0,0634860992	SNP	prpB/prpC	intergenic (+145/-295)	2-methylisocitrate lyase/2-methylcitrate synthase	snp_intergenic	T	A
P4_D5_2048	WT	2048	1	0,0717597008	SNP	malZ	1022	maltodextrin glucosidase	snp_nonsynonymous	T	G
P4_D5_2048	WT	2048	1	1	DEL	acrA/acrR	intergenic (-101/-41)	multidrug efflux pump membrane fusion lipoprotein AcrA/DNA-binding transcriptional repressor AcrR	small_indel	A
P4_D5_2048	WT	2048	1	0,1882267	SNP	glnS/chiP	intergenic (+247/-330)	glutamine--tRNA ligase/chitobiose outer membrane channel	snp_intergenic	C	A
P4_D5_2048	WT	2048	1	0,144225597	SNP	glnS/chiP	intergenic (+258/-319)	glutamine--tRNA ligase/chitobiose outer membrane channel	snp_intergenic	T	A
P4_D5_2048	WT	2048	1	0,0817699432	SNP	glnS/chiP	intergenic (+263/-314)	glutamine--tRNA ligase/chitobiose outer membrane channel	snp_intergenic	C	A
P4_D5_2048	WT	2048	1	0,0888738632	SNP	mngA/mngB	intergenic (+11/-7)	2-O-alpha-mannosyl-D-glycerate specific PTS enzyme II/alpha-mannosidase	snp_intergenic	A	C
P4_D5_2048	WT	2048	1	0,0509080887	SNP	ybgE	77	cyd operon protein YbgE	snp_nonsynonymous	T	G
P4_D5_2048	WT	2048	1	0,0788187981	SNP	tolA	837	Tol-Pal system protein TolA	snp_nonsynonymous	A	C
P4_D5_2048	WT	2048	1	0,158641338	SNP	lysQ/nadA	intergenic (+67/-366)	tRNA-Lys/quinolinate synthase	snp_intergenic	A	T
P4_D5_2048	WT	2048	1	0,0904307365	SNP	ybiO	2214	moderate conductance mechanosensitive channel	snp_nonsynonymous	T	G
P4_D5_2048	WT	2048	1	0,133387089	SNP	lysO/aqpZ	intergenic (-369/+126)	L-lysine exporter/water channel AqpZ	snp_intergenic	T	G
P4_D5_2048	WT	2048	1	1	DEL	ompF	coding (91-94/1089 nt)	outer membrane porin F	small_indel	TGTT
P4_D5_2048	WT	2048	1	0,05838871	SNP	elfC	157	putative fimbrial usher protein ElfC	snp_nonsynonymous	G	T
P4_D5_2048	WT	2048	1	0,104339123	SNP	flgL	804	flagellar hook-filament junction protein 2	snp_synonymous	T	G
P4_D5_2048	WT	2048	1	1	SNP	icd	1098	isocitrate dehydrogenase	snp_synonymous	C	T
P4_D5_2048	WT	2048	1	1	DEL	[icd]–[icdC]		[icd],ymfD,ymfE,lit,intE,xisE,ymfH,ymfI,ymfJ,ymfK,ymfT,ymfL,ymfM,oweE,ymfN,aaaE,ymfR,beeE,jayE,ymfQ,ycfK,tfaP,tfaE,stfE,pinE,mcrA,[icdC]	large_deletion	15266-bp
P4_D5_2048	WT	2048	1	0,0669355392	SNP	ymgL	63	protein YmgL	snp_synonymous	G	T
P4_D5_2048	WT	2048	1	0,104866028	SNP	ychS	115	putative uncharacterized protein YchS	snp_nonsynonymous	T	G
P4_D5_2048	WT	2048	1	0,0880691345	DEL	[rttR]–[tyrT]		[rttR],tpr,tyrV,[tyrT]	large_deletion	474-bp
P4_D5_2048	WT	2048	1	0,205935478	SNP	yciQ/rluB	intergenic (+90/-121)	DUF2207 domain-containing protein YciQ/23S rRNA pseudouridine(2605) synthase	snp_intergenic	T	G
P4_D5_2048	WT	2048	1	1	SNP	puuA/puuD	intergenic (-211/-1)	glutamate-putrescine ligase/gamma-glutamyl-gamma-aminobutyrate hydrolase	snp_intergenic	C	T
P4_D5_2048	WT	2048	1	0,100417137	SNP	paaH	781	3-hydroxyadipyl-CoA dehydrogenase	snp_nonsynonymous	C	A
P4_D5_2048	WT	2048	1	0,0565328598	SNP	yneO	pseudogene (4041/5422 nt)	AIDA-I family autotransporter YneO	snp_pseudogene	T	G
P4_D5_2048	WT	2048	1	0,0854506493	SNP	ydfI	1409	putative oxidoreductase YdfI	snp_nonsynonymous	G	T
P4_D5_2048	WT	2048	1	0,0719838142	SNP	ydfI	1396	putative oxidoreductase YdfI	snp_nonsense	C	A
P4_D5_2048	WT	2048	1	0,0934433937	SNP	rsxC	1887	SoxR [2Fe-2S] reducing system protein RsxC	snp_synonymous	T	A
P4_D5_2048	WT	2048	1	0,10347271	SNP	rsxC	1896	SoxR [2Fe-2S] reducing system protein RsxC	snp_synonymous	A	T
P4_D5_2048	WT	2048	1	0,0546922684	SNP	rsxC	1926	SoxR [2Fe-2S] reducing system protein RsxC	snp_synonymous	C	G
P4_D5_2048	WT	2048	1	0,151563644	SNP	ydjY	343	4Fe-4S ferredoxin-type domain-containing protein YdjY	snp_nonsynonymous	A	T
P4_D5_2048	WT	2048	1	0,0964808464	SNP	flhA	1016	flagellar biosynthesis protein FlhA	snp_nonsynonymous	T	G
P4_D5_2048	WT	2048	1	0,0977034569	SNP	yedE	589	putative selenium transporter YedE	snp_nonsynonymous	T	G
P4_D5_2048	WT	2048	1	0,0713243484	SNP	wzxC	1379	M-antigen undecaprenyl disphosphate flippase	snp_nonsynonymous	A	C
P4_D5_2048	WT	2048	1	0,137939453	SNP	gatY/fbaB	intergenic (-24/+284)	tagatose-1,6-bisphosphate aldolase 2 subunit GatY/fructose-bisphosphate aldolase class I	snp_intergenic	C	A
P4_D5_2048	WT	2048	1	0,117415428	SNP	gatY/fbaB	intergenic (-25/+283)	tagatose-1,6-bisphosphate aldolase 2 subunit GatY/fructose-bisphosphate aldolase class I	snp_intergenic	G	T
P4_D5_2048	WT	2048	1	0,252227306	SNP	gatY/fbaB	intergenic (-30/+278)	tagatose-1,6-bisphosphate aldolase 2 subunit GatY/fructose-bisphosphate aldolase class I	snp_intergenic	C	A
P4_D5_2048	WT	2048	1	0,228617191	SNP	gatY/fbaB	intergenic (-41/+267)	tagatose-1,6-bisphosphate aldolase 2 subunit GatY/fructose-bisphosphate aldolase class I	snp_intergenic	G	T
P4_D5_2048	WT	2048	1	0,115745544	SNP	gatY/fbaB	intergenic (-63/+245)	tagatose-1,6-bisphosphate aldolase 2 subunit GatY/fructose-bisphosphate aldolase class I	snp_intergenic	C	A
P4_D5_2048	WT	2048	1	0,0910620689	SNP	eco/mqo	intergenic (+256/+459)	serine protease inhibitor ecotin/malate:quinone oxidoreductase	snp_intergenic	C	T
P4_D5_2048	WT	2048	1	0,0542178154	SNP	ada	278	DNA-binding transcriptional dual regulator/DNA repair protein Ada	snp_nonsynonymous	A	C
P4_D5_2048	WT	2048	1	1	SNP	gyrA	260	DNA gyrase subunit A	snp_nonsynonymous	T	C
P4_D5_2048	WT	2048	1	1	SNP	gyrA	248	DNA gyrase subunit A	snp_nonsynonymous	G	C
P4_D5_2048	WT	2048	1	0,0583691597	SNP	lrhA/alaA	intergenic (-103/-817)	DNA-binding transcriptional dual regulator LrhA/glutamate--pyruvate aminotransferase AlaA	snp_intergenic	A	C
P4_D5_2048	WT	2048	1	0,143218994	SNP	yfcU	pseudogene (748/2646 nt)	putative outer membrane usher protein YfcU	snp_pseudogene	A	C
P4_D5_2048	WT	2048	1	0,239347458	SNP	yfdI	1297	CPS-53 (KpLE1) prophage; serotype specific glucosyl transferase	snp_nonsynonymous	C	A
P4_D5_2048	WT	2048	1	0,142241001	SNP	yfdI	1301	CPS-53 (KpLE1) prophage; serotype specific glucosyl transferase	snp_nonsynonymous	G	T
P4_D5_2048	WT	2048	1	0,137199879	SNP	yfdI	1306	CPS-53 (KpLE1) prophage; serotype specific glucosyl transferase	snp_nonsynonymous	C	A
P4_D5_2048	WT	2048	1	0,0563292503	SNP	valU/valX	intergenic (+12/-33)	tRNA-Val/tRNA-Val	snp_intergenic	T	G
P4_D5_2048	WT	2048	1	0,0898365974	SNP	hyfC	917	hydrogenase 4 component C	snp_nonsynonymous	T	G
P4_D5_2048	WT	2048	1	0,181017399	SNP	yfgM	22	ancillary SecYEG translocon subunit	snp_nonsynonymous	T	G
P4_D5_2048	WT	2048	1	0,116897583	SNP	yfiF	215	putative methyltransferase	snp_nonsynonymous	A	C
P4_D5_2048	WT	2048	1	0,112716675	SNP	kgtP/rrfG	intergenic (-78/+245)	alpha-ketoglutarate:H(+) symporter/5S ribosomal RNA	snp_intergenic	C	A
P4_D5_2048	WT	2048	1	0,14145422	SNP	kgtP/rrfG	intergenic (-86/+237)	alpha-ketoglutarate:H(+) symporter/5S ribosomal RNA	snp_intergenic	G	T
P4_D5_2048	WT	2048	1	0,0557723045	SNP	yfjP	779	CP4-57 prophage; putative GTP-binding protein YfjP	snp_nonsynonymous	T	G
P4_D5_2048	WT	2048	1	0,0828285217	SNP	nrdE	1281	ribonucleoside-diphosphate reductase 2 subunit alpha	snp_nonsynonymous	T	G
P4_D5_2048	WT	2048	1	0,0704188347	SNP	yqaB/argQ	intergenic (-271/+10)	fructose-1-phosphatase/tRNA-Arg	snp_intergenic	A	T
P4_D5_2048	WT	2048	1	0,0612287521	SNP	srlE	168	sorbitol-specific PTS enzyme IIBC1 component	snp_nonsynonymous	A	C
P4_D5_2048	WT	2048	1	0,154530525	SNP	ygfF/gcvP	intergenic (-149/+118)	putative NAD(P)-binding oxidoreductase with NAD(P)-binding Rossmann-fold domain/glycine decarboxylase	snp_intergenic	T	G
P4_D5_2048	WT	2048	1	0,154607773	SNP	ygfB	557	UPF0149 family protein YgfB	snp_nonsynonymous	A	T
P4_D5_2048	WT	2048	1	0,11771965	SNP	metK	691	methionine adenosyltransferase	snp_nonsynonymous	T	G
P4_D5_2048	WT	2048	1	1	SNP	parE	1373	DNA topoisomerase IV subunit B	snp_nonsynonymous	G	A
P4_D5_2048	WT	2048	1	0,063533783	SNP	tdcD	139	propionate kinase	snp_nonsynonymous	C	A
P4_D5_2048	WT	2048	1	0,0532736778	SNP	yhaC/rnpB	intergenic (+541/+73)	uncharacterized protein YhaC/RNase P catalytic RNA component	snp_intergenic	C	T
P4_D5_2048	WT	2048	1	0,0963077545	SNP	sspA/rpsI	intergenic (-46/+349)	stringent starvation protein A/30S ribosomal subunit protein S9	snp_intergenic	A	T
P4_D5_2048	WT	2048	1	0,0956802368	SNP	mreC	744	cell shape determining protein MreC	snp_synonymous	A	C
P4_D5_2048	WT	2048	1	0,0872249603	SNP	gspC	119	Type II secretion system protein GspC	snp_nonsynonymous	C	A
P4_D5_2048	WT	2048	1	0,078792572	SNP	crp/yhfK	intergenic (+19/-20)	DNA-binding transcriptional dual regulator CRP/putative transporter YhfK	snp_intergenic	T	G
P4_D5_2048	WT	2048	1	0,143196106	SNP	frlR/yhfS	intergenic (+72/+80)	putative DNA-binding transcriptional regulator FrlR/putative aminotransferase YhfS	snp_intergenic	T	G
P4_D5_2048	WT	2048	1	0,0959086418	SNP	frlR/yhfS	intergenic (+115/+37)	putative DNA-binding transcriptional regulator FrlR/putative aminotransferase YhfS	snp_intergenic	T	G
P4_D5_2048	WT	2048	1	0,0869436264	SNP	glgP	746	glycogen phosphorylase	snp_nonsynonymous	T	G
P4_D5_2048	WT	2048	1	0,0601630211	SNP	zntA/tusA	intergenic (+47/+55)	Zn(2(+))/Cd(2(+))/Pb(2(+)) exporting P-type ATPase/sulfur transfer protein TusA	snp_intergenic	T	G
P4_D5_2048	WT	2048	1	0,13224411	SNP	yhjX	160	putative pyruvate transporter	snp_nonsynonymous	A	C
P4_D5_2048	WT	2048	1	0,0882349014	SNP	xylB	1252	xylulokinase	snp_nonsynonymous	T	G
P4_D5_2048	WT	2048	1	0,0991120338	SNP	xylB	1247	xylulokinase	snp_nonsynonymous	T	G
P4_D5_2048	WT	2048	1	0,109109402	SNP	lldD/trmL	intergenic (+5/-193)	L-lactate dehydrogenase/tRNA (cytidine/uridine-2'-O)-ribose methyltransferase	snp_intergenic	T	G
P4_D5_2048	WT	2048	1	0,0658473969	SNP	xanP	22	xanthine:H(+) symporter XanP	snp_nonsynonymous	T	A
P4_D5_2048	WT	2048	1	0,0772151947	SNP	xanP	35	xanthine:H(+) symporter XanP	snp_nonsynonymous	A	C
P4_D5_2048	WT	2048	1	0,191111565	SNP	xanP	36	xanthine:H(+) symporter XanP	snp_nonsynonymous	A	C
P4_D5_2048	WT	2048	1	0,0777525902	SNP	xanP	42	xanthine:H(+) symporter XanP	snp_synonymous	T	G
P4_D5_2048	WT	2048	1	0,104953766	SNP	bglB	943	6-phospho-beta-glucosidase B	snp_nonsynonymous	C	A
P4_D5_2048	WT	2048	1	0,12333107	SNP	bglB	917	6-phospho-beta-glucosidase B	snp_nonsynonymous	G	T
P4_D5_2048	WT	2048	1	0,119214535	SNP	bglB	900	6-phospho-beta-glucosidase B	snp_nonsense	G	T
P4_D5_2048	WT	2048	1	0,154033661	SNP	bglB	879	6-phospho-beta-glucosidase B	snp_nonsynonymous	A	C
P4_D5_2048	WT	2048	1	0,0600991249	SNP	yifK	548	putative transporter YifK	snp_nonsynonymous	T	G
P4_D5_2048	WT	2048	1	0,0920825005	SNP	metE	2058	cobalamin-independent homocysteine transmethylase	snp_synonymous	C	A
P4_D5_2048	WT	2048	1	0,0989222527	SNP	polA	1729	DNA polymerase I	snp_nonsense	G	T
P4_D5_2048	WT	2048	1	0,06356287	SNP	yihU	710	3-sulfolactaldehyde reductase	snp_nonsynonymous	A	C
P4_D5_2048	WT	2048	1	0,102712631	SNP	fdhD/yiiG	intergenic (+99/-54)	sulfurtransferase for molybdenum cofactor sulfuration/DUF3829 domain-containing lipoprotein YiiG	snp_intergenic	C	A
P4_D5_2048	WT	2048	1	0,132954121	SNP	fdhD/yiiG	intergenic (+106/-47)	sulfurtransferase for molybdenum cofactor sulfuration/DUF3829 domain-containing lipoprotein YiiG	snp_intergenic	C	A
P4_D5_2048	WT	2048	1	0,0655360222	SNP	fdhD/yiiG	intergenic (+116/-37)	sulfurtransferase for molybdenum cofactor sulfuration/DUF3829 domain-containing lipoprotein YiiG	snp_intergenic	G	T
P4_D5_2048	WT	2048	1	0,126480103	SNP	fdhD/yiiG	intergenic (+119/-34)	sulfurtransferase for molybdenum cofactor sulfuration/DUF3829 domain-containing lipoprotein YiiG	snp_intergenic	C	G
P4_D5_2048	WT	2048	1	0,0751795769	SNP	metL	1613	fused aspartate kinase/homoserine dehydrogenase 2	snp_nonsynonymous	A	C
P4_D5_2048	WT	2048	1	0,0977864265	SNP	yjdP/phnP	intergenic (+137/+10)	protein YjdP/5-phospho-alpha-D-ribosyl 1,2-cyclic phosphate phosphodiesterase	snp_intergenic	T	G
P4_D5_2048	WT	2048	1	0,0528211594	SNP	ecnB/gdx	intergenic (+88/-88)	bacteriolytic entericidin B lipoprotein/guanidinium exporter	snp_intergenic	C	A
P4_D5_2048	WT	2048	1	0,192027092	SNP	yjfM	393	DUF1190 domain-containing protein YjfM	snp_synonymous	T	G
P4_D5_2048	WT	2048	1	0,105577946	SNP	insD-6/yjgX	intergenic (+21/+72)	KpLE2 phage-like element; IS2 insertion element protein InsB/KpLE2 phage-like element; putative phosphoethanolamine transferase YjgX, N-terminal fragment	snp_intergenic	G	T
P4_D5_2048	WT	2048	1	0,0917038918	SNP	mdtM	1217	multidrug efflux pump/bile salt:H(+) antiporter/Na(+):H(+) antiporter/K(+):H(+) antiporter	snp_nonsynonymous	A	C
P4_D5_2048	WT	2048	1	0,15308094	SNP	lgoD	823	L-galactonate oxidoreductase	snp_nonsynonymous	C	A
P4_D5_64	WT	64	1	0,0742278099	SNP	carB	902	carbamoyl phosphate synthetase subunit beta	snp_nonsynonymous	A	C
P4_D5_64	WT	64	1	0,0502800941	SNP	ftsI	1554	peptidoglycan DD-transpeptidase FtsI	snp_synonymous	T	A
P4_D5_64	WT	64	1	0,139821053	SNP	secA	2453	protein translocation ATPase	snp_nonsynonymous	T	G
P4_D5_64	WT	64	1	0,120382309	SNP	secA	2455	protein translocation ATPase	snp_nonsense	A	T
P4_D5_64	WT	64	1	0,25934267	SNP	hrpB/mrcB	intergenic (+47/-149)	putative ATP-dependent RNA helicase HrpB/peptidoglycan glycosyltransferase/peptidoglycan DD-transpeptidase MrcB	snp_intergenic	A	C
P4_D5_64	WT	64	1	0,108315468	SNP	ykfM	205	uncharacterized protein YkfM	snp_nonsynonymous	C	A
P4_D5_64	WT	64	1	0,10142374	SNP	ykfM	202	uncharacterized protein YkfM	snp_nonsynonymous	G	T
P4_D5_64	WT	64	1	0,0550866127	SNP	paoC	943	aldehyde dehydrogenase: molybdenum cofactor-binding subunit	snp_nonsynonymous	T	G
P4_D5_64	WT	64	1	1	DEL	acrA/acrR	intergenic (-101/-41)	multidrug efflux pump membrane fusion lipoprotein AcrA/DNA-binding transcriptional repressor AcrR	small_indel	A
P4_D5_64	WT	64	1	0,169560909	SNP	ylcI/nohD	intergenic (-309/-80)	DLP12 prophage; DUF3950 domain-containing protein YlcI/DLP12 prophage; putative DNA-packaging protein NohD	snp_intergenic	G	C
P4_D5_64	WT	64	1	0,0889058113	SNP	glnS/chiP	intergenic (+235/-342)	glutamine--tRNA ligase/chitobiose outer membrane channel	snp_intergenic	C	A
P4_D5_64	WT	64	1	0,0960206985	SNP	tolA	867	Tol-Pal system protein TolA	snp_nonsynonymous	A	C
P4_D5_64	WT	64	1	0,0890202522	SNP	pnuC	598	nicotinamide riboside transporter	snp_nonsynonymous	G	T
P4_D5_64	WT	64	1	0,129551411	SNP	ybgS	336	PF13985 family protein YbgS	snp_synonymous	G	T
P4_D5_64	WT	64	1	0,0731830597	SNP	lysO/aqpZ	intergenic (-370/+125)	L-lysine exporter/water channel AqpZ	snp_intergenic	G	C
P4_D5_64	WT	64	1	0,0516505241	SNP	ycaK/pflA	intergenic (+55/+27)	putative NAD(P)H-dependent oxidoreductase YcaK/pyruvate formate-lyase activating enzyme	snp_intergenic	C	T
P4_D5_64	WT	64	1	0,0521354675	SNP	ycaK/pflA	intergenic (+59/+23)	putative NAD(P)H-dependent oxidoreductase YcaK/pyruvate formate-lyase activating enzyme	snp_intergenic	A	T
P4_D5_64	WT	64	1	0,052957058	SNP	ycaK/pflA	intergenic (+60/+22)	putative NAD(P)H-dependent oxidoreductase YcaK/pyruvate formate-lyase activating enzyme	snp_intergenic	A	G
P4_D5_64	WT	64	1	1	DEL	ompF	coding (92/1089 nt)	outer membrane porin F	small_indel	T
P4_D5_64	WT	64	1	0,0833506584	SNP	mdtH	426	multidrug efflux pump MdtH	snp_nonsynonymous	C	A
P4_D5_64	WT	64	1	0,13388586	SNP	icd	1098	isocitrate dehydrogenase	snp_synonymous	C	T
P4_D5_64	WT	64	1	0,112210274	SNP	icd	1110	isocitrate dehydrogenase	snp_synonymous	C	T
P4_D5_64	WT	64	1	0,0883955956	SNP	icd	1123	isocitrate dehydrogenase	snp_synonymous	T	C
P4_D5_64	WT	64	1	0,0881915092	SNP	icd	1125	isocitrate dehydrogenase	snp_synonymous	A	G
P4_D5_64	WT	64	1	0,400420189	SNP	icdC	pseudogene (12/165 nt)	protein IcdC	snp_pseudogene	T	C
P4_D5_64	WT	64	1	0,369090557	SNP	icdC	pseudogene (24/165 nt)	protein IcdC	snp_pseudogene	T	C
P4_D5_64	WT	64	1	0,321271896	SNP	icdC	pseudogene (37/165 nt)	protein IcdC	snp_pseudogene	C	T
P4_D5_64	WT	64	1	0,308552742	SNP	icdC	pseudogene (39/165 nt)	protein IcdC	snp_pseudogene	G	A
P4_D5_64	WT	64	1	0,179451942	SNP	icdC	pseudogene (69/165 nt)	protein IcdC	snp_pseudogene	T	C
P4_D5_64	WT	64	1	0,161025047	SNP	icdC	pseudogene (72/165 nt)	protein IcdC	snp_pseudogene	C	G
P4_D5_64	WT	64	1	0,159145355	SNP	icdC	pseudogene (75/165 nt)	protein IcdC	snp_pseudogene	G	A
P4_D5_64	WT	64	1	0,119107723	SNP	icdC	pseudogene (84/165 nt)	protein IcdC	snp_pseudogene	T	C
P4_D5_64	WT	64	1	0,0925974846	SNP	fabI/ycjD	intergenic (-188/+180)	enoyl-[acyl-carrier-protein] reductase/DUF559 domain-containing protein YcjD	snp_intergenic	A	C
P4_D5_64	WT	64	1	0,094083786	SNP	ydcO	295	putative transport protein YdcO	snp_nonsynonymous	C	A
P4_D5_64	WT	64	1	0,0968408585	SNP	hipB	209	antitoxin/DNA-binding transcriptional repressor HipB	snp_nonsynonymous	A	C
P4_D5_64	WT	64	1	0,0631761551	SNP	tqsA/pntB	intergenic (+8/+17)	autoinducer 2 exporter/pyridine nucleotide transhydrogenase subunit beta	snp_intergenic	A	T
P4_D5_64	WT	64	1	0,0640354156	SNP	tqsA/pntB	intergenic (+11/+14)	autoinducer 2 exporter/pyridine nucleotide transhydrogenase subunit beta	snp_intergenic	A	T
P4_D5_64	WT	64	1	0,0648064613	SNP	rsxC	1887	SoxR [2Fe-2S] reducing system protein RsxC	snp_synonymous	T	A
P4_D5_64	WT	64	1	0,0565824509	SNP	wcaD	486	putative colanic acid polymerase	snp_nonsynonymous	G	T
P4_D5_64	WT	64	1	0,160519123	SNP	gatY/fbaB	intergenic (-24/+284)	tagatose-1,6-bisphosphate aldolase 2 subunit GatY/fructose-bisphosphate aldolase class I	snp_intergenic	C	A
P4_D5_64	WT	64	1	0,0889396667	SNP	gatY/fbaB	intergenic (-25/+283)	tagatose-1,6-bisphosphate aldolase 2 subunit GatY/fructose-bisphosphate aldolase class I	snp_intergenic	G	T
P4_D5_64	WT	64	1	0,297419071	SNP	gatY/fbaB	intergenic (-30/+278)	tagatose-1,6-bisphosphate aldolase 2 subunit GatY/fructose-bisphosphate aldolase class I	snp_intergenic	C	A
P4_D5_64	WT	64	1	0,294070721	SNP	gatY/fbaB	intergenic (-41/+267)	tagatose-1,6-bisphosphate aldolase 2 subunit GatY/fructose-bisphosphate aldolase class I	snp_intergenic	G	T
P4_D5_64	WT	64	1	0,105506897	SNP	yohP/dusC	intergenic (+112/+261)	putative membrane protein YohP/tRNA-dihydrouridine(16) synthase	snp_intergenic	A	C
P4_D5_64	WT	64	1	1	DEL	gyrA	coding (247-249/2628 nt)	DNA gyrase subunit A	small_indel	CGA
P4_D5_64	WT	64	1	0,256326199	SNP	yfdI	1297	CPS-53 (KpLE1) prophage; serotype specific glucosyl transferase	snp_nonsynonymous	C	A
P4_D5_64	WT	64	1	0,136090279	SNP	yfdI	1301	CPS-53 (KpLE1) prophage; serotype specific glucosyl transferase	snp_nonsynonymous	G	T
P4_D5_64	WT	64	1	0,207379341	SNP	yfdI	1306	CPS-53 (KpLE1) prophage; serotype specific glucosyl transferase	snp_nonsynonymous	C	A
P4_D5_64	WT	64	1	0,0906629562	SNP	yfdI	1311	CPS-53 (KpLE1) prophage; serotype specific glucosyl transferase	snp_nonsynonymous	C	A
P4_D5_64	WT	64	1	0,101605415	SNP	hyfC	917	hydrogenase 4 component C	snp_nonsynonymous	T	G
P4_D5_64	WT	64	1	0,148346424	SNP	yfgM	22	ancillary SecYEG translocon subunit	snp_nonsynonymous	T	G
P4_D5_64	WT	64	1	0,079615593	SNP	yfiF	215	putative methyltransferase	snp_nonsynonymous	A	C
P4_D5_64	WT	64	1	0,123706818	SNP	kgtP/rrfG	intergenic (-92/+231)	alpha-ketoglutarate:H(+) symporter/5S ribosomal RNA	snp_intergenic	C	A
P4_D5_64	WT	64	1	0,0906195641	SNP	kgtP/rrfG	intergenic (-108/+215)	alpha-ketoglutarate:H(+) symporter/5S ribosomal RNA	snp_intergenic	C	A
P4_D5_64	WT	64	1	0,130324841	SNP	ascG	26	DNA-binding transcriptional repressor AscG	snp_nonsynonymous	T	G
P4_D5_64	WT	64	1	0,0633983612	SNP	ascF	1370	beta-glucoside specific PTS enzyme IIBC component	snp_nonsynonymous	A	T
P4_D5_64	WT	64	1	0,0542054176	SNP	ascF	1385	beta-glucoside specific PTS enzyme IIBC component	snp_nonsynonymous	A	T
P4_D5_64	WT	64	1	0,111925602	SNP	ygfF/gcvP	intergenic (-149/+118)	putative NAD(P)-binding oxidoreductase with NAD(P)-binding Rossmann-fold domain/glycine decarboxylase	snp_intergenic	T	G
P4_D5_64	WT	64	1	0,180767059	SNP	metK	691	methionine adenosyltransferase	snp_nonsynonymous	T	G
P4_D5_64	WT	64	1	0,0625562668	SNP	glgS/yqiJ	intergenic (-190/-79)	surface composition regulator/putative inner membrane protein	snp_intergenic	T	A
P4_D5_64	WT	64	1	0,059876442	SNP	glgS/yqiJ	intergenic (-193/-76)	surface composition regulator/putative inner membrane protein	snp_intergenic	T	A
P4_D5_64	WT	64	1	0,0514125824	SNP	ygjV/uxaA	intergenic (-51/+32)	inner membrane protein/D-altronate dehydratase	snp_intergenic	A	G
P4_D5_64	WT	64	1	0,0577788353	SNP	yhcG	394	DUF1016 domain-containing protein YhcG	snp_nonsynonymous	C	G
P4_D5_64	WT	64	1	0,142858505	SNP	frlR/yhfS	intergenic (+72/+80)	putative DNA-binding transcriptional regulator FrlR/putative aminotransferase YhfS	snp_intergenic	T	G
P4_D5_64	WT	64	1	0,060063839	SNP	yhgE	564	putative transport protein YhgE	snp_synonymous	C	A
P4_D5_64	WT	64	1	0,137065887	SNP	malP/malT	intergenic (-468/-144)	maltodextrin phosphorylase/DNA-binding transcriptional activator MalT	snp_intergenic	G	T
P4_D5_64	WT	64	1	0,0656061172	SNP	mdtF	2811	multidrug efflux pump RND permease MdtF	snp_synonymous	C	A
P4_D5_64	WT	64	1	0,0835642815	SNP	xylB	1247	xylulokinase	snp_nonsynonymous	T	G
P4_D5_64	WT	64	1	0,101171494	SNP	lldD/trmL	intergenic (+15/-183)	L-lactate dehydrogenase/tRNA (cytidine/uridine-2'-O)-ribose methyltransferase	snp_intergenic	T	G
P4_D5_64	WT	64	1	0,225450039	SNP	xanP	36	xanthine:H(+) symporter XanP	snp_nonsynonymous	A	C
P4_D5_64	WT	64	1	0,114040852	SNP	bglB	943	6-phospho-beta-glucosidase B	snp_nonsynonymous	C	A
P4_D5_64	WT	64	1	0,0816020966	SNP	pstB/pstA	intergenic (-141/+42)	phosphate ABC transporter ATP binding subunit/phosphate ABC transporter membrane subunit PstA	snp_intergenic	T	G
P4_D5_64	WT	64	1	0,0760588646	SNP	glmS	623	L-glutamine--D-fructose-6-phosphate aminotransferase	snp_nonsynonymous	T	A
P4_D5_64	WT	64	1	0,0996155739	SNP	glmS	615	L-glutamine--D-fructose-6-phosphate aminotransferase	snp_synonymous	G	T
P4_D5_64	WT	64	1	0,182230473	SNP	rarD	144	putative transporter RarD	snp_nonsynonymous	G	C
P4_D5_64	WT	64	1	0,0729498863	SNP	yihR	628	putative aldose 1-epimerase YihR	snp_nonsynonymous	C	A
P4_D5_64	WT	64	1	0,0687913895	SNP	yjcO	371	Sel1 repeat-containing protein YjcO	snp_nonsynonymous	T	G
P4_D5_64	WT	64	1	0,131457329	SNP	yjfM	408	DUF1190 domain-containing protein YjfM	snp_nonsynonymous	A	T
P4_D5_64	WT	64	1	0,172278099	INV	fimE/fimA	intergenic (+57/-120)	regulator for fimA/type 1 fimbriae major subunit	inversion	306-bp
P4_E4_2048	WT	2048	1	0,0667204857	SNP	sgrR	544	DNA-binding transcriptional dual regulator SgrR	snp_nonsynonymous	A	C
P4_E4_2048	WT	2048	1	0,179580212	SNP	hrpB/mrcB	intergenic (+47/-149)	putative ATP-dependent RNA helicase HrpB/peptidoglycan glycosyltransferase/peptidoglycan DD-transpeptidase MrcB	snp_intergenic	A	C
P4_E4_2048	WT	2048	1	0,0740427971	SNP	gpt/frsA	intergenic (+42/-50)	xanthine-guanine phsophoribosyltransferase/fermentation-respiration switch protein	snp_intergenic	C	A
P4_E4_2048	WT	2048	1	0,0831956863	SNP	paoC	951	aldehyde dehydrogenase: molybdenum cofactor-binding subunit	snp_nonsynonymous	T	G
P4_E4_2048	WT	2048	1	0,907407284	DEL	acrA/acrR	intergenic (-101/-41)	multidrug efflux pump membrane fusion lipoprotein AcrA/DNA-binding transcriptional repressor AcrR	small_indel	A
P4_E4_2048	WT	2048	1	0,106052399	DEL	acrR	coding (308/648 nt)	DNA-binding transcriptional repressor AcrR	small_indel	A
P4_E4_2048	WT	2048	1	0,0547223091	SNP	ybcM	642	DLP12 prophage; putative DNA-binding transcriptional regulator	snp_nonsynonymous	G	T
P4_E4_2048	WT	2048	1	0,170403481	SNP	fepB/entC	intergenic (-88/-287)	ferric enterobactin ABC transporter periplasmic binding protein/isochorismate synthase EntC	snp_intergenic	A	T
P4_E4_2048	WT	2048	1	0,0638818741	SNP	tolA	867	Tol-Pal system protein TolA	snp_nonsynonymous	A	C
P4_E4_2048	WT	2048	1	0,198423862	SNP	rlmF	865	23S rRNA m(6)A1618 methyltransferase	snp_nonsynonymous	T	G
P4_E4_2048	WT	2048	1	0,168237686	SNP	rlmF	885	23S rRNA m(6)A1618 methyltransferase	snp_nonsynonymous	G	T
P4_E4_2048	WT	2048	1	0,0967640877	SNP	fsaA	325	fructose-6-phosphate aldolase 1	snp_nonsynonymous	A	C
P4_E4_2048	WT	2048	1	0,870006341	DEL	ompF	coding (91-94/1089 nt)	outer membrane porin F	small_indel	TGTT
P4_E4_2048	WT	2048	1	1	SNP	icd	1098	isocitrate dehydrogenase	snp_synonymous	C	T
P4_E4_2048	WT	2048	1	1	DEL	[icd]–[icdC]		[icd],ymfD,ymfE,lit,intE,xisE,ymfH,ymfI,ymfJ,ymfK,ymfT,ymfL,ymfM,oweE,ymfN,aaaE,ymfR,beeE,jayE,ymfQ,ycfK,tfaP,tfaE,stfE,pinE,mcrA,[icdC]	large_deletion	15264-bp
P4_E4_2048	WT	2048	1	0,0669131279	SNP	ychS/rttR	intergenic (+53/+29)	putative uncharacterized protein YchS/small RNA RttR	snp_intergenic	C	G
P4_E4_2048	WT	2048	1	0,897227764	SNP	puuA/puuD	intergenic (-211/-1)	glutamate-putrescine ligase/gamma-glutamyl-gamma-aminobutyrate hydrolase	snp_intergenic	C	T
P4_E4_2048	WT	2048	1	0,062933445	SNP	nohA/ynfO	intergenic (-73/-316)	Qin prophage; putative prophage DNA-packaging protein NohA/Qin prophage; protein YnfO	snp_intergenic	T	G
P4_E4_2048	WT	2048	1	0,0687727928	SNP	rsxC	1887	SoxR [2Fe-2S] reducing system protein RsxC	snp_synonymous	T	A
P4_E4_2048	WT	2048	1	0,0810003281	SNP	rsxC	1896	SoxR [2Fe-2S] reducing system protein RsxC	snp_synonymous	A	T
P4_E4_2048	WT	2048	1	0,0850486755	SNP	gatY/fbaB	intergenic (-24/+284)	tagatose-1,6-bisphosphate aldolase 2 subunit GatY/fructose-bisphosphate aldolase class I	snp_intergenic	C	A
P4_E4_2048	WT	2048	1	0,123326302	SNP	gatY/fbaB	intergenic (-30/+278)	tagatose-1,6-bisphosphate aldolase 2 subunit GatY/fructose-bisphosphate aldolase class I	snp_intergenic	C	A
P4_E4_2048	WT	2048	1	0,106735229	SNP	gatY/fbaB	intergenic (-41/+267)	tagatose-1,6-bisphosphate aldolase 2 subunit GatY/fructose-bisphosphate aldolase class I	snp_intergenic	G	T
P4_E4_2048	WT	2048	1	0,0919995308	SNP	thiM/rcnR	intergenic (-134/+89)	hydroxyethylthiazole kinase/DNA-binding transcriptional repressor RcnR	snp_intergenic	G	T
P4_E4_2048	WT	2048	1	0,0817632675	SNP	yohP/dusC	intergenic (+112/+261)	putative membrane protein YohP/tRNA-dihydrouridine(16) synthase	snp_intergenic	A	C
P4_E4_2048	WT	2048	1	1	SNP	gyrA	260	DNA gyrase subunit A	snp_nonsynonymous	T	C
P4_E4_2048	WT	2048	1	0,907057762	SNP	gyrA	248	DNA gyrase subunit A	snp_nonsynonymous	G	C
P4_E4_2048	WT	2048	1	0,146219254	SNP	yfdI	1301	CPS-53 (KpLE1) prophage; serotype specific glucosyl transferase	snp_nonsynonymous	G	T
P4_E4_2048	WT	2048	1	0,086605072	SNP	yfiF	215	putative methyltransferase	snp_nonsynonymous	A	C
P4_E4_2048	WT	2048	1	0,083381176	SNP	kgtP/rrfG	intergenic (-98/+225)	alpha-ketoglutarate:H(+) symporter/5S ribosomal RNA	snp_intergenic	G	T
P4_E4_2048	WT	2048	1	0,0722546577	SNP	metW/metV	intergenic (+16/-18)	tRNA-Met/tRNA-Met	snp_intergenic	G	C
P4_E4_2048	WT	2048	1	0,0758361816	SNP	ygfF/gcvP	intergenic (-149/+118)	putative NAD(P)-binding oxidoreductase with NAD(P)-binding Rossmann-fold domain/glycine decarboxylase	snp_intergenic	T	G
P4_E4_2048	WT	2048	1	0,912211895	SNP	parE	1373	DNA topoisomerase IV subunit B	snp_nonsynonymous	G	A
P4_E4_2048	WT	2048	1	0,0746107101	SNP	fadH/higA	intergenic (+26/+19)	2,4-dienoyl-CoA reductase/antitoxin/DNA-binding transcriptional repressor HigA	snp_intergenic	A	C
P4_E4_2048	WT	2048	1	0,0525979996	SNP	tldD	627	metalloprotease TldD	snp_synonymous	A	C
P4_E4_2048	WT	2048	1	0,060280323	SNP	frlR/yhfS	intergenic (+72/+80)	putative DNA-binding transcriptional regulator FrlR/putative aminotransferase YhfS	snp_intergenic	T	G
P4_E4_2048	WT	2048	1	0,0893969536	SNP	frlR/yhfS	intergenic (+115/+37)	putative DNA-binding transcriptional regulator FrlR/putative aminotransferase YhfS	snp_intergenic	T	G
P4_E4_2048	WT	2048	1	0,0502738953	SNP	yhgE	614	putative transport protein YhgE	snp_nonsynonymous	C	A
P4_E4_2048	WT	2048	1	0,105360985	SNP	zntA/tusA	intergenic (+46/+56)	Zn(2(+))/Cd(2(+))/Pb(2(+)) exporting P-type ATPase/sulfur transfer protein TusA	snp_intergenic	C	G
P4_E4_2048	WT	2048	1	0,109440327	SNP	zntA/tusA	intergenic (+72/+30)	Zn(2(+))/Cd(2(+))/Pb(2(+)) exporting P-type ATPase/sulfur transfer protein TusA	snp_intergenic	A	C
P4_E4_2048	WT	2048	1	0,111408234	SNP	xylB	1263	xylulokinase	snp_nonsynonymous	A	C
P4_E4_2048	WT	2048	1	0,0737290382	SNP	xylB	1252	xylulokinase	snp_nonsynonymous	T	G
P4_E4_2048	WT	2048	1	0,103756905	SNP	xylB	1247	xylulokinase	snp_nonsynonymous	T	G
P4_E4_2048	WT	2048	1	0,133895874	SNP	ilvC/ppiC	intergenic (+12/+75)	ketol-acid reductoisomerase (NADP(+))/peptidyl-prolyl cis-trans isomerase C	snp_intergenic	T	G
P4_E4_2048	WT	2048	1	0,110105515	SNP	ilvC/ppiC	intergenic (+24/+63)	ketol-acid reductoisomerase (NADP(+))/peptidyl-prolyl cis-trans isomerase C	snp_intergenic	G	C
P4_E4_2048	WT	2048	1	0,0605406761	SNP	fdhD/yiiG	intergenic (+116/-37)	sulfurtransferase for molybdenum cofactor sulfuration/DUF3829 domain-containing lipoprotein YiiG	snp_intergenic	G	T
P4_E4_2048	WT	2048	1	0,0841121495	DEL	soxR	coding (378-380/465 nt)	DNA-binding transcriptional dual regulator SoxR	small_indel	GCG
P4_E4_2048	WT	2048	1	0,0665135384	SNP	gltP/yjcO	intergenic (+510/+134)	glutamate/aspartate : H(+) symporter GltP/Sel1 repeat-containing protein YjcO	snp_intergenic	A	C
P4_E4_2048	WT	2048	1	0,0584316254	SNP	yjdN/yjdM	intergenic (-257/+401)	conserved protein YjdN/conserved protein YjdM	snp_intergenic	A	C
P4_E4_2048	WT	2048	1	0,0537137985	SNP	yjdN/yjdM	intergenic (-457/+201)	conserved protein YjdN/conserved protein YjdM	snp_intergenic	A	C
P4_E4_2048	WT	2048	1	0,179079533	SNP	yjfM	393	DUF1190 domain-containing protein YjfM	snp_synonymous	T	G
P4_E4_64	WT	64	1	0,137348652	SNP	yaaA	667	peroxide stress resistance protein YaaA	snp_synonymous	G	T
P4_E4_64	WT	64	1	0,212023735	SNP	yabI	649	DedA family protein YabI	snp_nonsynonymous	T	G
P4_E4_64	WT	64	1	0,0768895149	SNP	yabI	661	DedA family protein YabI	snp_nonsynonymous	A	T
P4_E4_64	WT	64	1	0,0745229721	SNP	yabI	674	DedA family protein YabI	snp_nonsynonymous	C	A
P4_E4_64	WT	64	1	0,0519938469	SNP	secA	2513	protein translocation ATPase	snp_nonsynonymous	A	T
P4_E4_64	WT	64	1	0,0582828522	SNP	htrE	909	putative fimbrial usher protein HtrE	snp_synonymous	G	T
P4_E4_64	WT	64	1	0,19939518	SNP	pcnB	26	poly(A) polymerase I	snp_nonsynonymous	C	A
P4_E4_64	WT	64	1	0,237000465	SNP	hrpB/mrcB	intergenic (+47/-149)	putative ATP-dependent RNA helicase HrpB/peptidoglycan glycosyltransferase/peptidoglycan DD-transpeptidase MrcB	snp_intergenic	A	C
P4_E4_64	WT	64	1	0,0530328751	SNP	fhuB	1982	iron(III) hydroxamate ABC transporter membrane subunit	snp_nonsynonymous	A	T
P4_E4_64	WT	64	1	0,0938014984	SNP	dgt	787	dGTP triphosphohydrolase	snp_nonsynonymous	A	T
P4_E4_64	WT	64	1	0,0595078468	SNP	dgt	790	dGTP triphosphohydrolase	snp_nonsynonymous	A	T
P4_E4_64	WT	64	1	0,0590462685	SNP	ispU	349	undecaprenyl diphosphate synthase	snp_nonsynonymous	A	T
P4_E4_64	WT	64	1	0,0786185265	SNP	ispU	360	undecaprenyl diphosphate synthase	snp_nonsynonymous	G	T
P4_E4_64	WT	64	1	0,122032642	SNP	ykfM	240	uncharacterized protein YkfM	snp_synonymous	G	T
P4_E4_64	WT	64	1	0,080329895	SNP	ykfM	239	uncharacterized protein YkfM	snp_nonsynonymous	A	T
P4_E4_64	WT	64	1	0,119121075	SNP	ykfM	234	uncharacterized protein YkfM	snp_nonsynonymous	G	T
P4_E4_64	WT	64	1	0,140415668	SNP	ykfM	230	uncharacterized protein YkfM	snp_nonsense	G	T
P4_E4_64	WT	64	1	0,120847702	SNP	ykfM	218	uncharacterized protein YkfM	snp_nonsynonymous	G	T
P4_E4_64	WT	64	1	0,153386116	SNP	ykfM	214	uncharacterized protein YkfM	snp_nonsynonymous	G	T
P4_E4_64	WT	64	1	0,142849922	SNP	ykfM	205	uncharacterized protein YkfM	snp_nonsynonymous	C	A
P4_E4_64	WT	64	1	0,174814224	SNP	ykfM	202	uncharacterized protein YkfM	snp_nonsynonymous	G	T
P4_E4_64	WT	64	1	0,0716590881	SNP	ykfM	189	uncharacterized protein YkfM	snp_synonymous	G	T
P4_E4_64	WT	64	1	0,14815712	SNP	ykfM	188	uncharacterized protein YkfM	snp_nonsynonymous	G	T
P4_E4_64	WT	64	1	0,0654840469	SNP	yagE	711	CP4-6 prophage; putative 2-keto-3-deoxygluconate aldolase	snp_nonsynonymous	A	C
P4_E4_64	WT	64	1	0,19447422	SNP	paoC	951	aldehyde dehydrogenase: molybdenum cofactor-binding subunit	snp_nonsynonymous	T	G
P4_E4_64	WT	64	1	0,127645969	SNP	paoC	949	aldehyde dehydrogenase: molybdenum cofactor-binding subunit	snp_nonsynonymous	C	G
P4_E4_64	WT	64	1	0,0883584023	SNP	paoC	929	aldehyde dehydrogenase: molybdenum cofactor-binding subunit	snp_nonsynonymous	T	G
P4_E4_64	WT	64	1	0,0756416321	SNP	prpD/prpE	intergenic (+4/-36)	2-methylcitrate dehydratase/propionyl-CoA synthetase	snp_intergenic	A	C
P4_E4_64	WT	64	1	0,0524215698	SNP	codB	1200	cytosine transporter	snp_synonymous	G	T
P4_E4_64	WT	64	1	0,0910434723	SNP	proC	282	pyrroline-5-carboxylate reductase	snp_synonymous	A	C
P4_E4_64	WT	64	1	0,062746048	SNP	sbcD	536	ATP dependent, structure specific DNA nuclease - SbcD subunit	snp_nonsynonymous	A	T
P4_E4_64	WT	64	1	0,0607976913	SNP	phoR	200	sensory histidine kinase PhoR	snp_nonsynonymous	C	G
P4_E4_64	WT	64	1	0,117208958	SNP	malZ	1022	maltodextrin glucosidase	snp_nonsynonymous	T	G
P4_E4_64	WT	64	1	0,0557746887	SNP	cnoX/ybbO	intergenic (-33/+28)	chaperedoxin/NADP(+)-dependent aldehyde reductase	snp_intergenic	A	T
P4_E4_64	WT	64	1	0,0912461281	SNP	ybcM	642	DLP12 prophage; putative DNA-binding transcriptional regulator	snp_nonsynonymous	G	T
P4_E4_64	WT	64	1	0,0708703995	SNP	ylcI/nohD	intergenic (-232/-157)	DLP12 prophage; DUF3950 domain-containing protein YlcI/DLP12 prophage; putative DNA-packaging protein NohD	snp_intergenic	G	T
P4_E4_64	WT	64	1	0,107445717	SNP	ylcI/nohD	intergenic (-282/-107)	DLP12 prophage; DUF3950 domain-containing protein YlcI/DLP12 prophage; putative DNA-packaging protein NohD	snp_intergenic	G	T
P4_E4_64	WT	64	1	0,169496536	SNP	glnS/chiP	intergenic (+247/-330)	glutamine--tRNA ligase/chitobiose outer membrane channel	snp_intergenic	C	A
P4_E4_64	WT	64	1	0,0570530891	SNP	glnS/chiP	intergenic (+253/-324)	glutamine--tRNA ligase/chitobiose outer membrane channel	snp_intergenic	C	A
P4_E4_64	WT	64	1	0,145663738	SNP	glnS/chiP	intergenic (+263/-314)	glutamine--tRNA ligase/chitobiose outer membrane channel	snp_intergenic	C	A
P4_E4_64	WT	64	1	0,0579619408	SNP	mngA/mngB	intergenic (+11/-7)	2-O-alpha-mannosyl-D-glycerate specific PTS enzyme II/alpha-mannosidase	snp_intergenic	A	C
P4_E4_64	WT	64	1	0,0722427368	SNP	tolA	867	Tol-Pal system protein TolA	snp_nonsynonymous	A	C
P4_E4_64	WT	64	1	0,0577106476	SNP	ybgS	285	PF13985 family protein YbgS	snp_nonsense	G	T
P4_E4_64	WT	64	1	0,0577907562	SNP	ybiX	271	PKHD-type hydroxylase YbiX	snp_nonsynonymous	C	G
P4_E4_64	WT	64	1	0,0550312996	SNP	dps	19	stationary phase nucleoid protein that sequesters iron and protects DNA from damage	snp_nonsynonymous	C	A
P4_E4_64	WT	64	1	0,0505318642	SNP	dps	11	stationary phase nucleoid protein that sequesters iron and protects DNA from damage	snp_nonsynonymous	G	T
P4_E4_64	WT	64	1	0,0605473518	SNP	cspD/clpS	intergenic (-258/-65)	DNA replication inhibitor/specificity factor for ClpA-ClpP chaperone-protease complex	snp_intergenic	C	A
P4_E4_64	WT	64	1	0,0607967377	SNP	ycaM	1210	putative transporter YcaM	snp_nonsynonymous	C	A
P4_E4_64	WT	64	1	0,0688500404	SNP	aroA/ycaL	intergenic (+119/-50)	3-phosphoshikimate 1-carboxyvinyltransferase/periplasmic protease YcaL	snp_intergenic	A	T
P4_E4_64	WT	64	1	0,720006943	INS	ompF	coding (29/1089 nt)	outer membrane porin F	small_indel	A	T
P4_E4_64	WT	64	1	0,720009804	INS	ompF	coding (29/1089 nt)	outer membrane porin F	small_indel	A	C
P4_E4_64	WT	64	1	0,0534024239	SNP	pqiB	1365	intermembrane transport protein PqiB	snp_nonsynonymous	A	C
P4_E4_64	WT	64	1	0,0557351112	SNP	yceB/grxB	intergenic (-27/+107)	putative lipid-binding lipoprotein YceB/reduced glutaredoxin 2	snp_intergenic	C	A
P4_E4_64	WT	64	1	0,0554661751	SNP	mdtH	437	multidrug efflux pump MdtH	snp_nonsynonymous	G	C
P4_E4_64	WT	64	1	0,0657439232	SNP	icd	1098	isocitrate dehydrogenase	snp_synonymous	C	T
P4_E4_64	WT	64	1	0,0632386208	SNP	icd	1110	isocitrate dehydrogenase	snp_synonymous	C	T
P4_E4_64	WT	64	1	0,2000036	INV	[ycfK]–[stfE]		[ycfK],tfaP,tfaE,[stfE]	inversion	1830-bp
P4_E4_64	WT	64	1	0,223396778	SNP	icdC	pseudogene (12/165 nt)	protein IcdC	snp_pseudogene	T	C
P4_E4_64	WT	64	1	0,21173048	SNP	icdC	pseudogene (24/165 nt)	protein IcdC	snp_pseudogene	T	C
P4_E4_64	WT	64	1	0,178663254	SNP	icdC	pseudogene (37/165 nt)	protein IcdC	snp_pseudogene	C	T
P4_E4_64	WT	64	1	0,173432827	SNP	icdC	pseudogene (39/165 nt)	protein IcdC	snp_pseudogene	G	A
P4_E4_64	WT	64	1	0,118414402	SNP	icdC	pseudogene (69/165 nt)	protein IcdC	snp_pseudogene	T	C
P4_E4_64	WT	64	1	0,101942539	SNP	icdC	pseudogene (72/165 nt)	protein IcdC	snp_pseudogene	C	G
P4_E4_64	WT	64	1	0,0971212387	SNP	icdC	pseudogene (75/165 nt)	protein IcdC	snp_pseudogene	G	A
P4_E4_64	WT	64	1	0,0644412041	SNP	icdC	pseudogene (84/165 nt)	protein IcdC	snp_pseudogene	T	C
P4_E4_64	WT	64	1	0,0635180473	SNP	ldcA	486	murein L,D-carboxypeptidase	snp_nonsynonymous	T	G
P4_E4_64	WT	64	1	0,0510120392	SNP	ldrC	70	small toxic polypeptide LdrC	snp_nonsynonymous	T	G
P4_E4_64	WT	64	1	0,0592374802	SNP	chaA/chaB	intergenic (-212/-58)	Na(+)/K(+):H(+) antiporter ChaA/putative cation transport regulator ChaB	snp_intergenic	G	T
P4_E4_64	WT	64	1	0,0889735222	SNP	ychS	257	putative uncharacterized protein YchS	snp_nonsynonymous	A	T
P4_E4_64	WT	64	1	0,0585713387	SNP	trpE	4	anthranilate synthase subunit TrpE	snp_nonsynonymous	G	T
P4_E4_64	WT	64	1	0,081553936	SNP	trpE/trpL	intergenic (-21/+71)	anthranilate synthase subunit TrpE/trp operon leader peptide	snp_intergenic	C	A
P4_E4_64	WT	64	1	0,093108654	SNP	lapA	212	lipopolysaccharide assembly protein A	snp_nonsynonymous	T	G
P4_E4_64	WT	64	1	0,0739746094	SNP	lapA	228	lipopolysaccharide assembly protein A	snp_synonymous	T	A
P4_E4_64	WT	64	1	0,084168911	SNP	pspE/ycjM	intergenic (+62/-151)	thiosulfate sulfurtransferase PspE/glucosylglycerate phosphorylase	snp_intergenic	C	A
P4_E4_64	WT	64	1	0,0567622185	SNP	ycjF	516	conserved inner membrane protein YcjF	snp_nonsynonymous	A	C
P4_E4_64	WT	64	1	0,123052597	SNP	ycjY	147	putative hydrolase YcjY	snp_nonsynonymous	T	G
P4_E4_64	WT	64	1	0,148860931	SNP	uspE	946	universal stress protein with a role cellular motility	snp_nonsynonymous	C	A
P4_E4_64	WT	64	1	0,0751857758	SNP	paaH	808	3-hydroxyadipyl-CoA dehydrogenase	snp_nonsynonymous	A	T
P4_E4_64	WT	64	1	0,115760326	SNP	tehB	267	tellurite methyltransferase	snp_nonsynonymous	C	A
P4_E4_64	WT	64	1	0,0897564888	SNP	tehB	298	tellurite methyltransferase	snp_nonsynonymous	C	A
P4_E4_64	WT	64	1	0,0503344536	SNP	yneO	pseudogene (3986/5422 nt)	AIDA-I family autotransporter YneO	snp_pseudogene	T	G
P4_E4_64	WT	64	1	0,0569982529	SNP	ydeE	220	dipeptide exporter	snp_nonsynonymous	C	A
P4_E4_64	WT	64	1	0,0524511337	SNP	pntB	510	pyridine nucleotide transhydrogenase subunit beta	snp_synonymous	A	C
P4_E4_64	WT	64	1	0,0820102692	SNP	ydgH	697	DUF1471 domain-containing protein YdgH	snp_nonsynonymous	T	A
P4_E4_64	WT	64	1	0,0920162201	SNP	rsxC	1887	SoxR [2Fe-2S] reducing system protein RsxC	snp_synonymous	T	A
P4_E4_64	WT	64	1	0,09649086	SNP	rsxC	1896	SoxR [2Fe-2S] reducing system protein RsxC	snp_synonymous	A	T
P4_E4_64	WT	64	1	0,0618844032	SNP	rsxC	1926	SoxR [2Fe-2S] reducing system protein RsxC	snp_synonymous	C	G
P4_E4_64	WT	64	1	0,0510749817	SNP	rsxC	1929	SoxR [2Fe-2S] reducing system protein RsxC	snp_nonsynonymous	G	C
P4_E4_64	WT	64	1	0,0565857887	SNP	pykF/lpp	intergenic (+69/-242)	pyruvate kinase I/murein lipoprotein	snp_intergenic	C	A
P4_E4_64	WT	64	1	0,0786056519	SNP	pykF/lpp	intergenic (+92/-219)	pyruvate kinase I/murein lipoprotein	snp_intergenic	C	A
P4_E4_64	WT	64	1	0,063688755	SNP	sufB	820	Fe-S cluster scaffold complex subunit SufB	snp_nonsynonymous	G	T
P4_E4_64	WT	64	1	0,0538640022	SNP	aroH	141	3-deoxy-7-phosphoheptulonate synthase, Trp-sensitive	snp_nonsynonymous	T	G
P4_E4_64	WT	64	1	0,090675354	SNP	aroH	152	3-deoxy-7-phosphoheptulonate synthase, Trp-sensitive	snp_nonsynonymous	A	C
P4_E4_64	WT	64	1	0,0590119362	SNP	astD	157	aldehyde dehydrogenase	snp_nonsynonymous	A	C
P4_E4_64	WT	64	1	0,0784096718	SNP	astD	149	aldehyde dehydrogenase	snp_nonsynonymous	A	C
P4_E4_64	WT	64	1	0,0651330948	SNP	ydjJ	345	putative zinc-binding dehydrogenase YdjJ	snp_nonsynonymous	C	A
P4_E4_64	WT	64	1	0,0578627586	SNP	yeaD/yeaE	intergenic (+20/+28)	putative aldose 1-epimerase YeaD/methylglyoxal reductase YeaE	snp_intergenic	C	G
P4_E4_64	WT	64	1	0,0721154213	SNP	yeaD/yeaE	intergenic (+34/+14)	putative aldose 1-epimerase YeaD/methylglyoxal reductase YeaE	snp_intergenic	T	C
P4_E4_64	WT	64	1	0,060107708	SNP	yeaV	1396	putative transporter YeaV	snp_nonsense	G	T
P4_E4_64	WT	64	1	0,0743689537	SNP	mgrB/yobH	intergenic (-118/-41)	PhoQ kinase inhibitor/protein YobH	snp_intergenic	G	T
P4_E4_64	WT	64	1	0,0680494308	SNP	flhA	1016	flagellar biosynthesis protein FlhA	snp_nonsynonymous	T	G
P4_E4_64	WT	64	1	0,0889763832	SNP	yedE	422	putative selenium transporter YedE	snp_nonsynonymous	T	G
P4_E4_64	WT	64	1	0,127248287	SNP	yedE	589	putative selenium transporter YedE	snp_nonsynonymous	T	G
P4_E4_64	WT	64	1	0,0744900703	SNP	yedL	451	putative acetyltransferase YedL	snp_nonsynonymous	A	T
P4_E4_64	WT	64	1	0,170527935	SNP	gatY/fbaB	intergenic (-24/+284)	tagatose-1,6-bisphosphate aldolase 2 subunit GatY/fructose-bisphosphate aldolase class I	snp_intergenic	C	A
P4_E4_64	WT	64	1	0,155634403	SNP	gatY/fbaB	intergenic (-25/+283)	tagatose-1,6-bisphosphate aldolase 2 subunit GatY/fructose-bisphosphate aldolase class I	snp_intergenic	G	T
P4_E4_64	WT	64	1	0,0816998482	SNP	gatY/fbaB	intergenic (-26/+282)	tagatose-1,6-bisphosphate aldolase 2 subunit GatY/fructose-bisphosphate aldolase class I	snp_intergenic	A	T
P4_E4_64	WT	64	1	0,319416046	SNP	gatY/fbaB	intergenic (-30/+278)	tagatose-1,6-bisphosphate aldolase 2 subunit GatY/fructose-bisphosphate aldolase class I	snp_intergenic	C	A
P4_E4_64	WT	64	1	0,298630714	SNP	gatY/fbaB	intergenic (-41/+267)	tagatose-1,6-bisphosphate aldolase 2 subunit GatY/fructose-bisphosphate aldolase class I	snp_intergenic	G	T
P4_E4_64	WT	64	1	0,128071308	SNP	gatY/fbaB	intergenic (-66/+242)	tagatose-1,6-bisphosphate aldolase 2 subunit GatY/fructose-bisphosphate aldolase class I	snp_intergenic	G	T
P4_E4_64	WT	64	1	0,0950784683	SNP	gatY/fbaB	intergenic (-71/+237)	tagatose-1,6-bisphosphate aldolase 2 subunit GatY/fructose-bisphosphate aldolase class I	snp_intergenic	C	A
P4_E4_64	WT	64	1	0,142923355	SNP	gatY/fbaB	intergenic (-74/+234)	tagatose-1,6-bisphosphate aldolase 2 subunit GatY/fructose-bisphosphate aldolase class I	snp_intergenic	T	A
P4_E4_64	WT	64	1	0,112462521	SNP	gatY/fbaB	intergenic (-75/+233)	tagatose-1,6-bisphosphate aldolase 2 subunit GatY/fructose-bisphosphate aldolase class I	snp_intergenic	C	A
P4_E4_64	WT	64	1	0,190843582	SNP	thiM/rcnR	intergenic (-135/+88)	hydroxyethylthiazole kinase/DNA-binding transcriptional repressor RcnR	snp_intergenic	C	G
P4_E4_64	WT	64	1	0,0778522491	SNP	thiM/rcnR	intergenic (-165/+58)	hydroxyethylthiazole kinase/DNA-binding transcriptional repressor RcnR	snp_intergenic	G	T
P4_E4_64	WT	64	1	0,0575580597	SNP	thiM/rcnR	intergenic (-174/+49)	hydroxyethylthiazole kinase/DNA-binding transcriptional repressor RcnR	snp_intergenic	A	C
P4_E4_64	WT	64	1	0,0634608269	SNP	yehB	1820	putative fimbrial usher protein YehB	snp_nonsynonymous	A	T
P4_E4_64	WT	64	1	0,0946450233	SNP	yehF/yehI	intergenic (+1244/-1737)	putative protein YehF/DUF4132 domain-containing protein YehI	snp_intergenic	T	A
P4_E4_64	WT	64	1	0,0600047112	SNP	yehF/yehI	intergenic (+1270/-1711)	putative protein YehF/DUF4132 domain-containing protein YehI	snp_intergenic	A	C
P4_E4_64	WT	64	1	0,0524234772	SNP	ada	271	DNA-binding transcriptional dual regulator/DNA repair protein Ada	snp_nonsynonymous	A	C
P4_E4_64	WT	64	1	1	SNP	gyrA	248	DNA gyrase subunit A	snp_nonsynonymous	G	A
P4_E4_64	WT	64	1	0,0833063126	SNP	yfaL	2716	putative autotransporter adhesin YfaL	snp_nonsense	C	A
P4_E4_64	WT	64	1	0,0623273849	SNP	glpC	508	anaerobic glycerol-3-phosphate dehydrogenase subunit C	snp_nonsynonymous	T	G
P4_E4_64	WT	64	1	0,0603256226	SNP	lrhA/alaA	intergenic (-103/-817)	DNA-binding transcriptional dual regulator LrhA/glutamate--pyruvate aminotransferase AlaA	snp_intergenic	A	C
P4_E4_64	WT	64	1	0,100970268	SNP	lrhA/alaA	intergenic (-111/-809)	DNA-binding transcriptional dual regulator LrhA/glutamate--pyruvate aminotransferase AlaA	snp_intergenic	G	T
P4_E4_64	WT	64	1	0,0771980286	SNP	lrhA/alaA	intergenic (-124/-796)	DNA-binding transcriptional dual regulator LrhA/glutamate--pyruvate aminotransferase AlaA	snp_intergenic	C	A
P4_E4_64	WT	64	1	0,0529823303	SNP	argT	204	lysine/arginine/ornithine ABC transporter periplasmic binding protein	snp_synonymous	G	C
P4_E4_64	WT	64	1	0,0895185471	SNP	yfcU	pseudogene (763/2646 nt)	putative outer membrane usher protein YfcU	snp_pseudogene	C	A
P4_E4_64	WT	64	1	0,210895538	SNP	yfcU	pseudogene (736/2646 nt)	putative outer membrane usher protein YfcU	snp_pseudogene	C	A
P4_E4_64	WT	64	1	0,179929733	SNP	yfcU	pseudogene (730/2646 nt)	putative outer membrane usher protein YfcU	snp_pseudogene	A	C
P4_E4_64	WT	64	1	0,0550689697	SNP	yfdI	1273	CPS-53 (KpLE1) prophage; serotype specific glucosyl transferase	snp_nonsynonymous	G	T
P4_E4_64	WT	64	1	0,186360359	SNP	yfdI	1297	CPS-53 (KpLE1) prophage; serotype specific glucosyl transferase	snp_nonsynonymous	C	A
P4_E4_64	WT	64	1	0,163342476	SNP	yfdI	1301	CPS-53 (KpLE1) prophage; serotype specific glucosyl transferase	snp_nonsynonymous	G	T
P4_E4_64	WT	64	1	0,076482296	SNP	yfdI	1305	CPS-53 (KpLE1) prophage; serotype specific glucosyl transferase	snp_nonsynonymous	T	A
P4_E4_64	WT	64	1	0,183440685	SNP	yfdI	1306	CPS-53 (KpLE1) prophage; serotype specific glucosyl transferase	snp_nonsynonymous	C	A
P4_E4_64	WT	64	1	0,098991394	SNP	yfdI	1311	CPS-53 (KpLE1) prophage; serotype specific glucosyl transferase	snp_nonsynonymous	C	A
P4_E4_64	WT	64	1	0,0892672539	SNP	yfdI	1316	CPS-53 (KpLE1) prophage; serotype specific glucosyl transferase	snp_nonsynonymous	G	T
P4_E4_64	WT	64	1	0,0971870422	SNP	emrY	398	tripartite efflux pump membrane subunit EmrY	snp_nonsynonymous	C	A
P4_E4_64	WT	64	1	0,0782709122	SNP	pdeA	537	putative c-di-GMP phosphodiesterase PdeA	snp_nonsense	G	T
P4_E4_64	WT	64	1	0,133232594	SNP	yfeD	389	putative DNA-binding transcriptional regulator YfeD	snp_nonsynonymous	C	A
P4_E4_64	WT	64	1	0,0588059425	SNP	yfeD/gltX	intergenic (+37/+15)	putative DNA-binding transcriptional regulator YfeD/glutamate--tRNA ligase	snp_intergenic	C	A
P4_E4_64	WT	64	1	0,0606026649	SNP	xapA/yfeN	intergenic (-211/-38)	xanthosine phosphorylase/conserved outer membrane protein YfeN	snp_intergenic	G	T
P4_E4_64	WT	64	1	0,105946541	SNP	yfeZ	224	putative inner membrane protein	snp_nonsynonymous	A	C
P4_E4_64	WT	64	1	0,0576000214	SNP	eutR	721	putative AraC-type transcriptional regulator EutR	snp_nonsynonymous	A	C
P4_E4_64	WT	64	1	0,0529155731	SNP	tktB	1014	transketolase 2	snp_nonsynonymous	A	C
P4_E4_64	WT	64	1	0,063021183	SNP	hyfC	917	hydrogenase 4 component C	snp_nonsynonymous	T	G
P4_E4_64	WT	64	1	0,148518085	SNP	yfgM	22	ancillary SecYEG translocon subunit	snp_nonsynonymous	T	G
P4_E4_64	WT	64	1	0,104690075	SNP	hmp	424	nitric oxide dioxygenase	snp_nonsynonymous	A	C
P4_E4_64	WT	64	1	0,0960421562	SNP	yfiF	215	putative methyltransferase	snp_nonsynonymous	A	C
P4_E4_64	WT	64	1	0,132956028	SNP	yfiF	211	putative methyltransferase	snp_nonsynonymous	T	G
P4_E4_64	WT	64	1	0,0843029022	SNP	kgtP/rrfG	intergenic (-66/+257)	alpha-ketoglutarate:H(+) symporter/5S ribosomal RNA	snp_intergenic	G	T
P4_E4_64	WT	64	1	0,145777225	SNP	kgtP/rrfG	intergenic (-78/+245)	alpha-ketoglutarate:H(+) symporter/5S ribosomal RNA	snp_intergenic	C	A
P4_E4_64	WT	64	1	0,111762047	SNP	kgtP/rrfG	intergenic (-86/+237)	alpha-ketoglutarate:H(+) symporter/5S ribosomal RNA	snp_intergenic	G	T
P4_E4_64	WT	64	1	0,086751461	SNP	kgtP/rrfG	intergenic (-98/+225)	alpha-ketoglutarate:H(+) symporter/5S ribosomal RNA	snp_intergenic	G	T
P4_E4_64	WT	64	1	0,0747652054	SNP	kgtP/rrfG	intergenic (-108/+215)	alpha-ketoglutarate:H(+) symporter/5S ribosomal RNA	snp_intergenic	C	A
P4_E4_64	WT	64	1	0,0560445786	SNP	bamD/insA-1	intergenic (+121/-177)	outer membrane protein assembly factor BamD/IS1 protein InsA	snp_intergenic	C	A
P4_E4_64	WT	64	1	0,114706993	SNP	ascB	943	6-phospho-beta-glucosidase AscB	snp_nonsynonymous	T	G
P4_E4_64	WT	64	1	0,105457306	SNP	cysH	732	phosphoadenosine phosphosulfate reductase	snp_synonymous	C	A
P4_E4_64	WT	64	1	0,0642418861	SNP	gcvA	866	DNA-binding transcriptional dual regulator GcvA	snp_nonsynonymous	A	C
P4_E4_64	WT	64	1	0,104736328	SNP	thyA	25	thymidylate synthase	snp_nonsynonymous	G	T
P4_E4_64	WT	64	1	0,0772805214	SNP	araE	178	arabinose:H(+) symporter	snp_nonsynonymous	A	C
P4_E4_64	WT	64	1	0,142374992	SNP	ygeQ	518	protein YgeQ	snp_nonsynonymous	T	G
P4_E4_64	WT	64	1	0,108659267	SNP	ygeV	802	putative sigma(54)-dependent transcriptional regulator YgeV	snp_nonsynonymous	G	T
P4_E4_64	WT	64	1	0,0743918419	SNP	ygeV	782	putative sigma(54)-dependent transcriptional regulator YgeV	snp_nonsynonymous	G	T
P4_E4_64	WT	64	1	0,105360031	SNP	uacT	145	urate:H(+) symporter	snp_nonsynonymous	C	G
P4_E4_64	WT	64	1	0,145791054	SNP	ygfF/gcvP	intergenic (-149/+118)	putative NAD(P)-binding oxidoreductase with NAD(P)-binding Rossmann-fold domain/glycine decarboxylase	snp_intergenic	T	G
P4_E4_64	WT	64	1	0,185988426	SNP	ygfF/gcvP	intergenic (-167/+100)	putative NAD(P)-binding oxidoreductase with NAD(P)-binding Rossmann-fold domain/glycine decarboxylase	snp_intergenic	T	A
P4_E4_64	WT	64	1	0,099852562	SNP	fau	131	putative 5-formyltetrahydrofolate cyclo-ligase	snp_nonsynonymous	A	T
P4_E4_64	WT	64	1	0,166121006	SNP	metK	691	methionine adenosyltransferase	snp_nonsynonymous	T	G
P4_E4_64	WT	64	1	0,0918345451	SNP	metK	716	methionine adenosyltransferase	snp_nonsynonymous	A	T
P4_E4_64	WT	64	1	0,0766706467	SNP	qseC	1347	sensory histidine kinase QseC	snp_nonsynonymous	G	T
P4_E4_64	WT	64	1	0,050049305	SNP	ebgR/ebgA	intergenic (+86/-98)	DNA-binding transcriptional repressor EbgR/evolved beta-D-galactosidase subunit alpha	snp_intergenic	C	A
P4_E4_64	WT	64	1	0,0511693954	SNP	ebgR/ebgA	intergenic (+112/-72)	DNA-binding transcriptional repressor EbgR/evolved beta-D-galactosidase subunit alpha	snp_intergenic	C	A
P4_E4_64	WT	64	1	0,09015131	SNP	alx/sstT	intergenic (+175/-224)	putative membrane-bound redox modulator Alx/serine/threonine:Na(+) symporter	snp_intergenic	A	T
P4_E4_64	WT	64	1	0,0671486855	SNP	mzrA	206	modulator protein MzrA	snp_nonsynonymous	T	A
P4_E4_64	WT	64	1	0,0928668976	SNP	greA/dacB	intergenic (-94/-154)	transcription elongation factor GreA/peptidoglycan DD-endopeptidase DacB	snp_intergenic	C	A
P4_E4_64	WT	64	1	0,181652069	SNP	ispB/sfsB	intergenic (+22/-206)	all-trans-octaprenyl-diphosphate synthase/putative transcriptional regulator SfsB	snp_intergenic	A	C
P4_E4_64	WT	64	1	0,0995864868	SNP	tldD	632	metalloprotease TldD	snp_nonsynonymous	T	A
P4_E4_64	WT	64	1	0,104121208	SNP	tldD	629	metalloprotease TldD	snp_nonsynonymous	T	A
P4_E4_64	WT	64	1	0,0509705544	SNP	tldD/yhdP	intergenic (-184/+246)	metalloprotease TldD/AsmA2 domain-containing protein	snp_intergenic	C	G
P4_E4_64	WT	64	1	0,0781788826	SNP	mreC	744	cell shape determining protein MreC	snp_synonymous	A	C
P4_E4_64	WT	64	1	0,0748958588	SNP	yhdZ/rrfF	intergenic (+113/+116)	putative ABC transporter ATP-binding subunit YhdZ/5S ribosomal RNA	snp_intergenic	T	G
P4_E4_64	WT	64	1	0,0527300835	SNP	rplF	78	50S ribosomal subunit protein L6	snp_synonymous	G	T
P4_E4_64	WT	64	1	0,0884590149	SNP	gspC	100	Type II secretion system protein GspC	snp_nonsynonymous	A	T
P4_E4_64	WT	64	1	0,13838768	SNP	gspC	103	Type II secretion system protein GspC	snp_nonsynonymous	G	T
P4_E4_64	WT	64	1	0,186959267	SNP	gspC	114	Type II secretion system protein GspC	snp_nonsynonymous	C	A
P4_E4_64	WT	64	1	0,0632572174	SNP	yheO/fkpA	intergenic (-82/+85)	putative DNA-binding transcriptional regulator YheO/peptidyl-prolyl cis-trans isomerase FkpA	snp_intergenic	C	A
P4_E4_64	WT	64	1	0,117685795	SNP	frlR/yhfS	intergenic (+72/+80)	putative DNA-binding transcriptional regulator FrlR/putative aminotransferase YhfS	snp_intergenic	T	G
P4_E4_64	WT	64	1	0,109670162	SNP	frlR/yhfS	intergenic (+78/+74)	putative DNA-binding transcriptional regulator FrlR/putative aminotransferase YhfS	snp_intergenic	T	A
P4_E4_64	WT	64	1	0,0890007019	SNP	frlR/yhfS	intergenic (+97/+55)	putative DNA-binding transcriptional regulator FrlR/putative aminotransferase YhfS	snp_intergenic	A	C
P4_E4_64	WT	64	1	0,0535359383	SNP	yhgE	591	putative transport protein YhgE	snp_synonymous	C	A
P4_E4_64	WT	64	1	0,0683817863	SNP	yhgE	567	putative transport protein YhgE	snp_nonsynonymous	T	A
P4_E4_64	WT	64	1	0,0680599213	SNP	greB	249	transcription elongation factor GreB	snp_synonymous	C	A
P4_E4_64	WT	64	1	0,0750555992	SNP	yhgF	2275	putative RNA-binding protein YhgF	snp_nonsynonymous	A	C
P4_E4_64	WT	64	1	0,130264759	SNP	feoB	1625	Fe(2(+)) transporter FeoB	snp_nonsynonymous	T	A
P4_E4_64	WT	64	1	0,0780892372	SNP	malP/malT	intergenic (-450/-162)	maltodextrin phosphorylase/DNA-binding transcriptional activator MalT	snp_intergenic	A	T
P4_E4_64	WT	64	1	0,146080017	SNP	malP/malT	intergenic (-468/-144)	maltodextrin phosphorylase/DNA-binding transcriptional activator MalT	snp_intergenic	G	T
P4_E4_64	WT	64	1	0,0734648705	SNP	malT	1213	DNA-binding transcriptional activator MalT	snp_nonsynonymous	T	G
P4_E4_64	WT	64	1	0,0834217072	SNP	glgP	676	glycogen phosphorylase	snp_nonsynonymous	C	G
P4_E4_64	WT	64	1	0,0646314621	SNP	livM	460	branched chain amino acid/phenylalanine ABC transporter membrane subunit LivM	snp_nonsynonymous	C	A
P4_E4_64	WT	64	1	0,0812110901	SNP	ftsY	660	signal recognition particle receptor	snp_synonymous	A	T
P4_E4_64	WT	64	1	0,0592179298	SNP	ftsY	581	signal recognition particle receptor	snp_nonsynonymous	C	A
P4_E4_64	WT	64	1	0,0554199219	SNP	uspA/dtpB	intergenic (+93/-224)	universal stress global stress response regulator/dipeptide/tripeptide:H(+) symporter DtpB	snp_intergenic	C	A
P4_E4_64	WT	64	1	0,0674319267	SNP	rlmJ	636	23S rRNA m(6)A2030 methyltransferase	snp_nonsynonymous	A	C
P4_E4_64	WT	64	1	0,0746855736	SNP	hdeA/hdeD	intergenic (-156/-99)	HdeA monomer, chaperone active form/acid-resistance membrane protein	snp_intergenic	C	A
P4_E4_64	WT	64	1	0,0771336555	SNP	hdeA/hdeD	intergenic (-163/-92)	HdeA monomer, chaperone active form/acid-resistance membrane protein	snp_intergenic	G	T
P4_E4_64	WT	64	1	0,118222713	SNP	mdtF	431	multidrug efflux pump RND permease MdtF	snp_nonsynonymous	C	A
P4_E4_64	WT	64	1	0,0509858131	SNP	yhjG	488	AsmA family protein YhjG	snp_nonsynonymous	A	C
P4_E4_64	WT	64	1	0,0916342735	SNP	xylB	1247	xylulokinase	snp_nonsynonymous	T	G
P4_E4_64	WT	64	1	0,0750432014	SNP	lldD/trmL	intergenic (+5/-193)	L-lactate dehydrogenase/tRNA (cytidine/uridine-2'-O)-ribose methyltransferase	snp_intergenic	T	G
P4_E4_64	WT	64	1	0,0569272041	SNP	gpmM	700	2,3-bisphosphoglycerate-independent phosphoglycerate mutase	snp_nonsense	G	T
P4_E4_64	WT	64	1	0,088080883	SNP	htrL	357	protein HtrL	snp_nonsynonymous	C	A
P4_E4_64	WT	64	1	0,071492672	SNP	coaD	377	pantetheine-phosphate adenylyltransferase	snp_nonsynonymous	T	G
P4_E4_64	WT	64	1	0,0741257668	SNP	mutM	447	DNA-formamidopyrimidine glycosylase	snp_nonsynonymous	C	A
P4_E4_64	WT	64	1	0,176238537	SNP	xanP	36	xanthine:H(+) symporter XanP	snp_nonsynonymous	A	C
P4_E4_64	WT	64	1	0,0924348831	SNP	xanP	41	xanthine:H(+) symporter XanP	snp_nonsynonymous	T	G
P4_E4_64	WT	64	1	0,0881552696	SNP	yidB/gyrB	intergenic (-152/+88)	conserved protein YidB/DNA gyrase subunit B	snp_intergenic	T	A
P4_E4_64	WT	64	1	0,057559967	SNP	gyrB	969	DNA gyrase subunit B	snp_synonymous	A	C
P4_E4_64	WT	64	1	0,0753350258	SNP	mdtL	1031	efflux pump MdtL	snp_nonsynonymous	G	T
P4_E4_64	WT	64	1	0,141613007	SNP	bglB	893	6-phospho-beta-glucosidase B	snp_nonsynonymous	C	A
P4_E4_64	WT	64	1	0,0596666336	SNP	glmS	694	L-glutamine--D-fructose-6-phosphate aminotransferase	snp_nonsynonymous	G	T
P4_E4_64	WT	64	1	0,0528306961	SNP	glmS	669	L-glutamine--D-fructose-6-phosphate aminotransferase	snp_nonsynonymous	G	T
P4_E4_64	WT	64	1	0,0636377335	SNP	glmS	623	L-glutamine--D-fructose-6-phosphate aminotransferase	snp_nonsynonymous	T	A
P4_E4_64	WT	64	1	0,0629935265	SNP	atpD	225	ATP synthase F1 complex subunit beta	snp_synonymous	C	A
P4_E4_64	WT	64	1	0,134095192	SNP	uvrD	74	ssDNA translocase and dsDNA helicase - DNA helicase II	snp_nonsynonymous	T	G
P4_E4_64	WT	64	1	0,198273182	SNP	metE	2033	cobalamin-independent homocysteine transmethylase	snp_nonsynonymous	A	T
P4_E4_64	WT	64	1	0,170854568	SNP	metE	2041	cobalamin-independent homocysteine transmethylase	snp_nonsynonymous	G	T
P4_E4_64	WT	64	1	0,101023197	SNP	metE	2047	cobalamin-independent homocysteine transmethylase	snp_nonsynonymous	C	A
P4_E4_64	WT	64	1	0,0536170006	SNP	tatC	717	twin arginine protein translocation system - TatC protein	snp_nonsynonymous	A	T
P4_E4_64	WT	64	1	0,060749054	SNP	rrfA/mobB	intergenic (+116/+154)	5S ribosomal RNA/molybdopterin-guanine dinucleotide biosynthesis adaptor protein	snp_intergenic	A	C
P4_E4_64	WT	64	1	0,132050037	SNP	fdhD/yiiG	intergenic (+106/-47)	sulfurtransferase for molybdenum cofactor sulfuration/DUF3829 domain-containing lipoprotein YiiG	snp_intergenic	C	A
P4_E4_64	WT	64	1	0,0514812469	SNP	frvB	582	putative PTS enzyme IIBC component FrvB	snp_synonymous	A	C
P4_E4_64	WT	64	1	0,0702090263	SNP	eptC	1500	phosphoethanolamine transferase EptC	snp_nonsynonymous	T	G
P4_E4_64	WT	64	1	0,0631322861	SNP	fabR	589	DNA-binding transcriptional repressor FabR	snp_nonsynonymous	C	A
P4_E4_64	WT	64	1	0,0522303581	SNP	rplA	596	50S ribosomal subunit protein L1	snp_nonsynonymous	C	A
P4_E4_64	WT	64	1	0,0686764717	SNP	purH/rrsE	intergenic (-60/-555)	bifunctional AICAR transformylase/IMP cyclohydrolase/16S ribosomal RNA	snp_intergenic	T	A
P4_E4_64	WT	64	1	0,145105839	SNP	malF	483	maltose ABC transporter membrane subunit MalF	snp_nonsynonymous	T	G
P4_E4_64	WT	64	1	0,0880208015	SNP	malE/malK	intergenic (-135/-230)	maltose ABC transporter periplasmic binding protein/maltose ABC transporter ATP binding subunit	snp_intergenic	G	T
P4_E4_64	WT	64	1	0,0799188614	SNP	eptA	193	phosphoethanolamine transferase EptA	snp_nonsynonymous	C	A
P4_E4_64	WT	64	1	0,0543174744	SNP	yjeN	247	protein YjeN	snp_nonsense	G	T
P4_E4_64	WT	64	1	0,0744690895	SNP	yjeN	265	protein YjeN	snp_nonsynonymous	G	T
P4_E4_64	WT	64	1	0,0644097328	SNP	yjeN	294	protein YjeN	snp_synonymous	T	A
P4_E4_64	WT	64	1	0,0867185593	SNP	yjfM	408	DUF1190 domain-containing protein YjfM	snp_nonsynonymous	A	T
P4_E4_64	WT	64	1	0,0670814514	SNP	ulaA	1349	L-ascorbate specific PTS enzyme IIC component	snp_nonsynonymous	T	G
P4_E4_64	WT	64	1	0,068924427	SNP	pmbA/nrdG	intergenic (+459/+130)	metalloprotease PmbA/anaerobic ribonucleoside-triphosphate reductase activating protein	snp_intergenic	C	A
P4_E4_64	WT	64	1	0,0668563843	SNP	insD-6	898	KpLE2 phage-like element; IS2 insertion element protein InsB	snp_nonsense	G	T
P4_E4_64	WT	64	1	0,0558648109	SNP	insD-6/yjgX	intergenic (+4/+89)	KpLE2 phage-like element; IS2 insertion element protein InsB/KpLE2 phage-like element; putative phosphoethanolamine transferase YjgX, N-terminal fragment	snp_intergenic	C	A
P4_E4_64	WT	64	1	0,0502038002	SNP	nanC	478	N-acetylneuraminic acid outer membrane channel	snp_nonsynonymous	G	T
P4_E4_64	WT	64	1	0,105008099	INV	fimE/fimA	intergenic (+57/-120)	regulator for fimA/type 1 fimbriae major subunit	inversion	306-bp
P4_E4_64	WT	64	1	0,059984684	SNP	hsdR	3297	type I restriction enzyme EcoKI endonuclease component	snp_synonymous	G	T
P4_E4_64	WT	64	1	0,0531864166	SNP	hsdR	739	type I restriction enzyme EcoKI endonuclease component	snp_nonsynonymous	A	C
P4_E4_64	WT	64	1	0,0741062164	SNP	fhuF	472	hydroxamate siderophore iron reductase	snp_nonsense	C	A
P4_F3_64	WT	64	0	0,100712299	SNP	secA	2455	protein translocation ATPase	snp_nonsense	A	T
P4_F3_64	WT	64	0	0,194881916	SNP	hrpB/mrcB	intergenic (+47/-149)	putative ATP-dependent RNA helicase HrpB/peptidoglycan glycosyltransferase/peptidoglycan DD-transpeptidase MrcB	snp_intergenic	A	C
P4_F3_64	WT	64	0	0,061879158	SNP	ykfM	230	uncharacterized protein YkfM	snp_nonsense	G	T
P4_F3_64	WT	64	0	0,0854268074	SNP	ykfM	214	uncharacterized protein YkfM	snp_nonsynonymous	G	T
P4_F3_64	WT	64	0	0,0952539444	SNP	ykfM	205	uncharacterized protein YkfM	snp_nonsynonymous	C	A
P4_F3_64	WT	64	0	0,103250504	SNP	ykfM	202	uncharacterized protein YkfM	snp_nonsynonymous	G	T
P4_F3_64	WT	64	0	0,155931473	SNP	paoC	951	aldehyde dehydrogenase: molybdenum cofactor-binding subunit	snp_nonsynonymous	T	G
P4_F3_64	WT	64	0	0,142408371	SNP	lacA	550	galactoside O-acetyltransferase	snp_nonsense	C	A
P4_F3_64	WT	64	0	0,121806622	SNP	iraP/phoA	intergenic (+77/-24)	anti-adaptor protein for sigma(S) stabilization/alkaline phosphatase	snp_intergenic	G	T
P4_F3_64	WT	64	0	0,0948448181	SNP	proC	282	pyrroline-5-carboxylate reductase	snp_synonymous	A	C
P4_F3_64	WT	64	0	0,750012299	AMP	[tig]–[copA]		[tig],clpP,clpX,lon,hupB,ppiD,ybaV,fadM,queC,ybaE,cof,decR,mdlA,mdlB,glnK,amtB,tesB,ybaY,atl,ffs,ybaA,pdeB,ylaC,maa,hha,tomB,acrB,acrA,acrR,mscK,ybaM,priC,ybaN,apt,dnaX,dnaX,dnaX,ybaB,recR,htpG,adk,hemH,aes,gsk,ybaL,fsr,ushA,ybaK,chiX,ybaP,ybaQ,[copA]	large_amplification	55767-bp
P4_F3_64	WT	64	0	0,0924630165	SNP	ybaQ	209	putative DNA-binding transcriptional regulator YbaQ	snp_nonsynonymous	G	T
P4_F3_64	WT	64	0	0,0810413361	SNP	ybaQ	233	putative DNA-binding transcriptional regulator YbaQ	snp_nonsynonymous	A	T
P4_F3_64	WT	64	0	0,138947368	DEL	ybeD	coding (177-181/264 nt)	DUF493 domain-containing protein YbeD	small_indel	TGATA
P4_F3_64	WT	64	0	0,0698537827	SNP	gltJ	700	glutamate/aspartate ABC transporter membrane subunit GltJ	snp_nonsense	C	A
P4_F3_64	WT	64	0	0,0934100151	SNP	gltJ	635	glutamate/aspartate ABC transporter membrane subunit GltJ	snp_nonsynonymous	A	C
P4_F3_64	WT	64	0	0,0569782257	SNP	nagE/glnS	intergenic (+102/-101)	N-acetylglucosamine specific PTS enzyme IIABC component/glutamine--tRNA ligase	snp_intergenic	C	A
P4_F3_64	WT	64	0	0,11188364	SNP	glnS	719	glutamine--tRNA ligase	snp_nonsynonymous	T	G
P4_F3_64	WT	64	0	0,109148502	SNP	glnS/chiP	intergenic (+251/-326)	glutamine--tRNA ligase/chitobiose outer membrane channel	snp_intergenic	T	G
P4_F3_64	WT	64	0	0,0693635941	SNP	lysY/lysZ	intergenic (+16/-131)	tRNA-Lys/tRNA-Lys	snp_intergenic	T	A
P4_F3_64	WT	64	0	0,0995049477	SNP	ybgS	336	PF13985 family protein YbgS	snp_synonymous	G	T
P4_F3_64	WT	64	0	0,928362824	DEL	ybhF	coding (970-981/1737 nt)	putative ABC exporter ATP binding subunit	small_indel	CTCGCCGGGTGT
P4_F3_64	WT	64	0	0,0912861824	SNP	rlmF	906	23S rRNA m(6)A1618 methyltransferase	snp_synonymous	T	G
P4_F3_64	WT	64	0	0,0807847977	SNP	aroA/ycaL	intergenic (+147/-22)	3-phosphoshikimate 1-carboxyvinyltransferase/periplasmic protease YcaL	snp_intergenic	G	T
P4_F3_64	WT	64	0	0,88630867	DEL	ompF	coding (512/1089 nt)	outer membrane porin F	small_indel	T
P4_F3_64	WT	64	0	0,0797934532	SNP	rutG	1325	pyrimidine:H(+) symporter	snp_nonsynonymous	G	T
P4_F3_64	WT	64	0	0,0745987892	SNP	icd	1098	isocitrate dehydrogenase	snp_synonymous	C	T
P4_F3_64	WT	64	0	0,0687308311	SNP	icd	1110	isocitrate dehydrogenase	snp_synonymous	C	T
P4_F3_64	WT	64	0	0,0597057343	SNP	icd	1123	isocitrate dehydrogenase	snp_synonymous	T	C
P4_F3_64	WT	64	0	0,057911396	SNP	icd	1125	isocitrate dehydrogenase	snp_synonymous	A	G
P4_F3_64	WT	64	0	0,9700036	INV	[ycfK]–[stfE]		[ycfK],tfaP,tfaE,[stfE]	inversion	1830-bp
P4_F3_64	WT	64	0	0,126410007	SNP	icdC	pseudogene (12/165 nt)	protein IcdC	snp_pseudogene	T	C
P4_F3_64	WT	64	0	0,113793373	SNP	icdC	pseudogene (24/165 nt)	protein IcdC	snp_pseudogene	T	C
P4_F3_64	WT	64	0	0,103067398	SNP	icdC	pseudogene (37/165 nt)	protein IcdC	snp_pseudogene	C	T
P4_F3_64	WT	64	0	0,0999469757	SNP	icdC	pseudogene (39/165 nt)	protein IcdC	snp_pseudogene	G	A
P4_F3_64	WT	64	0	0,0703744888	SNP	icdC	pseudogene (69/165 nt)	protein IcdC	snp_pseudogene	T	C
P4_F3_64	WT	64	0	0,0606703758	SNP	icdC	pseudogene (72/165 nt)	protein IcdC	snp_pseudogene	C	G
P4_F3_64	WT	64	0	0,0515141487	SNP	icdC	pseudogene (75/165 nt)	protein IcdC	snp_pseudogene	G	A
P4_F3_64	WT	64	0	0,100342274	SNP	ychS	257	putative uncharacterized protein YchS	snp_nonsynonymous	A	T
P4_F3_64	WT	64	0	0,0998959541	SNP	pspE/ycjM	intergenic (+62/-151)	thiosulfate sulfurtransferase PspE/glucosylglycerate phosphorylase	snp_intergenic	C	A
P4_F3_64	WT	64	0	0,0544366837	SNP	ydbA	pseudogene (945/2518 nt)	putative outer membrane protein, N-terminal fragment	snp_pseudogene	C	G
P4_F3_64	WT	64	0	0,0729413033	SNP	ydfI	1368	putative oxidoreductase YdfI	snp_nonsynonymous	G	T
P4_F3_64	WT	64	0	0,139315605	SNP	ydgH	139	DUF1471 domain-containing protein YdgH	snp_nonsynonymous	A	T
P4_F3_64	WT	64	0	0,0645627975	SNP	malX	3	PTS enzyme IIBC component MalX	snp_synonymous	G	T
P4_F3_64	WT	64	0	0,0720043182	SNP	rsxC	1791	SoxR [2Fe-2S] reducing system protein RsxC	snp_synonymous	T	A
P4_F3_64	WT	64	0	0,0852308273	SNP	rsxC	1887	SoxR [2Fe-2S] reducing system protein RsxC	snp_synonymous	T	A
P4_F3_64	WT	64	0	0,0928072929	SNP	rsxC	1896	SoxR [2Fe-2S] reducing system protein RsxC	snp_synonymous	A	T
P4_F3_64	WT	64	0	0,0558547974	SNP	rsxC	1926	SoxR [2Fe-2S] reducing system protein RsxC	snp_synonymous	C	G
P4_F3_64	WT	64	0	0,549489498	SNP	thrS	1549	threonine--tRNA ligase	snp_nonsynonymous	A	C
P4_F3_64	WT	64	0	0,0986232758	SNP	ydjY	331	4Fe-4S ferredoxin-type domain-containing protein YdjY	snp_nonsense	G	T
P4_F3_64	WT	64	0	0,147232056	SNP	ydjY	346	4Fe-4S ferredoxin-type domain-containing protein YdjY	snp_nonsynonymous	G	T
P4_F3_64	WT	64	0	0,0735054016	SNP	yeaW	751	carnitine monooxygenase subunit YeaW	snp_nonsense	A	T
P4_F3_64	WT	64	0	0,0819044113	SNP	gatY/fbaB	intergenic (-25/+283)	tagatose-1,6-bisphosphate aldolase 2 subunit GatY/fructose-bisphosphate aldolase class I	snp_intergenic	G	T
P4_F3_64	WT	64	0	0,231046677	SNP	gatY/fbaB	intergenic (-30/+278)	tagatose-1,6-bisphosphate aldolase 2 subunit GatY/fructose-bisphosphate aldolase class I	snp_intergenic	C	A
P4_F3_64	WT	64	0	0,201291561	SNP	gatY/fbaB	intergenic (-41/+267)	tagatose-1,6-bisphosphate aldolase 2 subunit GatY/fructose-bisphosphate aldolase class I	snp_intergenic	G	T
P4_F3_64	WT	64	0	0,10710907	SNP	gatY/fbaB	intergenic (-66/+242)	tagatose-1,6-bisphosphate aldolase 2 subunit GatY/fructose-bisphosphate aldolase class I	snp_intergenic	G	T
P4_F3_64	WT	64	0	0,0686502457	SNP	gatY/fbaB	intergenic (-71/+237)	tagatose-1,6-bisphosphate aldolase 2 subunit GatY/fructose-bisphosphate aldolase class I	snp_intergenic	C	A
P4_F3_64	WT	64	0	0,0786533356	SNP	gatY/fbaB	intergenic (-75/+233)	tagatose-1,6-bisphosphate aldolase 2 subunit GatY/fructose-bisphosphate aldolase class I	snp_intergenic	C	A
P4_F3_64	WT	64	0	0,0757288933	SNP	thiM/rcnR	intergenic (-134/+89)	hydroxyethylthiazole kinase/DNA-binding transcriptional repressor RcnR	snp_intergenic	G	T
P4_F3_64	WT	64	0	1	DEL	gyrA	coding (247-249/2628 nt)	DNA gyrase subunit A	small_indel	CGA
P4_F3_64	WT	64	0	0,0818786621	SNP	nuoA/lrhA	intergenic (-496/+135)	NADH:quinone oxidoreductase subunit A/DNA-binding transcriptional dual regulator LrhA	snp_intergenic	G	T
P4_F3_64	WT	64	0	0,0574784279	SNP	lrhA/alaA	intergenic (-111/-809)	DNA-binding transcriptional dual regulator LrhA/glutamate--pyruvate aminotransferase AlaA	snp_intergenic	G	T
P4_F3_64	WT	64	0	0,0682225227	SNP	yfbS	112	putative transporter YfbS	snp_nonsynonymous	C	A
P4_F3_64	WT	64	0	0,0578083992	SNP	purF	352	amidophosphoribosyltransferase	snp_nonsense	C	A
P4_F3_64	WT	64	0	0,0604901314	SNP	yfcU	pseudogene (807/2646 nt)	putative outer membrane usher protein YfcU	snp_pseudogene	G	T
P4_F3_64	WT	64	0	0,256917953	SNP	yfdI	1297	CPS-53 (KpLE1) prophage; serotype specific glucosyl transferase	snp_nonsynonymous	C	A
P4_F3_64	WT	64	0	0,18419838	SNP	yfdI	1301	CPS-53 (KpLE1) prophage; serotype specific glucosyl transferase	snp_nonsynonymous	G	T
P4_F3_64	WT	64	0	0,227126122	SNP	yfdI	1306	CPS-53 (KpLE1) prophage; serotype specific glucosyl transferase	snp_nonsynonymous	C	A
P4_F3_64	WT	64	0	0,105751991	SNP	yfeD	373	putative DNA-binding transcriptional regulator YfeD	snp_nonsynonymous	G	T
P4_F3_64	WT	64	0	0,0791773796	SNP	yfiF	215	putative methyltransferase	snp_nonsynonymous	A	C
P4_F3_64	WT	64	0	0,0578813553	SNP	cysH	732	phosphoadenosine phosphosulfate reductase	snp_synonymous	C	A
P4_F3_64	WT	64	0	0,12093401	SNP	thyA	25	thymidylate synthase	snp_nonsynonymous	G	T
P4_F3_64	WT	64	0	0,0544667244	SNP	lgt	854	phosphatidylglycerol--prolipoprotein diacylglyceryl transferase	snp_nonsynonymous	C	G
P4_F3_64	WT	64	0	0,127379894	SNP	ygfF/gcvP	intergenic (-149/+118)	putative NAD(P)-binding oxidoreductase with NAD(P)-binding Rossmann-fold domain/glycine decarboxylase	snp_intergenic	T	G
P4_F3_64	WT	64	0	0,130897999	SNP	metK	691	methionine adenosyltransferase	snp_nonsynonymous	T	G
P4_F3_64	WT	64	0	0,0805888176	SNP	yggW	380	putative coproporphyrinogen-III oxidase-like protein YggW	snp_nonsynonymous	G	T
P4_F3_64	WT	64	0	0,102401733	SNP	qseC	1347	sensory histidine kinase QseC	snp_nonsynonymous	G	T
P4_F3_64	WT	64	0	0,0816226006	SNP	tdcD	139	propionate kinase	snp_nonsynonymous	C	A
P4_F3_64	WT	64	0	0,0867357254	SNP	yhaC/rnpB	intergenic (+499/+115)	uncharacterized protein YhaC/RNase P catalytic RNA component	snp_intergenic	C	A
P4_F3_64	WT	64	0	0,0653595924	SNP	tldD/yhdP	intergenic (-92/+338)	metalloprotease TldD/AsmA2 domain-containing protein	snp_intergenic	C	G
P4_F3_64	WT	64	0	0,0755448341	SNP	gspF	270	Type II secretion system protein GspF	snp_nonsynonymous	T	A
P4_F3_64	WT	64	0	0,0679078102	SNP	frlR/yhfS	intergenic (+97/+55)	putative DNA-binding transcriptional regulator FrlR/putative aminotransferase YhfS	snp_intergenic	A	C
P4_F3_64	WT	64	0	0,0754342079	SNP	yhgE	584	putative transport protein YhgE	snp_nonsynonymous	A	C
P4_F3_64	WT	64	0	0,144459248	SNP	ftsY	638	signal recognition particle receptor	snp_nonsynonymous	C	A
P4_F3_64	WT	64	0	0,0547614098	SNP	ftsY	611	signal recognition particle receptor	snp_nonsense	A	T
P4_F3_64	WT	64	0	0,0778307915	SNP	zntA/tusA	intergenic (+72/+30)	Zn(2(+))/Cd(2(+))/Pb(2(+)) exporting P-type ATPase/sulfur transfer protein TusA	snp_intergenic	A	C
P4_F3_64	WT	64	0	0,0508270264	SNP	hdeB/hdeA	intergenic (-50/+66)	periplasmic acid stress chaperone/HdeA monomer, chaperone active form	snp_intergenic	G	T
P4_F3_64	WT	64	0	0,142436028	SNP	xanP	36	xanthine:H(+) symporter XanP	snp_nonsynonymous	A	C
P4_F3_64	WT	64	0	0,0586619377	SNP	yidL	502	putative DNA-binding transcriptional regulator YidL	snp_nonsynonymous	C	A
P4_F3_64	WT	64	0	0,0654873848	SNP	pstB/pstA	intergenic (-141/+42)	phosphate ABC transporter ATP binding subunit/phosphate ABC transporter membrane subunit PstA	snp_intergenic	T	G
P4_F3_64	WT	64	0	0,132501125	SNP	fdhD/yiiG	intergenic (+99/-54)	sulfurtransferase for molybdenum cofactor sulfuration/DUF3829 domain-containing lipoprotein YiiG	snp_intergenic	C	A
P4_F3_64	WT	64	0	0,0751142502	SNP	fdhD/yiiG	intergenic (+114/-39)	sulfurtransferase for molybdenum cofactor sulfuration/DUF3829 domain-containing lipoprotein YiiG	snp_intergenic	A	T
P4_F3_64	WT	64	0	0,0893554688	SNP	yjeN	282	protein YjeN	snp_synonymous	C	A
P4_F3_64	WT	64	0	0,542008099	INV	fimE/fimA	intergenic (+57/-120)	regulator for fimA/type 1 fimbriae major subunit	inversion	306-bp
P4_F3_64	WT	64	0	0,0599484444	SNP	creD/arcA	intergenic (+2/+58)	putative inner membrane protein/DNA-binding transcriptional dual regulator ArcA	snp_intergenic	G	T
P4_F5_64	WT	64	0	0,0796256065	SNP	rihC	311	ribonucleoside hydrolase RihC	snp_nonsynonymous	T	G
P4_F5_64	WT	64	0	0,0758085251	SNP	yabI	661	DedA family protein YabI	snp_nonsynonymous	A	T
P4_F5_64	WT	64	0	0,096578598	SNP	lpxC/secM	intergenic (+81/-150)	UDP-3-O-acyl-N-acetylglucosamine deacetylase/SecA translation regulator	snp_intergenic	A	T
P4_F5_64	WT	64	0	0,282633305	SNP	hrpB/mrcB	intergenic (+47/-149)	putative ATP-dependent RNA helicase HrpB/peptidoglycan glycosyltransferase/peptidoglycan DD-transpeptidase MrcB	snp_intergenic	A	C
P4_F5_64	WT	64	0	0,0881900787	SNP	erpA/yadS	intergenic (+11/+36)	iron-sulfur cluster insertion protein ErpA/conserved inner membrane protein YadS	snp_intergenic	A	T
P4_F5_64	WT	64	0	0,104708195	SNP	dgt	792	dGTP triphosphohydrolase	snp_nonsynonymous	G	T
P4_F5_64	WT	64	0	0,0866613388	SNP	ykfM	240	uncharacterized protein YkfM	snp_synonymous	G	T
P4_F5_64	WT	64	0	0,0881977081	SNP	ykfM	239	uncharacterized protein YkfM	snp_nonsynonymous	A	T
P4_F5_64	WT	64	0	0,0942220688	SNP	ykfM	234	uncharacterized protein YkfM	snp_nonsynonymous	G	T
P4_F5_64	WT	64	0	0,171465397	SNP	ykfM	230	uncharacterized protein YkfM	snp_nonsense	G	T
P4_F5_64	WT	64	0	0,0829987526	SNP	ykfM	219	uncharacterized protein YkfM	snp_synonymous	C	A
P4_F5_64	WT	64	0	0,086452961	SNP	ykfM	218	uncharacterized protein YkfM	snp_nonsynonymous	G	T
P4_F5_64	WT	64	0	0,140342712	SNP	ykfM	214	uncharacterized protein YkfM	snp_nonsynonymous	G	T
P4_F5_64	WT	64	0	0,184291363	SNP	ykfM	205	uncharacterized protein YkfM	snp_nonsynonymous	C	A
P4_F5_64	WT	64	0	0,1163764	SNP	ykfM	202	uncharacterized protein YkfM	snp_nonsynonymous	G	T
P4_F5_64	WT	64	0	0,0629615784	SNP	ykfM	189	uncharacterized protein YkfM	snp_synonymous	G	T
P4_F5_64	WT	64	0	0,111816883	SNP	ykfM	188	uncharacterized protein YkfM	snp_nonsynonymous	G	T
P4_F5_64	WT	64	0	0,111711979	SNP	yagA	11	CP4-6 prophage; integrase core domain-containing protein YagA	snp_nonsynonymous	A	C
P4_F5_64	WT	64	0	0,0989556313	SNP	yagH	1137	CP4-6 prophage; putative xylosidase/arabinosidase	snp_nonsynonymous	A	C
P4_F5_64	WT	64	0	0,195844173	SNP	paoC	951	aldehyde dehydrogenase: molybdenum cofactor-binding subunit	snp_nonsynonymous	T	G
P4_F5_64	WT	64	0	0,0586314201	SNP	paoC	943	aldehyde dehydrogenase: molybdenum cofactor-binding subunit	snp_nonsynonymous	T	G
P4_F5_64	WT	64	0	0,0643372536	SNP	pdeL	852	DNA-binding transcriptional activator/c-di-GMP phosphodiesterase PdeL	snp_synonymous	C	A
P4_F5_64	WT	64	0	0,0503773689	SNP	prpB	863	2-methylisocitrate lyase	snp_nonsynonymous	A	C
P4_F5_64	WT	64	0	0,0935173035	SNP	prpD/prpE	intergenic (+4/-36)	2-methylcitrate dehydratase/propionyl-CoA synthetase	snp_intergenic	A	C
P4_F5_64	WT	64	0	0,114787579	SNP	cynX	280	cyanate transporter	snp_nonsynonymous	A	C
P4_F5_64	WT	64	0	0,129177094	SNP	lacA	541	galactoside O-acetyltransferase	snp_nonsynonymous	C	A
P4_F5_64	WT	64	0	0,0710391998	SNP	frmR/yaiO	intergenic (-124/+64)	DNA-binding transcriptional repressor FrmR/outer membrane protein YaiO	snp_intergenic	A	C
P4_F5_64	WT	64	0	0,156883717	SNP	iraP/phoA	intergenic (+77/-24)	anti-adaptor protein for sigma(S) stabilization/alkaline phosphatase	snp_intergenic	G	T
P4_F5_64	WT	64	0	0,051422596	SNP	phoA	34	alkaline phosphatase	snp_nonsynonymous	C	A
P4_F5_64	WT	64	0	0,0622191429	SNP	araJ	886	putative transport protein AraJ	snp_nonsynonymous	C	A
P4_F5_64	WT	64	0	0,076982975	SNP	sbcD	554	ATP dependent, structure specific DNA nuclease - SbcD subunit	snp_nonsense	A	T
P4_F5_64	WT	64	0	0,054353714	SNP	phoR	236	sensory histidine kinase PhoR	snp_nonsense	T	A
P4_F5_64	WT	64	0	0,090285778	SNP	malZ	1022	maltodextrin glucosidase	snp_nonsynonymous	T	G
P4_F5_64	WT	64	0	0,0768294334	SNP	ybaQ	216	putative DNA-binding transcriptional regulator YbaQ	snp_nonsynonymous	C	A
P4_F5_64	WT	64	0	0,0505084991	SNP	ybcI	134	conserved inner membrane protein YbcI	snp_nonsynonymous	A	C
P4_F5_64	WT	64	0	0,0959424973	SNP	gltJ	701	glutamate/aspartate ABC transporter membrane subunit GltJ	snp_nonsynonymous	T	A
P4_F5_64	WT	64	0	0,115599632	SNP	gltJ	669	glutamate/aspartate ABC transporter membrane subunit GltJ	snp_nonsynonymous	G	T
P4_F5_64	WT	64	0	0,086684227	SNP	gltJ	637	glutamate/aspartate ABC transporter membrane subunit GltJ	snp_nonsynonymous	T	A
P4_F5_64	WT	64	0	0,0744548839	DEL	glnS	coding (1634-1636/1665 nt)	glutamine--tRNA ligase	small_indel	TGC
P4_F5_64	WT	64	0	0,100140572	SNP	glnS/chiP	intergenic (+235/-342)	glutamine--tRNA ligase/chitobiose outer membrane channel	snp_intergenic	C	A
P4_F5_64	WT	64	0	0,150950432	SNP	glnS/chiP	intergenic (+263/-314)	glutamine--tRNA ligase/chitobiose outer membrane channel	snp_intergenic	C	A
P4_F5_64	WT	64	0	0,0536580086	INS	valT/lysW	intergenic (+1/-2)	tRNA-Val/tRNA-Lys	small_indel	C	T
P4_F5_64	WT	64	0	0,0552520752	SNP	lysW/valZ	intergenic (+47/-103)	tRNA-Lys/tRNA-Val	snp_intergenic	T	A
P4_F5_64	WT	64	0	0,0823173523	SNP	lysY/lysZ	intergenic (+16/-131)	tRNA-Lys/tRNA-Lys	snp_intergenic	T	A
P4_F5_64	WT	64	0	0,0889277458	SNP	lysY/lysZ	intergenic (+20/-127)	tRNA-Lys/tRNA-Lys	snp_intergenic	A	T
P4_F5_64	WT	64	0	0,0775895119	SNP	dps	11	stationary phase nucleoid protein that sequesters iron and protects DNA from damage	snp_nonsynonymous	G	T
P4_F5_64	WT	64	0	0,0720534325	SNP	lysO/aqpZ	intergenic (-394/+101)	L-lysine exporter/water channel AqpZ	snp_intergenic	T	A
P4_F5_64	WT	64	0	0,10238409	SNP	ftsK	1659	cell division DNA translocase FtsK	snp_synonymous	T	G
P4_F5_64	WT	64	0	0,377587318	DEL	ompF	coding (930/1089 nt)	outer membrane porin F	small_indel	A
P4_F5_64	WT	64	0	0,0784988403	INS	ompF	coding (662/1089 nt)	outer membrane porin F	small_indel	A	G
P4_F5_64	WT	64	0	0,301795959	DEL	ompF	coding (92/1089 nt)	outer membrane porin F	small_indel	T
P4_F5_64	WT	64	0	0,301795483	DEL	ompF	coding (91/1089 nt)	outer membrane porin F	small_indel	T
P4_F5_64	WT	64	0	0,0568720379	MOB	ompF	coding (43-46/1089 nt)	outer membrane porin F	mobile_element_insertion	CTAA
P4_F5_64	WT	64	0	0,0658073425	SNP	icd	1098	isocitrate dehydrogenase	snp_synonymous	C	T
P4_F5_64	WT	64	0	0,0602965355	SNP	icd	1110	isocitrate dehydrogenase	snp_synonymous	C	T
P4_F5_64	WT	64	0	0,118040562	SNP	icdC	pseudogene (12/165 nt)	protein IcdC	snp_pseudogene	T	C
P4_F5_64	WT	64	0	0,11669302	SNP	icdC	pseudogene (24/165 nt)	protein IcdC	snp_pseudogene	T	C
P4_F5_64	WT	64	0	0,0976176262	SNP	icdC	pseudogene (37/165 nt)	protein IcdC	snp_pseudogene	C	T
P4_F5_64	WT	64	0	0,0957231522	SNP	icdC	pseudogene (39/165 nt)	protein IcdC	snp_pseudogene	G	A
P4_F5_64	WT	64	0	0,108902454	SNP	pspC	187	phage shock protein C	snp_nonsynonymous	G	T
P4_F5_64	WT	64	0	0,136349201	SNP	pspE/ycjM	intergenic (+42/-171)	thiosulfate sulfurtransferase PspE/glucosylglycerate phosphorylase	snp_intergenic	C	A
P4_F5_64	WT	64	0	0,0698485374	SNP	ycjY	114	putative hydrolase YcjY	snp_synonymous	C	A
P4_F5_64	WT	64	0	0,0770535469	SNP	paaH	780	3-hydroxyadipyl-CoA dehydrogenase	snp_nonsynonymous	A	T
P4_F5_64	WT	64	0	0,156992912	SNP	paaH	781	3-hydroxyadipyl-CoA dehydrogenase	snp_nonsynonymous	C	A
P4_F5_64	WT	64	0	0,0802044868	SNP	paaH	808	3-hydroxyadipyl-CoA dehydrogenase	snp_nonsynonymous	A	T
P4_F5_64	WT	64	0	0,0755114555	SNP	paaH	816	3-hydroxyadipyl-CoA dehydrogenase	snp_synonymous	A	T
P4_F5_64	WT	64	0	0,062189579	SNP	ydbA	pseudogene (819/2518 nt)	putative outer membrane protein, N-terminal fragment	snp_pseudogene	G	A
P4_F5_64	WT	64	0	0,0576586723	SNP	ydbA	pseudogene (1213/2518 nt)	putative outer membrane protein, N-terminal fragment	snp_pseudogene	G	A
P4_F5_64	WT	64	0	0,0512371063	SNP	yneO	pseudogene (4005/5422 nt)	AIDA-I family autotransporter YneO	snp_pseudogene	T	G
P4_F5_64	WT	64	0	0,0598454475	SNP	ydeE	179	dipeptide exporter	snp_nonsynonymous	G	T
P4_F5_64	WT	64	0	0,0545330048	SNP	rsxC	1791	SoxR [2Fe-2S] reducing system protein RsxC	snp_synonymous	T	A
P4_F5_64	WT	64	0	0,0723543167	SNP	rsxC	1887	SoxR [2Fe-2S] reducing system protein RsxC	snp_synonymous	T	A
P4_F5_64	WT	64	0	0,0937871933	SNP	rsxC	1896	SoxR [2Fe-2S] reducing system protein RsxC	snp_synonymous	A	T
P4_F5_64	WT	64	0	0,0632100105	SNP	rsxC	1926	SoxR [2Fe-2S] reducing system protein RsxC	snp_synonymous	C	G
P4_F5_64	WT	64	0	0,284300963	INS	thrS	coding (671/1929 nt)	threonine--tRNA ligase	small_indel	G	CCC
P4_F5_64	WT	64	0	0,0758342743	SNP	astD	149	aldehyde dehydrogenase	snp_nonsynonymous	A	C
P4_F5_64	WT	64	0	0,0573072433	SNP	yedE	422	putative selenium transporter YedE	snp_nonsynonymous	T	G
P4_F5_64	WT	64	0	0,0625362396	SNP	wzxC	1379	M-antigen undecaprenyl disphosphate flippase	snp_nonsynonymous	A	C
P4_F5_64	WT	64	0	0,0628910065	SNP	gatY/fbaB	intergenic (-15/+293)	tagatose-1,6-bisphosphate aldolase 2 subunit GatY/fructose-bisphosphate aldolase class I	snp_intergenic	G	T
P4_F5_64	WT	64	0	0,17332077	SNP	gatY/fbaB	intergenic (-17/+291)	tagatose-1,6-bisphosphate aldolase 2 subunit GatY/fructose-bisphosphate aldolase class I	snp_intergenic	T	G
P4_F5_64	WT	64	0	0,176739216	SNP	gatY/fbaB	intergenic (-24/+284)	tagatose-1,6-bisphosphate aldolase 2 subunit GatY/fructose-bisphosphate aldolase class I	snp_intergenic	C	A
P4_F5_64	WT	64	0	0,179481983	SNP	gatY/fbaB	intergenic (-25/+283)	tagatose-1,6-bisphosphate aldolase 2 subunit GatY/fructose-bisphosphate aldolase class I	snp_intergenic	G	T
P4_F5_64	WT	64	0	0,0715579987	SNP	gatY/fbaB	intergenic (-29/+279)	tagatose-1,6-bisphosphate aldolase 2 subunit GatY/fructose-bisphosphate aldolase class I	snp_intergenic	T	A
P4_F5_64	WT	64	0	0,288459301	SNP	gatY/fbaB	intergenic (-30/+278)	tagatose-1,6-bisphosphate aldolase 2 subunit GatY/fructose-bisphosphate aldolase class I	snp_intergenic	C	A
P4_F5_64	WT	64	0	0,268800259	SNP	gatY/fbaB	intergenic (-41/+267)	tagatose-1,6-bisphosphate aldolase 2 subunit GatY/fructose-bisphosphate aldolase class I	snp_intergenic	G	T
P4_F5_64	WT	64	0	0,119855404	SNP	gatY/fbaB	intergenic (-66/+242)	tagatose-1,6-bisphosphate aldolase 2 subunit GatY/fructose-bisphosphate aldolase class I	snp_intergenic	G	T
P4_F5_64	WT	64	0	0,109262943	SNP	gatY/fbaB	intergenic (-71/+237)	tagatose-1,6-bisphosphate aldolase 2 subunit GatY/fructose-bisphosphate aldolase class I	snp_intergenic	C	A
P4_F5_64	WT	64	0	0,0834498405	SNP	gatY/fbaB	intergenic (-74/+234)	tagatose-1,6-bisphosphate aldolase 2 subunit GatY/fructose-bisphosphate aldolase class I	snp_intergenic	T	A
P4_F5_64	WT	64	0	0,171476841	SNP	thiM/rcnR	intergenic (-146/+77)	hydroxyethylthiazole kinase/DNA-binding transcriptional repressor RcnR	snp_intergenic	C	A
P4_F5_64	WT	64	0	0,0542211533	SNP	thiM/rcnR	intergenic (-174/+49)	hydroxyethylthiazole kinase/DNA-binding transcriptional repressor RcnR	snp_intergenic	A	C
P4_F5_64	WT	64	0	0,0554199219	SNP	yehM	1799	putative YehN	snp_nonsynonymous	T	G
P4_F5_64	WT	64	0	0,120341301	SNP	yohP/dusC	intergenic (+112/+261)	putative membrane protein YohP/tRNA-dihydrouridine(16) synthase	snp_intergenic	A	C
P4_F5_64	WT	64	0	0,0598063469	SNP	yeiB	1047	DUF418 domain-containing protein YeiB	snp_synonymous	G	T
P4_F5_64	WT	64	0	1	DEL	gyrA	coding (247-249/2628 nt)	DNA gyrase subunit A	small_indel	CGA
P4_F5_64	WT	64	0	0,070535183	SNP	purF	336	amidophosphoribosyltransferase	snp_synonymous	A	T
P4_F5_64	WT	64	0	0,183507442	SNP	yfdI	1297	CPS-53 (KpLE1) prophage; serotype specific glucosyl transferase	snp_nonsynonymous	C	A
P4_F5_64	WT	64	0	0,142216682	SNP	yfdI	1301	CPS-53 (KpLE1) prophage; serotype specific glucosyl transferase	snp_nonsynonymous	G	T
P4_F5_64	WT	64	0	0,118222237	SNP	yfdI	1306	CPS-53 (KpLE1) prophage; serotype specific glucosyl transferase	snp_nonsynonymous	C	A
P4_F5_64	WT	64	0	0,147560596	SNP	emrY	373	tripartite efflux pump membrane subunit EmrY	snp_nonsynonymous	G	T
P4_F5_64	WT	64	0	0,0508027077	SNP	yfeW	751	penicillin binding protein 4B	snp_nonsynonymous	C	A
P4_F5_64	WT	64	0	0,0865778923	SNP	eutR	721	putative AraC-type transcriptional regulator EutR	snp_nonsynonymous	A	C
P4_F5_64	WT	64	0	0,149764538	SNP	yfgM	22	ancillary SecYEG translocon subunit	snp_nonsynonymous	T	G
P4_F5_64	WT	64	0	0,0700263977	SNP	hmp	424	nitric oxide dioxygenase	snp_nonsynonymous	A	C
P4_F5_64	WT	64	0	0,096596241	SNP	srmB	1238	ATP-dependent RNA helicase SrmB	snp_nonsynonymous	A	C
P4_F5_64	WT	64	0	0,0641360283	SNP	yfiE	67	putative LysR-type DNA-binding transcriptional regulator YfiE	snp_nonsynonymous	G	T
P4_F5_64	WT	64	0	0,0849971771	SNP	yfiF	215	putative methyltransferase	snp_nonsynonymous	A	C
P4_F5_64	WT	64	0	0,0870475769	SNP	kgtP/rrfG	intergenic (-66/+257)	alpha-ketoglutarate:H(+) symporter/5S ribosomal RNA	snp_intergenic	G	T
P4_F5_64	WT	64	0	0,0948553085	SNP	kgtP/rrfG	intergenic (-86/+237)	alpha-ketoglutarate:H(+) symporter/5S ribosomal RNA	snp_intergenic	G	T
P4_F5_64	WT	64	0	0,0925297737	SNP	kgtP/rrfG	intergenic (-108/+215)	alpha-ketoglutarate:H(+) symporter/5S ribosomal RNA	snp_intergenic	C	A
P4_F5_64	WT	64	0	0,0572729111	SNP	grpE	21	nucleotide exchange factor GrpE	snp_nonsynonymous	T	G
P4_F5_64	WT	64	0	0,114235878	SNP	ascB	943	6-phospho-beta-glucosidase AscB	snp_nonsynonymous	T	G
P4_F5_64	WT	64	0	0,0887064934	SNP	barA	271	sensory histidine kinase BarA	snp_nonsense	G	T
P4_F5_64	WT	64	0	0,0564961433	SNP	metZ/metW	intergenic (+7/-27)	tRNA-Met/tRNA-Met	snp_intergenic	A	T
P4_F5_64	WT	64	0	0,0819821358	SNP	ptsP	1839	phosphoenolpyruvate-protein phosphotransferase PtsP	snp_nonsynonymous	A	C
P4_F5_64	WT	64	0	0,124706745	SNP	ygeV	802	putative sigma(54)-dependent transcriptional regulator YgeV	snp_nonsynonymous	G	T
P4_F5_64	WT	64	0	0,148153305	SNP	ygfF/gcvP	intergenic (-149/+118)	putative NAD(P)-binding oxidoreductase with NAD(P)-binding Rossmann-fold domain/glycine decarboxylase	snp_intergenic	T	G
P4_F5_64	WT	64	0	0,0676813126	SNP	fau	131	putative 5-formyltetrahydrofolate cyclo-ligase	snp_nonsynonymous	A	T
P4_F5_64	WT	64	0	0,10109663	SNP	fau	150	putative 5-formyltetrahydrofolate cyclo-ligase	snp_nonsynonymous	G	C
P4_F5_64	WT	64	0	0,181617737	SNP	metK	691	methionine adenosyltransferase	snp_nonsynonymous	T	G
P4_F5_64	WT	64	0	0,0650634766	SNP	metK	695	methionine adenosyltransferase	snp_nonsynonymous	T	G
P4_F5_64	WT	64	0	0,0750498772	SNP	metK	716	methionine adenosyltransferase	snp_nonsynonymous	A	T
P4_F5_64	WT	64	0	0,0615162849	SNP	ygiQ	1915	radical SAM superfamily protein YgiQ	snp_nonsynonymous	A	C
P4_F5_64	WT	64	0	0,0868120193	SNP	yqiG	pseudogene (1545/2434 nt)	putative outer membrane usher protein YqiG	snp_pseudogene	C	A
P4_F5_64	WT	64	0	0,0997409821	SNP	npr	198	phosphorelay protein Npr	snp_nonsynonymous	A	C
P4_F5_64	WT	64	0	0,0692296028	SNP	yhcH	63	DUF386 domain-containing protein YhcH	snp_synonymous	C	A
P4_F5_64	WT	64	0	0,0571722984	SNP	tldD/yhdP	intergenic (-173/+257)	metalloprotease TldD/AsmA2 domain-containing protein	snp_intergenic	C	G
P4_F5_64	WT	64	0	0,0800719261	SNP	mreC	744	cell shape determining protein MreC	snp_synonymous	A	C
P4_F5_64	WT	64	0	0,0630526543	SNP	yheO/fkpA	intergenic (-61/+106)	putative DNA-binding transcriptional regulator YheO/peptidyl-prolyl cis-trans isomerase FkpA	snp_intergenic	A	T
P4_F5_64	WT	64	0	0,0612521172	SNP	yhgE	602	putative transport protein YhgE	snp_nonsynonymous	C	G
P4_F5_64	WT	64	0	0,0510268211	SNP	glgP	690	glycogen phosphorylase	snp_synonymous	C	G
P4_F5_64	WT	64	0	0,144283295	SNP	ftsY	638	signal recognition particle receptor	snp_nonsynonymous	C	A
P4_F5_64	WT	64	0	0,068046093	SNP	zntA	574	Zn(2(+))/Cd(2(+))/Pb(2(+)) exporting P-type ATPase	snp_nonsynonymous	A	C
P4_F5_64	WT	64	0	0,0697546005	SNP	hdeA/hdeD	intergenic (-163/-92)	HdeA monomer, chaperone active form/acid-resistance membrane protein	snp_intergenic	G	T
P4_F5_64	WT	64	0	0,0674543381	SNP	gadE/gadF	intergenic (+55/-44)	DNA-binding transcriptional activator GadE/small regulatory RNA GadF	snp_intergenic	G	T
P4_F5_64	WT	64	0	0,0731239319	SNP	xylB	1247	xylulokinase	snp_nonsynonymous	T	G
P4_F5_64	WT	64	0	0,0566387177	SNP	yiaW	255	DUF3302 domain-containing protein YiaW	snp_nonsynonymous	C	A
P4_F5_64	WT	64	0	0,0962648392	SNP	lldD/trmL	intergenic (+5/-193)	L-lactate dehydrogenase/tRNA (cytidine/uridine-2'-O)-ribose methyltransferase	snp_intergenic	T	G
P4_F5_64	WT	64	0	0,0858674049	SNP	lldD/trmL	intergenic (+27/-171)	L-lactate dehydrogenase/tRNA (cytidine/uridine-2'-O)-ribose methyltransferase	snp_intergenic	T	A
P4_F5_64	WT	64	0	0,0543951988	SNP	gpmM	662	2,3-bisphosphoglycerate-independent phosphoglycerate mutase	snp_nonsynonymous	C	G
P4_F5_64	WT	64	0	0,0787782669	SNP	gpmM	697	2,3-bisphosphoglycerate-independent phosphoglycerate mutase	snp_nonsynonymous	G	T
P4_F5_64	WT	64	0	0,0559487343	SNP	htrL	362	protein HtrL	snp_nonsynonymous	C	A
P4_F5_64	WT	64	0	0,0667533875	SNP	htrL	308	protein HtrL	snp_nonsynonymous	T	A
P4_F5_64	WT	64	0	0,0607428551	SNP	yicR	477	RadC-like JAB domain-containing protein YicR	snp_synonymous	C	A
P4_F5_64	WT	64	0	0,147892475	SNP	xanP	36	xanthine:H(+) symporter XanP	snp_nonsynonymous	A	C
P4_F5_64	WT	64	0	0,0777511597	SNP	xanP	41	xanthine:H(+) symporter XanP	snp_nonsynonymous	T	G
P4_F5_64	WT	64	0	0,123398781	SNP	bglB	879	6-phospho-beta-glucosidase B	snp_nonsynonymous	A	C
P4_F5_64	WT	64	0	0,0582308769	SNP	glmS	694	L-glutamine--D-fructose-6-phosphate aminotransferase	snp_nonsynonymous	G	T
P4_F5_64	WT	64	0	0,0789661407	SNP	glmS	618	L-glutamine--D-fructose-6-phosphate aminotransferase	snp_nonsynonymous	G	T
P4_F5_64	WT	64	0	0,13070488	SNP	ilvC/ppiC	intergenic (+12/+75)	ketol-acid reductoisomerase (NADP(+))/peptidyl-prolyl cis-trans isomerase C	snp_intergenic	T	G
P4_F5_64	WT	64	0	0,0793423653	SNP	uvrD	74	ssDNA translocase and dsDNA helicase - DNA helicase II	snp_nonsynonymous	T	G
P4_F5_64	WT	64	0	0,118632317	SNP	polA	1803	DNA polymerase I	snp_nonsynonymous	A	C
P4_F5_64	WT	64	0	0,0655088425	SNP	yiiG	3	DUF3829 domain-containing lipoprotein YiiG	snp_synonymous	G	T
P4_F5_64	WT	64	0	0,052898407	SNP	frvB	582	putative PTS enzyme IIBC component FrvB	snp_synonymous	A	C
P4_F5_64	WT	64	0	0,333618641	SNP	rpoC	4042	RNA polymerase subunit beta'	snp_nonsynonymous	A	G
P4_F5_64	WT	64	0	0,0529303551	SNP	gltP/yjcO	intergenic (+135/+509)	glutamate/aspartate : H(+) symporter GltP/Sel1 repeat-containing protein YjcO	snp_intergenic	T	C
P4_F5_64	WT	64	0	0,052839756	SNP	yjeM	469	putative transporter YjeM	snp_nonsynonymous	G	T
P4_F5_64	WT	64	0	0,0580544472	SNP	yjeN	265	protein YjeN	snp_nonsynonymous	G	T
P4_F5_64	WT	64	0	0,0749464035	SNP	ulaF	263	L-ribulose-5-phosphate 4-epimerase UlaF	snp_nonsynonymous	T	G
P4_F5_64	WT	64	0	0,102541924	SNP	insD-6/yjgX	intergenic (+46/+47)	KpLE2 phage-like element; IS2 insertion element protein InsB/KpLE2 phage-like element; putative phosphoethanolamine transferase YjgX, N-terminal fragment	snp_intergenic	G	T
P4_F5_64	WT	64	0	0,254008099	INV	fimE/fimA	intergenic (+57/-120)	regulator for fimA/type 1 fimbriae major subunit	inversion	306-bp
P4_F5_64	WT	64	0	0,0634274483	SNP	bglJ	284	DNA-binding transcriptional regulator BglJ	snp_nonsynonymous	A	T
P4_F5_64	WT	64	0	0,0608329773	SNP	bglJ	292	DNA-binding transcriptional regulator BglJ	snp_nonsense	G	T
P4_F6_64	WT	64	0	0,21487999	SNP	yabI	649	DedA family protein YabI	snp_nonsynonymous	T	G
P4_F6_64	WT	64	0	0,280725002	SNP	hrpB/mrcB	intergenic (+47/-149)	putative ATP-dependent RNA helicase HrpB/peptidoglycan glycosyltransferase/peptidoglycan DD-transpeptidase MrcB	snp_intergenic	A	C
P4_F6_64	WT	64	0	0,0929217339	SNP	ykfM	240	uncharacterized protein YkfM	snp_synonymous	G	T
P4_F6_64	WT	64	0	0,0670862198	SNP	ykfM	234	uncharacterized protein YkfM	snp_nonsynonymous	G	T
P4_F6_64	WT	64	0	0,124849796	SNP	ykfM	230	uncharacterized protein YkfM	snp_nonsense	G	T
P4_F6_64	WT	64	0	0,0991125107	SNP	ykfM	218	uncharacterized protein YkfM	snp_nonsynonymous	G	T
P4_F6_64	WT	64	0	0,112881184	SNP	ykfM	214	uncharacterized protein YkfM	snp_nonsynonymous	G	T
P4_F6_64	WT	64	0	0,13411808	SNP	ykfM	205	uncharacterized protein YkfM	snp_nonsynonymous	C	A
P4_F6_64	WT	64	0	0,156229019	SNP	ykfM	202	uncharacterized protein YkfM	snp_nonsynonymous	G	T
P4_F6_64	WT	64	0	0,0908703804	SNP	ykfM	188	uncharacterized protein YkfM	snp_nonsynonymous	G	T
P4_F6_64	WT	64	0	0,104901791	SNP	cnoX/ybbO	intergenic (-55/+6)	chaperedoxin/NADP(+)-dependent aldehyde reductase	snp_intergenic	T	G
P4_F6_64	WT	64	0	0,137526512	SNP	tolA	867	Tol-Pal system protein TolA	snp_nonsynonymous	A	C
P4_F6_64	WT	64	0	0,0964250574	DEL	ompF	coding (939-958/1089 nt)	outer membrane porin F	small_indel	CCACTTCAAAGTAGTTCACC
P4_F6_64	WT	64	0	1	MOB	rne	coding (1479-1483/3186 nt)	ribonuclease E	mobile_element_insertion	TTTCT
P4_F6_64	WT	64	0	1	SNP	icd	1098	isocitrate dehydrogenase	snp_synonymous	C	T
P4_F6_64	WT	64	0	1	SNP	icd	1110	isocitrate dehydrogenase	snp_synonymous	C	T
P4_F6_64	WT	64	0	1	DEL	[icd]–[icdC]		[icd],ymfD,ymfE,lit,intE,xisE,ymfH,ymfI,ymfJ,ymfK,ymfT,ymfL,ymfM,oweE,ymfN,aaaE,ymfR,beeE,jayE,ymfQ,ycfK,tfaP,tfaE,stfE,pinE,mcrA,[icdC]	large_deletion	15245-bp
P4_F6_64	WT	64	0	0,0890574455	SNP	ymgL	96	protein YmgL	snp_nonsynonymous	C	A
P4_F6_64	WT	64	0	0,124978065	SNP	fabI/ycjD	intergenic (-189/+179)	enoyl-[acyl-carrier-protein] reductase/DUF559 domain-containing protein YcjD	snp_intergenic	G	C
P4_F6_64	WT	64	0	0,06447649	SNP	ydcO	304	putative transport protein YdcO	snp_nonsynonymous	C	G
P4_F6_64	WT	64	0	0,0543227196	SNP	yddJ	pseudogene (257/336 nt)	uncharacterized protein YddJ	snp_pseudogene	T	C
P4_F6_64	WT	64	0	0,0521559715	SNP	yddJ	pseudogene (256/336 nt)	uncharacterized protein YddJ	snp_pseudogene	C	G
P4_F6_64	WT	64	0	0,0520453453	SNP	yddJ	pseudogene (255/336 nt)	uncharacterized protein YddJ	snp_pseudogene	G	A
P4_F6_64	WT	64	0	0,0761647224	SNP	yneE/uxaB	intergenic (-98/+109)	conserved inner membrane protein YneE/tagaturonate reductase	snp_intergenic	G	A
P4_F6_64	WT	64	0	0,0755319595	SNP	yneE/uxaB	intergenic (-103/+104)	conserved inner membrane protein YneE/tagaturonate reductase	snp_intergenic	C	T
P4_F6_64	WT	64	0	0,0729074478	SNP	yneE/uxaB	intergenic (-106/+101)	conserved inner membrane protein YneE/tagaturonate reductase	snp_intergenic	T	C
P4_F6_64	WT	64	0	0,074256897	SNP	yneE/uxaB	intergenic (-107/+100)	conserved inner membrane protein YneE/tagaturonate reductase	snp_intergenic	G	A
P4_F6_64	WT	64	0	0,0730013847	SNP	yneE/uxaB	intergenic (-112/+95)	conserved inner membrane protein YneE/tagaturonate reductase	snp_intergenic	T	C
P4_F6_64	WT	64	0	0,0734190941	SNP	yneE/uxaB	intergenic (-113/+94)	conserved inner membrane protein YneE/tagaturonate reductase	snp_intergenic	G	A
P4_F6_64	WT	64	0	0,0710635185	SNP	yneE/uxaB	intergenic (-116/+91)	conserved inner membrane protein YneE/tagaturonate reductase	snp_intergenic	A	G
P4_F6_64	WT	64	0	0,0714478493	SNP	yneE/uxaB	intergenic (-121/+86)	conserved inner membrane protein YneE/tagaturonate reductase	snp_intergenic	T	C
P4_F6_64	WT	64	0	0,0676035881	SNP	ydgH	697	DUF1471 domain-containing protein YdgH	snp_nonsynonymous	T	A
P4_F6_64	WT	64	0	0,0574145317	SNP	yeaD/yeaE	intergenic (+34/+14)	putative aldose 1-epimerase YeaD/methylglyoxal reductase YeaE	snp_intergenic	T	C
P4_F6_64	WT	64	0	0,157431126	SNP	gatY/fbaB	intergenic (-24/+284)	tagatose-1,6-bisphosphate aldolase 2 subunit GatY/fructose-bisphosphate aldolase class I	snp_intergenic	C	A
P4_F6_64	WT	64	0	0,0656003952	SNP	gatY/fbaB	intergenic (-26/+282)	tagatose-1,6-bisphosphate aldolase 2 subunit GatY/fructose-bisphosphate aldolase class I	snp_intergenic	A	T
P4_F6_64	WT	64	0	0,267580986	SNP	gatY/fbaB	intergenic (-30/+278)	tagatose-1,6-bisphosphate aldolase 2 subunit GatY/fructose-bisphosphate aldolase class I	snp_intergenic	C	A
P4_F6_64	WT	64	0	0,228541851	SNP	gatY/fbaB	intergenic (-41/+267)	tagatose-1,6-bisphosphate aldolase 2 subunit GatY/fructose-bisphosphate aldolase class I	snp_intergenic	G	T
P4_F6_64	WT	64	0	0,104475975	SNP	gatY/fbaB	intergenic (-66/+242)	tagatose-1,6-bisphosphate aldolase 2 subunit GatY/fructose-bisphosphate aldolase class I	snp_intergenic	G	T
P4_F6_64	WT	64	0	0,127568245	SNP	yohP/dusC	intergenic (+112/+261)	putative membrane protein YohP/tRNA-dihydrouridine(16) synthase	snp_intergenic	A	C
P4_F6_64	WT	64	0	1	SNP	gyrA	260	DNA gyrase subunit A	snp_nonsynonymous	T	C
P4_F6_64	WT	64	0	0,182513714	SNP	yfdI	1306	CPS-53 (KpLE1) prophage; serotype specific glucosyl transferase	snp_nonsynonymous	C	A
P4_F6_64	WT	64	0	0,0544629097	SNP	emrY	1341	tripartite efflux pump membrane subunit EmrY	snp_nonsynonymous	A	T
P4_F6_64	WT	64	0	0,0545668602	SNP	emrY	1337	tripartite efflux pump membrane subunit EmrY	snp_nonsynonymous	A	C
P4_F6_64	WT	64	0	0,0559101105	SNP	emrY	1335	tripartite efflux pump membrane subunit EmrY	snp_synonymous	G	C
P4_F6_64	WT	64	0	0,0578780174	SNP	emrY	1333	tripartite efflux pump membrane subunit EmrY	snp_nonsynonymous	G	T
P4_F6_64	WT	64	0	0,0554885864	SNP	emrY	1329	tripartite efflux pump membrane subunit EmrY	snp_nonsynonymous	A	T
P4_F6_64	WT	64	0	0,106684685	SNP	hyfC	917	hydrogenase 4 component C	snp_nonsynonymous	T	G
P4_F6_64	WT	64	0	0,0945501328	SNP	kgtP/rrfG	intergenic (-104/+219)	alpha-ketoglutarate:H(+) symporter/5S ribosomal RNA	snp_intergenic	T	A
P4_F6_64	WT	64	0	0,115993977	SNP	ascG	26	DNA-binding transcriptional repressor AscG	snp_nonsynonymous	T	G
P4_F6_64	WT	64	0	0,0763382912	SNP	cysJ/queD	intergenic (-249/-67)	sulfite reductase, flavoprotein subunit/6-carboxy-5,6,7,8-tetrahydropterin synthase	snp_intergenic	T	G
P4_F6_64	WT	64	0	0,0539450645	SNP	yqcC	145	DUF446 domain-containing protein YqcC	snp_nonsynonymous	C	G
P4_F6_64	WT	64	0	0,0539488792	SNP	yqcC	144	DUF446 domain-containing protein YqcC	snp_synonymous	C	G
P4_F6_64	WT	64	0	0,0508422852	SNP	yqcC	136	DUF446 domain-containing protein YqcC	snp_nonsynonymous	C	G
P4_F6_64	WT	64	0	0,105652332	SNP	thyA	25	thymidylate synthase	snp_nonsynonymous	G	T
P4_F6_64	WT	64	0	0,124820232	SNP	ygfF/gcvP	intergenic (-149/+118)	putative NAD(P)-binding oxidoreductase with NAD(P)-binding Rossmann-fold domain/glycine decarboxylase	snp_intergenic	T	G
P4_F6_64	WT	64	0	0,133412838	SNP	ygfB	540	UPF0149 family protein YgfB	snp_nonsynonymous	T	G
P4_F6_64	WT	64	0	0,139136314	SNP	metK	691	methionine adenosyltransferase	snp_nonsynonymous	T	G
P4_F6_64	WT	64	0	0,198049545	SNP	ispB/sfsB	intergenic (+22/-206)	all-trans-octaprenyl-diphosphate synthase/putative transcriptional regulator SfsB	snp_intergenic	A	C
P4_F6_64	WT	64	0	0,0648341179	SNP	tldD/yhdP	intergenic (-184/+246)	metalloprotease TldD/AsmA2 domain-containing protein	snp_intergenic	C	G
P4_F6_64	WT	64	0	0,0896468163	SNP	tldD/yhdP	intergenic (-209/+221)	metalloprotease TldD/AsmA2 domain-containing protein	snp_intergenic	A	C
P4_F6_64	WT	64	0	0,0607829094	SNP	tldD/yhdP	intergenic (-263/+167)	metalloprotease TldD/AsmA2 domain-containing protein	snp_intergenic	A	C
P4_F6_64	WT	64	0	0,117455959	SNP	greB/yhgF	intergenic (+40/-57)	transcription elongation factor GreB/putative RNA-binding protein YhgF	snp_intergenic	C	G
P4_F6_64	WT	64	0	0,079144001	SNP	glgP	676	glycogen phosphorylase	snp_nonsynonymous	C	G
P4_F6_64	WT	64	0	0,0898337364	SNP	zntA/tusA	intergenic (+72/+30)	Zn(2(+))/Cd(2(+))/Pb(2(+)) exporting P-type ATPase/sulfur transfer protein TusA	snp_intergenic	A	C
P4_F6_64	WT	64	0	0,0938396454	SNP	uspA/dtpB	intergenic (+64/-253)	universal stress global stress response regulator/dipeptide/tripeptide:H(+) symporter DtpB	snp_intergenic	T	G
P4_F6_64	WT	64	0	0,0599718094	SNP	dctR	7	putative DNA-binding transcriptional regulator DctR	snp_nonsynonymous	C	G
P4_F6_64	WT	64	0	0,0836267471	SNP	mdtF	486	multidrug efflux pump RND permease MdtF	snp_synonymous	C	A
P4_F6_64	WT	64	0	0,061258316	SNP	xylB	1252	xylulokinase	snp_nonsynonymous	T	G
P4_F6_64	WT	64	0	0,0932326317	SNP	xylB	1247	xylulokinase	snp_nonsynonymous	T	G
P4_F6_64	WT	64	0	0,0564494133	SNP	gpmM	662	2,3-bisphosphoglycerate-independent phosphoglycerate mutase	snp_nonsynonymous	C	G
P4_F6_64	WT	64	0	0,0932712555	SNP	xanP	35	xanthine:H(+) symporter XanP	snp_nonsynonymous	A	C
P4_F6_64	WT	64	0	0,165853977	SNP	xanP	36	xanthine:H(+) symporter XanP	snp_nonsynonymous	A	C
P4_F6_64	WT	64	0	1	DEL	adeP	coding (438/1338 nt)	adenine:H(+) symporter	small_indel	C
P4_F6_64	WT	64	0	0,90336132	DEL	adeP	coding (437/1338 nt)	adenine:H(+) symporter	small_indel	A
P4_F6_64	WT	64	0	0,0708446503	SNP	pstB/pstA	intergenic (-140/+43)	phosphate ABC transporter ATP binding subunit/phosphate ABC transporter membrane subunit PstA	snp_intergenic	C	G
P4_F6_64	WT	64	0	0,0678544044	SNP	pstB/pstA	intergenic (-141/+42)	phosphate ABC transporter ATP binding subunit/phosphate ABC transporter membrane subunit PstA	snp_intergenic	T	G
P4_F6_64	WT	64	0	0,111778259	SNP	polA	1803	DNA polymerase I	snp_nonsynonymous	A	C
P4_F6_64	WT	64	0	0,129673958	SNP	fdoH	65	formate dehydrogenase O subunit beta	snp_nonsynonymous	T	G
P4_F6_64	WT	64	0	0,135233402	SNP	fdhD/yiiG	intergenic (+116/-37)	sulfurtransferase for molybdenum cofactor sulfuration/DUF3829 domain-containing lipoprotein YiiG	snp_intergenic	G	T
P4_F6_64	WT	64	0	0,0602998734	SNP	yiiG	3	DUF3829 domain-containing lipoprotein YiiG	snp_synonymous	G	T
P4_F6_64	WT	64	0	0,0507984161	SNP	frvA	44	putative PTS enzyme IIA component FrvA	snp_nonsynonymous	C	A
P4_F6_64	WT	64	0	0,0546746254	SNP	frvA	29	putative PTS enzyme IIA component FrvA	snp_nonsynonymous	T	G
P4_F6_64	WT	64	0	0,671785029	DEL	soxR	coding (378-380/465 nt)	DNA-binding transcriptional dual regulator SoxR	small_indel	GCG
P4_F6_64	WT	64	0	0,0670742989	SNP	ecnB/gdx	intergenic (+88/-88)	bacteriolytic entericidin B lipoprotein/guanidinium exporter	snp_intergenic	C	A
P4_F6_64	WT	64	0	0,0782017708	SNP	yjeN	235	protein YjeN	snp_nonsynonymous	G	T
P4_F6_64	WT	64	0	0,0957422256	SNP	fhuF	472	hydroxamate siderophore iron reductase	snp_nonsense	C	A
P4_F6_64	WT	64	0	0,0681939125	SNP	ytjA	152	DUF1328 domain-containing protein YtjA	snp_nonsynonymous	A	C
P4_F6_64	WT	64	0	0,0673174858	SNP	yjjU	951	putative patatin-like phospholipase YjjU	snp_synonymous	A	C
P4_G4_64	WT	64	0	0,0511445999	SNP	yaaA	679	peroxide stress resistance protein YaaA	snp_nonsynonymous	G	T
P4_G4_64	WT	64	0	0,107441425	SNP	yaaA	661	peroxide stress resistance protein YaaA	snp_nonsense	C	A
P4_G4_64	WT	64	0	0,0596971512	SNP	caiC	598	carnitine-CoA ligase	snp_nonsynonymous	A	C
P4_G4_64	WT	64	0	0,0835499763	SNP	sgrR	552	DNA-binding transcriptional dual regulator SgrR	snp_nonsynonymous	C	A
P4_G4_64	WT	64	0	0,114457607	SNP	sgrR	544	DNA-binding transcriptional dual regulator SgrR	snp_nonsynonymous	A	C
P4_G4_64	WT	64	0	0,119254112	SNP	lpxC/secM	intergenic (+80/-151)	UDP-3-O-acyl-N-acetylglucosamine deacetylase/SecA translation regulator	snp_intergenic	G	T
P4_G4_64	WT	64	0	0,0671458244	SNP	lpxC/secM	intergenic (+91/-140)	UDP-3-O-acyl-N-acetylglucosamine deacetylase/SecA translation regulator	snp_intergenic	G	T
P4_G4_64	WT	64	0	0,107142925	SNP	yadL	542	putative fimbrial protein YadL	snp_nonsynonymous	G	T
P4_G4_64	WT	64	0	0,0652813911	SNP	erpA/yadS	intergenic (+11/+36)	iron-sulfur cluster insertion protein ErpA/conserved inner membrane protein YadS	snp_intergenic	A	T
P4_G4_64	WT	64	0	0,0848350525	SNP	erpA/yadS	intergenic (+19/+28)	iron-sulfur cluster insertion protein ErpA/conserved inner membrane protein YadS	snp_intergenic	G	T
P4_G4_64	WT	64	0	0,0880069733	SNP	dgt	782	dGTP triphosphohydrolase	snp_nonsynonymous	C	A
P4_G4_64	WT	64	0	0,073551178	SNP	dgt	794	dGTP triphosphohydrolase	snp_nonsynonymous	A	T
P4_G4_64	WT	64	0	0,0668978691	SNP	frr	516	ribosome-recycling factor	snp_nonsynonymous	A	C
P4_G4_64	WT	64	0	0,0721416473	SNP	ykfM	240	uncharacterized protein YkfM	snp_synonymous	G	T
P4_G4_64	WT	64	0	0,0868191719	SNP	ykfM	230	uncharacterized protein YkfM	snp_nonsense	G	T
P4_G4_64	WT	64	0	0,0629935265	SNP	ykfM	218	uncharacterized protein YkfM	snp_nonsynonymous	G	T
P4_G4_64	WT	64	0	0,121213913	SNP	ykfM	214	uncharacterized protein YkfM	snp_nonsynonymous	G	T
P4_G4_64	WT	64	0	0,149142265	SNP	ykfM	205	uncharacterized protein YkfM	snp_nonsynonymous	C	A
P4_G4_64	WT	64	0	0,103236675	SNP	ykfM	202	uncharacterized protein YkfM	snp_nonsynonymous	G	T
P4_G4_64	WT	64	0	0,120965958	SNP	yagH	1137	CP4-6 prophage; putative xylosidase/arabinosidase	snp_nonsynonymous	A	C
P4_G4_64	WT	64	0	0,168139458	SNP	paoC	951	aldehyde dehydrogenase: molybdenum cofactor-binding subunit	snp_nonsynonymous	T	G
P4_G4_64	WT	64	0	0,0739030838	SNP	paoC	916	aldehyde dehydrogenase: molybdenum cofactor-binding subunit	snp_nonsynonymous	T	G
P4_G4_64	WT	64	0	0,0542049408	SNP	paoC	896	aldehyde dehydrogenase: molybdenum cofactor-binding subunit	snp_nonsynonymous	A	T
P4_G4_64	WT	64	0	0,0510783195	SNP	paoA	84	aldehyde dehydrogenase, Fe-S subunit	snp_synonymous	C	A
P4_G4_64	WT	64	0	0,0515761375	SNP	codA/cynR	intergenic (+321/+16)	cytosine/isoguanine deaminase/DNA-binding transcriptional dual regulator CynR	snp_intergenic	A	T
P4_G4_64	WT	64	0	0,0585713387	SNP	codA/cynR	intergenic (+324/+13)	cytosine/isoguanine deaminase/DNA-binding transcriptional dual regulator CynR	snp_intergenic	C	T
P4_G4_64	WT	64	0	0,0684919357	SNP	proC	282	pyrroline-5-carboxylate reductase	snp_synonymous	A	C
P4_G4_64	WT	64	0	0,0939488411	SNP	brnQ	323	branched chain amino acid transporter BrnQ	snp_nonsynonymous	A	T
P4_G4_64	WT	64	0	0,0662941933	SNP	cyoB	164	cytochrome bo3 ubiquinol oxidase subunit 1	snp_nonsynonymous	T	G
P4_G4_64	WT	64	0	0,0500264168	SNP	bolA/tig	intergenic (+88/-256)	DNA-binding transcriptional dual regulator BolA/trigger factor	snp_intergenic	A	T
P4_G4_64	WT	64	0	0,279816514	DEL	acrR	coding (44-54/648 nt)	DNA-binding transcriptional repressor AcrR	small_indel	ACATCCTCGAT
P4_G4_64	WT	64	0	0,107470254	INS	acrR	coding (132/648 nt)	DNA-binding transcriptional repressor AcrR	small_indel	G	CGC
P4_G4_64	WT	64	0	0,462141514	SNP	acrR	232	DNA-binding transcriptional repressor AcrR	snp_nonsynonymous	C	A
P4_G4_64	WT	64	0	0,121701241	SNP	ybaQ	209	putative DNA-binding transcriptional regulator YbaQ	snp_nonsynonymous	G	T
P4_G4_64	WT	64	0	0,0969538689	SNP	cnoX/ybbO	intergenic (-32/+29)	chaperedoxin/NADP(+)-dependent aldehyde reductase	snp_intergenic	G	T
P4_G4_64	WT	64	0	0,0550575256	SNP	cnoX/ybbO	intergenic (-55/+6)	chaperedoxin/NADP(+)-dependent aldehyde reductase	snp_intergenic	T	G
P4_G4_64	WT	64	0	0,0559186935	SNP	ybbO	810	NADP(+)-dependent aldehyde reductase	snp_nonsynonymous	T	A
P4_G4_64	WT	64	0	0,057352066	SNP	ybcM	619	DLP12 prophage; putative DNA-binding transcriptional regulator	snp_nonsynonymous	C	A
P4_G4_64	WT	64	0	0,136473179	SNP	ylcI/nohD	intergenic (-282/-107)	DLP12 prophage; DUF3950 domain-containing protein YlcI/DLP12 prophage; putative DNA-packaging protein NohD	snp_intergenic	G	T
P4_G4_64	WT	64	0	0,0545339584	SNP	ylcI/nohD	intergenic (-316/-73)	DLP12 prophage; DUF3950 domain-containing protein YlcI/DLP12 prophage; putative DNA-packaging protein NohD	snp_intergenic	A	C
P4_G4_64	WT	64	0	0,113631725	SNP	fepB/entC	intergenic (-88/-287)	ferric enterobactin ABC transporter periplasmic binding protein/isochorismate synthase EntC	snp_intergenic	A	T
P4_G4_64	WT	64	0	0,103841305	SNP	gltJ	669	glutamate/aspartate ABC transporter membrane subunit GltJ	snp_nonsynonymous	G	T
P4_G4_64	WT	64	0	0,141207695	SNP	glnS/chiP	intergenic (+263/-314)	glutamine--tRNA ligase/chitobiose outer membrane channel	snp_intergenic	C	A
P4_G4_64	WT	64	0	0,0652885437	SNP	lysW/valZ	intergenic (+15/-135)	tRNA-Lys/tRNA-Val	snp_intergenic	G	C
P4_G4_64	WT	64	0	0,0525970459	SNP	lysY/lysZ	intergenic (+16/-131)	tRNA-Lys/tRNA-Lys	snp_intergenic	T	A
P4_G4_64	WT	64	0	0,0500860214	SNP	ybgS	344	PF13985 family protein YbgS	snp_nonsynonymous	T	A
P4_G4_64	WT	64	0	0,150518894	SNP	ybgS	339	PF13985 family protein YbgS	snp_synonymous	G	T
P4_G4_64	WT	64	0	0,0874533653	SNP	potI	489	putrescine ABC transporter membrane subunit PotI	snp_nonsynonymous	G	T
P4_G4_64	WT	64	0	0,0706949234	SNP	aroA/ycaL	intergenic (+109/-60)	3-phosphoshikimate 1-carboxyvinyltransferase/periplasmic protease YcaL	snp_intergenic	T	G
P4_G4_64	WT	64	0	0,28457737	INS	ompF	coding (557/1089 nt)	outer membrane porin F	small_indel	T	C
P4_G4_64	WT	64	0	0,527020454	DEL	ompF	coding (470/1089 nt)	outer membrane porin F	small_indel	C
P4_G4_64	WT	64	0	0,234966278	SNP	icd	1098	isocitrate dehydrogenase	snp_synonymous	C	T
P4_G4_64	WT	64	0	0,218647957	SNP	icd	1110	isocitrate dehydrogenase	snp_synonymous	C	T
P4_G4_64	WT	64	0	0,167448997	SNP	icd	1123	isocitrate dehydrogenase	snp_synonymous	T	C
P4_G4_64	WT	64	0	0,169454098	SNP	icd	1125	isocitrate dehydrogenase	snp_synonymous	A	G
P4_G4_64	WT	64	0	0,0980973244	SNP	icd	1155	isocitrate dehydrogenase	snp_synonymous	C	T
P4_G4_64	WT	64	0	0,0924501419	SNP	icd	1158	isocitrate dehydrogenase	snp_synonymous	G	C
P4_G4_64	WT	64	0	0,0918707848	SNP	icd	1161	isocitrate dehydrogenase	snp_synonymous	A	G
P4_G4_64	WT	64	0	0,0720319748	SNP	icd	1170	isocitrate dehydrogenase	snp_synonymous	C	T
P4_G4_64	WT	64	0	0,127887726	SNP	icdC	pseudogene (12/165 nt)	protein IcdC	snp_pseudogene	T	C
P4_G4_64	WT	64	0	0,116958618	SNP	icdC	pseudogene (24/165 nt)	protein IcdC	snp_pseudogene	T	C
P4_G4_64	WT	64	0	0,105863571	SNP	icdC	pseudogene (37/165 nt)	protein IcdC	snp_pseudogene	C	T
P4_G4_64	WT	64	0	0,102252483	SNP	icdC	pseudogene (39/165 nt)	protein IcdC	snp_pseudogene	G	A
P4_G4_64	WT	64	0	0,0596542358	SNP	icdC	pseudogene (69/165 nt)	protein IcdC	snp_pseudogene	T	C
P4_G4_64	WT	64	0	0,0560641289	SNP	icdC	pseudogene (72/165 nt)	protein IcdC	snp_pseudogene	C	G
P4_G4_64	WT	64	0	0,0524320602	SNP	icdC	pseudogene (75/165 nt)	protein IcdC	snp_pseudogene	G	A
P4_G4_64	WT	64	0	0,0783419609	SNP	ymgK/ymgL	intergenic (-198/+38)	protein YmgK/protein YmgL	snp_intergenic	G	T
P4_G4_64	WT	64	0	0,0528841019	SNP	ldcA	457	murein L,D-carboxypeptidase	snp_nonsynonymous	C	G
P4_G4_64	WT	64	0	0,0712141991	SNP	ychS	257	putative uncharacterized protein YchS	snp_nonsynonymous	A	T
P4_G4_64	WT	64	0	0,0569725037	SNP	pspC	187	phage shock protein C	snp_nonsynonymous	G	T
P4_G4_64	WT	64	0	0,0550756454	SNP	pspE/ycjM	intergenic (+58/-155)	thiosulfate sulfurtransferase PspE/glucosylglycerate phosphorylase	snp_intergenic	A	T
P4_G4_64	WT	64	0	0,129946232	SNP	ycjY	136	putative hydrolase YcjY	snp_nonsynonymous	C	A
P4_G4_64	WT	64	0	0,0505046844	SNP	uspE	931	universal stress protein with a role cellular motility	snp_nonsynonymous	C	A
P4_G4_64	WT	64	0	0,0570940971	SNP	ydbA	pseudogene (810/2518 nt)	putative outer membrane protein, N-terminal fragment	snp_pseudogene	T	C
P4_G4_64	WT	64	0	0,0635685921	SNP	ydbA	pseudogene (819/2518 nt)	putative outer membrane protein, N-terminal fragment	snp_pseudogene	G	A
P4_G4_64	WT	64	0	0,0535669327	SNP	ydbA	pseudogene (1041/2518 nt)	putative outer membrane protein, N-terminal fragment	snp_pseudogene	A	T
P4_G4_64	WT	64	0	0,0666422844	SNP	ydbA	pseudogene (1239/2518 nt)	putative outer membrane protein, N-terminal fragment	snp_pseudogene	G	C
P4_G4_64	WT	64	0	0,0529236794	SNP	mgtS/mgrR	intergenic (+9/+67)	small protein MgtS/small regulatory RNA MgrR	snp_intergenic	G	T
P4_G4_64	WT	64	0	0,0640773773	SNP	ydfI	1401	putative oxidoreductase YdfI	snp_synonymous	C	A
P4_G4_64	WT	64	0	0,0532655716	SNP	ynfL	503	putative DNA-binding transcriptional regulator	snp_nonsynonymous	A	C
P4_G4_64	WT	64	0	0,0822219849	SNP	rsxC	1887	SoxR [2Fe-2S] reducing system protein RsxC	snp_synonymous	T	A
P4_G4_64	WT	64	0	0,0777425766	SNP	rsxC	1896	SoxR [2Fe-2S] reducing system protein RsxC	snp_synonymous	A	T
P4_G4_64	WT	64	0	0,0689821243	SNP	rsxC	1926	SoxR [2Fe-2S] reducing system protein RsxC	snp_synonymous	C	G
P4_G4_64	WT	64	0	0,102963924	SNP	slyB/slyA	intergenic (+21/+26)	outer membrane lipoprotein SlyB/DNA-binding transcriptional dual regulator SlyA	snp_intergenic	G	T
P4_G4_64	WT	64	0	0,0948076248	SNP	ydiU	779	UPF0061 family protein YdiU	snp_nonsynonymous	A	C
P4_G4_64	WT	64	0	0,0728878975	SNP	yeaW	786	carnitine monooxygenase subunit YeaW	snp_synonymous	T	G
P4_G4_64	WT	64	0	0,073135376	SNP	yedL	458	putative acetyltransferase YedL	snp_nonsynonymous	G	T
P4_G4_64	WT	64	0	0,186856747	SNP	gatY/fbaB	intergenic (-24/+284)	tagatose-1,6-bisphosphate aldolase 2 subunit GatY/fructose-bisphosphate aldolase class I	snp_intergenic	C	A
P4_G4_64	WT	64	0	0,0805821419	SNP	gatY/fbaB	intergenic (-25/+283)	tagatose-1,6-bisphosphate aldolase 2 subunit GatY/fructose-bisphosphate aldolase class I	snp_intergenic	G	T
P4_G4_64	WT	64	0	0,233250618	SNP	gatY/fbaB	intergenic (-30/+278)	tagatose-1,6-bisphosphate aldolase 2 subunit GatY/fructose-bisphosphate aldolase class I	snp_intergenic	C	A
P4_G4_64	WT	64	0	0,188819885	SNP	gatY/fbaB	intergenic (-41/+267)	tagatose-1,6-bisphosphate aldolase 2 subunit GatY/fructose-bisphosphate aldolase class I	snp_intergenic	G	T
P4_G4_64	WT	64	0	0,106882572	SNP	gatY/fbaB	intergenic (-57/+251)	tagatose-1,6-bisphosphate aldolase 2 subunit GatY/fructose-bisphosphate aldolase class I	snp_intergenic	A	T
P4_G4_64	WT	64	0	0,129596233	SNP	gatY/fbaB	intergenic (-63/+245)	tagatose-1,6-bisphosphate aldolase 2 subunit GatY/fructose-bisphosphate aldolase class I	snp_intergenic	C	A
P4_G4_64	WT	64	0	0,0875101089	SNP	gatY/fbaB	intergenic (-75/+233)	tagatose-1,6-bisphosphate aldolase 2 subunit GatY/fructose-bisphosphate aldolase class I	snp_intergenic	C	A
P4_G4_64	WT	64	0	0,0905995369	SNP	gatY/fbaB	intergenic (-83/+225)	tagatose-1,6-bisphosphate aldolase 2 subunit GatY/fructose-bisphosphate aldolase class I	snp_intergenic	C	A
P4_G4_64	WT	64	0	1	DEL	gyrA	coding (247-249/2628 nt)	DNA gyrase subunit A	small_indel	CGA
P4_G4_64	WT	64	0	0,058465004	SNP	yfbS	112	putative transporter YfbS	snp_nonsynonymous	C	A
P4_G4_64	WT	64	0	0,119449139	SNP	yfbS	103	putative transporter YfbS	snp_nonsynonymous	C	A
P4_G4_64	WT	64	0	0,188197136	SNP	yfdI	1297	CPS-53 (KpLE1) prophage; serotype specific glucosyl transferase	snp_nonsynonymous	C	A
P4_G4_64	WT	64	0	0,131071568	SNP	yfdI	1301	CPS-53 (KpLE1) prophage; serotype specific glucosyl transferase	snp_nonsynonymous	G	T
P4_G4_64	WT	64	0	0,179158211	SNP	yfdI	1306	CPS-53 (KpLE1) prophage; serotype specific glucosyl transferase	snp_nonsynonymous	C	A
P4_G4_64	WT	64	0	0,089070797	SNP	yfdI	1311	CPS-53 (KpLE1) prophage; serotype specific glucosyl transferase	snp_nonsynonymous	C	A
P4_G4_64	WT	64	0	0,0677828789	SNP	emrY	427	tripartite efflux pump membrane subunit EmrY	snp_nonsynonymous	C	A
P4_G4_64	WT	64	0	0,0743069649	SNP	emrY	398	tripartite efflux pump membrane subunit EmrY	snp_nonsynonymous	C	A
P4_G4_64	WT	64	0	0,130001068	SNP	emrY	373	tripartite efflux pump membrane subunit EmrY	snp_nonsynonymous	G	T
P4_G4_64	WT	64	0	0,059232235	SNP	eutR	721	putative AraC-type transcriptional regulator EutR	snp_nonsynonymous	A	C
P4_G4_64	WT	64	0	0,0863623619	SNP	hyfC	917	hydrogenase 4 component C	snp_nonsynonymous	T	G
P4_G4_64	WT	64	0	0,0669083595	SNP	hyfF	535	hydrogenase 4 component F	snp_nonsynonymous	G	T
P4_G4_64	WT	64	0	0,0539999008	SNP	suhB	33	inositol-phosphate phosphatase	snp_synonymous	A	C
P4_G4_64	WT	64	0	0,0525121689	SNP	hmp	383	nitric oxide dioxygenase	snp_nonsynonymous	C	A
P4_G4_64	WT	64	0	0,0738935471	SNP	hmp	424	nitric oxide dioxygenase	snp_nonsynonymous	A	C
P4_G4_64	WT	64	0	0,0994544029	SNP	srmB	1238	ATP-dependent RNA helicase SrmB	snp_nonsynonymous	A	C
P4_G4_64	WT	64	0	0,114579201	SNP	yfiF	215	putative methyltransferase	snp_nonsynonymous	A	C
P4_G4_64	WT	64	0	0,0816888809	SNP	kgtP/rrfG	intergenic (-66/+257)	alpha-ketoglutarate:H(+) symporter/5S ribosomal RNA	snp_intergenic	G	T
P4_G4_64	WT	64	0	0,081325531	SNP	kgtP/rrfG	intergenic (-104/+219)	alpha-ketoglutarate:H(+) symporter/5S ribosomal RNA	snp_intergenic	T	A
P4_G4_64	WT	64	0	0,0579667091	SNP	kgtP/rrfG	intergenic (-111/+212)	alpha-ketoglutarate:H(+) symporter/5S ribosomal RNA	snp_intergenic	T	A
P4_G4_64	WT	64	0	0,0948724747	SNP	abpB	1468	CP4-57 prophage; putative helicase YfjK	snp_nonsynonymous	C	A
P4_G4_64	WT	64	0	0,0511336327	SNP	yfjX	2	CP4-57 prophage; putative antirestriction protein	snp_nonsynonymous	T	A
P4_G4_64	WT	64	0	0,220533371	DEL	mltB	coding (502/1086 nt)	membrane-bound lytic murein transglycosylase B	small_indel	C
P4_G4_64	WT	64	0	0,0845689774	SNP	ascG	26	DNA-binding transcriptional repressor AscG	snp_nonsynonymous	T	G
P4_G4_64	WT	64	0	0,0543003082	SNP	cas3	2643	CRISPR-associated endonuclease/helicase Cas3	snp_synonymous	T	C
P4_G4_64	WT	64	0	0,0554323196	SNP	cas3	2642	CRISPR-associated endonuclease/helicase Cas3	snp_nonsynonymous	C	A
P4_G4_64	WT	64	0	0,0539259911	SNP	cas3	2641	CRISPR-associated endonuclease/helicase Cas3	snp_synonymous	T	G
P4_G4_64	WT	64	0	0,0536279678	SNP	cas3	2640	CRISPR-associated endonuclease/helicase Cas3	snp_synonymous	G	A
P4_G4_64	WT	64	0	0,105923653	SNP	ygdG/fucO	intergenic (+32/+23)	flap endonuclease/L-1,2-propanediol oxidoreductase	snp_intergenic	C	A
P4_G4_64	WT	64	0	0,0588202477	SNP	recD	1651	exodeoxyribonuclease V subunit RecD	snp_nonsynonymous	A	C
P4_G4_64	WT	64	0	0,0755553246	SNP	araE	178	arabinose:H(+) symporter	snp_nonsynonymous	A	C
P4_G4_64	WT	64	0	0,055369854	SNP	xdhA	987	putative xanthine dehydrogenase molybdenum-binding subunit XdhA	snp_synonymous	T	G
P4_G4_64	WT	64	0	0,0577497482	SNP	ygeV	770	putative sigma(54)-dependent transcriptional regulator YgeV	snp_nonsynonymous	C	A
P4_G4_64	WT	64	0	0,153285027	SNP	ygfF/gcvP	intergenic (-149/+118)	putative NAD(P)-binding oxidoreductase with NAD(P)-binding Rossmann-fold domain/glycine decarboxylase	snp_intergenic	T	G
P4_G4_64	WT	64	0	0,178935528	SNP	metK	691	methionine adenosyltransferase	snp_nonsynonymous	T	G
P4_G4_64	WT	64	0	0,0608820915	SNP	trmI/mutY	intergenic (-15/-146)	tRNA m(7)G46 methyltransferase/adenine DNA glycosylase	snp_intergenic	T	G
P4_G4_64	WT	64	0	0,0607004166	SNP	fadH/higA	intergenic (+26/+19)	2,4-dienoyl-CoA reductase/antitoxin/DNA-binding transcriptional repressor HigA	snp_intergenic	A	C
P4_G4_64	WT	64	0	0,057847023	SNP	yhbS	358	putative acyltransferase with acyl-CoA N-acyltransferase domain	snp_nonsynonymous	A	C
P4_G4_64	WT	64	0	0,0636382103	SNP	tldD	643	metalloprotease TldD	snp_nonsynonymous	C	A
P4_G4_64	WT	64	0	0,0952553749	SNP	tldD	639	metalloprotease TldD	snp_nonsynonymous	G	T
P4_G4_64	WT	64	0	0,0858826637	SNP	tldD	632	metalloprotease TldD	snp_nonsynonymous	T	A
P4_G4_64	WT	64	0	0,300669193	SNP	tldD	622	metalloprotease TldD	snp_nonsynonymous	A	C
P4_G4_64	WT	64	0	0,054775238	SNP	tldD/yhdP	intergenic (-184/+246)	metalloprotease TldD/AsmA2 domain-containing protein	snp_intergenic	C	G
P4_G4_64	WT	64	0	0,0822515488	SNP	gspC	106	Type II secretion system protein GspC	snp_nonsynonymous	A	T
P4_G4_64	WT	64	0	0,117267609	SNP	gspC	114	Type II secretion system protein GspC	snp_nonsynonymous	C	A
P4_G4_64	WT	64	0	0,0604023933	SNP	gspF	205	Type II secretion system protein GspF	snp_nonsynonymous	G	C
P4_G4_64	WT	64	0	0,0902132988	SNP	yhfG/ppiA	intergenic (-88/+17)	DUF2559 domain-containing protein YhfG/peptidyl-prolyl cis-trans isomerase A	snp_intergenic	G	T
P4_G4_64	WT	64	0	0,0965518951	SNP	frlR/yhfS	intergenic (+72/+80)	putative DNA-binding transcriptional regulator FrlR/putative aminotransferase YhfS	snp_intergenic	T	G
P4_G4_64	WT	64	0	0,101430893	SNP	frlR/yhfS	intergenic (+78/+74)	putative DNA-binding transcriptional regulator FrlR/putative aminotransferase YhfS	snp_intergenic	T	A
P4_G4_64	WT	64	0	0,115983963	SNP	frlR/yhfS	intergenic (+90/+62)	putative DNA-binding transcriptional regulator FrlR/putative aminotransferase YhfS	snp_intergenic	T	A
P4_G4_64	WT	64	0	0,054008007	SNP	yhgE	617	putative transport protein YhgE	snp_nonsense	A	T
P4_G4_64	WT	64	0	0,11778307	SNP	yhgE	614	putative transport protein YhgE	snp_nonsynonymous	C	A
P4_G4_64	WT	64	0	0,0691189766	SNP	ompR/greB	intergenic (-149/-79)	DNA-binding transcriptional dual regulator OmpR/transcription elongation factor GreB	snp_intergenic	G	T
P4_G4_64	WT	64	0	0,092402935	SNP	ompR/greB	intergenic (-197/-31)	DNA-binding transcriptional dual regulator OmpR/transcription elongation factor GreB	snp_intergenic	C	A
P4_G4_64	WT	64	0	0,0751166344	SNP	ompR/greB	intergenic (-227/-1)	DNA-binding transcriptional dual regulator OmpR/transcription elongation factor GreB	snp_intergenic	G	T
P4_G4_64	WT	64	0	0,0592713356	SNP	greB	249	transcription elongation factor GreB	snp_synonymous	C	A
P4_G4_64	WT	64	0	0,0653185844	SNP	yhgF	2275	putative RNA-binding protein YhgF	snp_nonsynonymous	A	C
P4_G4_64	WT	64	0	0,0790009499	SNP	yhgF	2310	putative RNA-binding protein YhgF	snp_synonymous	C	A
P4_G4_64	WT	64	0	0,123286724	SNP	malP/malT	intergenic (-468/-144)	maltodextrin phosphorylase/DNA-binding transcriptional activator MalT	snp_intergenic	G	T
P4_G4_64	WT	64	0	0,0749049187	SNP	livM	480	branched chain amino acid/phenylalanine ABC transporter membrane subunit LivM	snp_nonsense	G	T
P4_G4_64	WT	64	0	0,115107059	SNP	rlmJ	607	23S rRNA m(6)A2030 methyltransferase	snp_nonsynonymous	C	A
P4_G4_64	WT	64	0	0,054359436	SNP	hdeB/hdeA	intergenic (-55/+61)	periplasmic acid stress chaperone/HdeA monomer, chaperone active form	snp_intergenic	T	A
P4_G4_64	WT	64	0	0,0821075439	SNP	bcsB	854	cellulose synthase periplasmic subunit	snp_nonsynonymous	T	G
P4_G4_64	WT	64	0	0,103614807	SNP	xylB	1247	xylulokinase	snp_nonsynonymous	T	G
P4_G4_64	WT	64	0	0,0543451309	SNP	xylB	1202	xylulokinase	snp_nonsynonymous	T	G
P4_G4_64	WT	64	0	0,114718914	SNP	lldD/trmL	intergenic (+5/-193)	L-lactate dehydrogenase/tRNA (cytidine/uridine-2'-O)-ribose methyltransferase	snp_intergenic	T	G
P4_G4_64	WT	64	0	0,154065132	SNP	xanP	36	xanthine:H(+) symporter XanP	snp_nonsynonymous	A	C
P4_G4_64	WT	64	0	0,066757679	SNP	xanP	41	xanthine:H(+) symporter XanP	snp_nonsynonymous	T	G
P4_G4_64	WT	64	0	0,0719466209	SNP	xanP	45	xanthine:H(+) symporter XanP	snp_synonymous	G	C
P4_G4_64	WT	64	0	0,131924629	SNP	bglB	900	6-phospho-beta-glucosidase B	snp_nonsense	G	T
P4_G4_64	WT	64	0	0,0843472481	SNP	glmS	623	L-glutamine--D-fructose-6-phosphate aminotransferase	snp_nonsynonymous	T	A
P4_G4_64	WT	64	0	0,0875515938	SNP	ilvC/ppiC	intergenic (+12/+75)	ketol-acid reductoisomerase (NADP(+))/peptidyl-prolyl cis-trans isomerase C	snp_intergenic	T	G
P4_G4_64	WT	64	0	0,0908589363	SNP	uvrD	74	ssDNA translocase and dsDNA helicase - DNA helicase II	snp_nonsynonymous	T	G
P4_G4_64	WT	64	0	0,207941532	SNP	metE	2033	cobalamin-independent homocysteine transmethylase	snp_nonsynonymous	A	T
P4_G4_64	WT	64	0	0,123701572	SNP	metE	2042	cobalamin-independent homocysteine transmethylase	snp_nonsynonymous	A	T
P4_G4_64	WT	64	0	0,0542349815	SNP	polA	1788	DNA polymerase I	snp_synonymous	T	A
P4_G4_64	WT	64	0	0,134557247	SNP	fdoH	65	formate dehydrogenase O subunit beta	snp_nonsynonymous	T	G
P4_G4_64	WT	64	0	0,152308464	SNP	fdhD/yiiG	intergenic (+106/-47)	sulfurtransferase for molybdenum cofactor sulfuration/DUF3829 domain-containing lipoprotein YiiG	snp_intergenic	C	A
P4_G4_64	WT	64	0	0,103319645	SNP	fdhD/yiiG	intergenic (+116/-37)	sulfurtransferase for molybdenum cofactor sulfuration/DUF3829 domain-containing lipoprotein YiiG	snp_intergenic	G	T
P4_G4_64	WT	64	0	0,298642534	DEL	soxR	coding (382-384/465 nt)	DNA-binding transcriptional dual regulator SoxR	small_indel	AGT
P4_G4_64	WT	64	0	0,103635311	SNP	yjfF	991	galactofuranose ABC transporter putative membrane subunit YjtF	snp_nonsynonymous	C	A
P4_G4_64	WT	64	0	0,109832764	SNP	argI	290	ornithine carbamoyltransferase ArgI	snp_nonsynonymous	A	C
P4_G4_64	WT	64	0	0,168008099	INV	fimE/fimA	intergenic (+57/-120)	regulator for fimA/type 1 fimbriae major subunit	inversion	306-bp
P4_G4_64	WT	64	0	0,0567584038	SNP	lgoD	772	L-galactonate oxidoreductase	snp_nonsynonymous	G	T
P4_G4_64	WT	64	0	0,077814579	SNP	lgoD	823	L-galactonate oxidoreductase	snp_nonsynonymous	C	A
P4_G4_64	WT	64	0	0,163852215	SNP	lgoD	834	L-galactonate oxidoreductase	snp_nonsynonymous	A	C
P4_G4_64	WT	64	0	0,0873198509	SNP	fhuF	477	hydroxamate siderophore iron reductase	snp_synonymous	C	A
P4_G4_64	WT	64	0	0,0821790695	SNP	ytjA	152	DUF1328 domain-containing protein YtjA	snp_nonsynonymous	A	C
P4_G4_64	WT	64	0	0,0847587585	SNP	creD	1347	putative inner membrane protein	snp_nonsynonymous	G	T
P4_G5_64	WT	64	0	0,0816497803	SNP	htrE	2069	putative fimbrial usher protein HtrE	snp_nonsynonymous	C	A
P4_G5_64	WT	64	0	0,299829006	SNP	hrpB/mrcB	intergenic (+47/-149)	putative ATP-dependent RNA helicase HrpB/peptidoglycan glycosyltransferase/peptidoglycan DD-transpeptidase MrcB	snp_intergenic	A	C
P4_G5_64	WT	64	0	0,091217041	SNP	ykfM	230	uncharacterized protein YkfM	snp_nonsense	G	T
P4_G5_64	WT	64	0	0,122469425	SNP	ykfM	214	uncharacterized protein YkfM	snp_nonsynonymous	G	T
P4_G5_64	WT	64	0	0,136494637	SNP	ykfM	205	uncharacterized protein YkfM	snp_nonsynonymous	C	A
P4_G5_64	WT	64	0	0,0614829063	SNP	yagE	711	CP4-6 prophage; putative 2-keto-3-deoxygluconate aldolase	snp_nonsynonymous	A	C
P4_G5_64	WT	64	0	0,0686817169	SNP	yagH	1137	CP4-6 prophage; putative xylosidase/arabinosidase	snp_nonsynonymous	A	C
P4_G5_64	WT	64	0	0,15201807	SNP	paoC	951	aldehyde dehydrogenase: molybdenum cofactor-binding subunit	snp_nonsynonymous	T	G
P4_G5_64	WT	64	0	0,0550894737	SNP	ykgL	192	uncharacterized protein YkgL	snp_synonymous	T	G
P4_G5_64	WT	64	0	0,056707859	SNP	ykgL	193	uncharacterized protein YkgL	snp_nonsynonymous	A	T
P4_G5_64	WT	64	0	0,0530977249	SNP	ykgL	195	uncharacterized protein YkgL	snp_synonymous	A	T
P4_G5_64	WT	64	0	0,0588941574	SNP	ykgL	197	uncharacterized protein YkgL	snp_nonsynonymous	A	T
P4_G5_64	WT	64	0	0,0704493523	SNP	yahB	241	putative LysR-type DNA-binding transcriptional regulator YahB	snp_nonsynonymous	C	A
P4_G5_64	WT	64	0	0,0909824371	SNP	lacA	556	galactoside O-acetyltransferase	snp_nonsynonymous	T	G
P4_G5_64	WT	64	0	0,0527009964	SNP	lacY	143	lactose permease	snp_nonsynonymous	A	G
P4_G5_64	WT	64	0	0,0513048172	SNP	chiX	noncoding (68/84 nt)	small regulatory RNA ChiX	snp_noncoding	A	C
P4_G5_64	WT	64	0	0,0875296593	SNP	cnoX/ybbO	intergenic (-55/+6)	chaperedoxin/NADP(+)-dependent aldehyde reductase	snp_intergenic	T	G
P4_G5_64	WT	64	0	0,0545368195	SNP	ybcK	259	DLP12 prophage; putative recombinase	snp_nonsynonymous	G	T
P4_G5_64	WT	64	0	0,138506889	SNP	glnS/chiP	intergenic (+263/-314)	glutamine--tRNA ligase/chitobiose outer membrane channel	snp_intergenic	C	A
P4_G5_64	WT	64	0	0,112676144	SNP	mngA/mngB	intergenic (+11/-7)	2-O-alpha-mannosyl-D-glycerate specific PTS enzyme II/alpha-mannosidase	snp_intergenic	A	C
P4_G5_64	WT	64	0	0,154241085	SNP	tolA	867	Tol-Pal system protein TolA	snp_nonsynonymous	A	C
P4_G5_64	WT	64	0	0,528635025	SNP	ybhS	56	putative ABC exporter membrane subunit YbhS	snp_nonsynonymous	G	T
P4_G5_64	WT	64	0	0,115822792	SNP	aroA/ycaL	intergenic (+127/-42)	3-phosphoshikimate 1-carboxyvinyltransferase/periplasmic protease YcaL	snp_intergenic	G	T
P4_G5_64	WT	64	0	0,0855622292	INS	ompF	coding (1050/1089 nt)	outer membrane porin F	small_indel	T	G
P4_G5_64	WT	64	0	0,189656258	INS	ompF	coding (840/1089 nt)	outer membrane porin F	small_indel	C	A
P4_G5_64	WT	64	0	0,189657211	INS	ompF	coding (840/1089 nt)	outer membrane porin F	small_indel	C	G
P4_G5_64	WT	64	0	0,511464982	DEL	ompF	coding (434-446/1089 nt)	outer membrane porin F	small_indel	TCATCGCTGTATG
P4_G5_64	WT	64	0	0,108511448	SNP	acpP/fabF	intergenic (+37/-51)	acyl carrier protein/beta-ketoacyl-[acyl carrier protein] synthase II	snp_intergenic	T	G
P4_G5_64	WT	64	0	0,115521908	SNP	acpP/fabF	intergenic (+38/-50)	acyl carrier protein/beta-ketoacyl-[acyl carrier protein] synthase II	snp_intergenic	T	G
P4_G5_64	WT	64	0	0,480077267	SNP	icd	1098	isocitrate dehydrogenase	snp_synonymous	C	T
P4_G5_64	WT	64	0	0,444586754	SNP	icd	1110	isocitrate dehydrogenase	snp_synonymous	C	T
P4_G5_64	WT	64	0	0,405427933	SNP	icd	1123	isocitrate dehydrogenase	snp_synonymous	T	C
P4_G5_64	WT	64	0	0,412872791	SNP	icd	1125	isocitrate dehydrogenase	snp_synonymous	A	G
P4_G5_64	WT	64	0	0,24720192	SNP	icd	1155	isocitrate dehydrogenase	snp_synonymous	C	T
P4_G5_64	WT	64	0	0,247282982	SNP	icd	1158	isocitrate dehydrogenase	snp_synonymous	G	C
P4_G5_64	WT	64	0	0,206152916	SNP	icd	1161	isocitrate dehydrogenase	snp_synonymous	A	G
P4_G5_64	WT	64	0	0,158546448	SNP	icd	1170	isocitrate dehydrogenase	snp_synonymous	C	T
P4_G5_64	WT	64	0	0,10704422	SNP	icd	1182	isocitrate dehydrogenase	snp_synonymous	G	A
P4_G5_64	WT	64	0	0,0546965599	SNP	ymfD	213	e14 prophage; putative SAM-dependent methyltransferase	snp_nonsynonymous	C	A
P4_G5_64	WT	64	0	0,055062294	SNP	intE	1126	e14 prophage; putative integrase	snp_nonsynonymous	A	T
P4_G5_64	WT	64	0	0,219129562	SNP	icdC	pseudogene (12/165 nt)	protein IcdC	snp_pseudogene	T	C
P4_G5_64	WT	64	0	0,159951687	SNP	icdC	pseudogene (24/165 nt)	protein IcdC	snp_pseudogene	T	C
P4_G5_64	WT	64	0	0,12657547	SNP	icdC	pseudogene (37/165 nt)	protein IcdC	snp_pseudogene	C	T
P4_G5_64	WT	64	0	0,12166357	SNP	icdC	pseudogene (39/165 nt)	protein IcdC	snp_pseudogene	G	A
P4_G5_64	WT	64	0	0,0701627731	SNP	icdC	pseudogene (69/165 nt)	protein IcdC	snp_pseudogene	T	C
P4_G5_64	WT	64	0	0,0670366287	SNP	rsxC	107	SoxR [2Fe-2S] reducing system protein RsxC	snp_nonsynonymous	A	C
P4_G5_64	WT	64	0	0,0982561111	SNP	yedE	422	putative selenium transporter YedE	snp_nonsynonymous	T	G
P4_G5_64	WT	64	0	0,0536055565	SNP	yegS/gatR	intergenic (+46/+36)	lipid kinase/DNA-binding transcriptional repressor GatR, N-terminal fragment	snp_intergenic	G	A
P4_G5_64	WT	64	0	0,0566759109	SNP	yegS/gatR	intergenic (+47/+35)	lipid kinase/DNA-binding transcriptional repressor GatR, N-terminal fragment	snp_intergenic	C	A
P4_G5_64	WT	64	0	0,0660290718	SNP	yegS/gatR	intergenic (+53/+29)	lipid kinase/DNA-binding transcriptional repressor GatR, N-terminal fragment	snp_intergenic	A	T
P4_G5_64	WT	64	0	0,0660839081	SNP	yegS/gatR	intergenic (+54/+28)	lipid kinase/DNA-binding transcriptional repressor GatR, N-terminal fragment	snp_intergenic	A	T
P4_G5_64	WT	64	0	0,0561747551	SNP	yegS/gatR	intergenic (+60/+22)	lipid kinase/DNA-binding transcriptional repressor GatR, N-terminal fragment	snp_intergenic	T	G
P4_G5_64	WT	64	0	0,0572915077	SNP	yegS/gatR	intergenic (+61/+21)	lipid kinase/DNA-binding transcriptional repressor GatR, N-terminal fragment	snp_intergenic	T	C
P4_G5_64	WT	64	0	0,122158051	SNP	gatY/fbaB	intergenic (-25/+283)	tagatose-1,6-bisphosphate aldolase 2 subunit GatY/fructose-bisphosphate aldolase class I	snp_intergenic	G	T
P4_G5_64	WT	64	0	0,280483246	SNP	gatY/fbaB	intergenic (-30/+278)	tagatose-1,6-bisphosphate aldolase 2 subunit GatY/fructose-bisphosphate aldolase class I	snp_intergenic	C	A
P4_G5_64	WT	64	0	0,229997635	SNP	gatY/fbaB	intergenic (-41/+267)	tagatose-1,6-bisphosphate aldolase 2 subunit GatY/fructose-bisphosphate aldolase class I	snp_intergenic	G	T
P4_G5_64	WT	64	0	0,0977911949	SNP	gatY/fbaB	intergenic (-74/+234)	tagatose-1,6-bisphosphate aldolase 2 subunit GatY/fructose-bisphosphate aldolase class I	snp_intergenic	T	A
P4_G5_64	WT	64	0	0,10582304	SNP	gatY/fbaB	intergenic (-75/+233)	tagatose-1,6-bisphosphate aldolase 2 subunit GatY/fructose-bisphosphate aldolase class I	snp_intergenic	C	A
P4_G5_64	WT	64	0	0,911457539	SNP	gyrA	260	DNA gyrase subunit A	snp_nonsynonymous	T	C
P4_G5_64	WT	64	0	0,0814479638	DEL	gyrA	coding (247-249/2628 nt)	DNA gyrase subunit A	small_indel	CGA
P4_G5_64	WT	64	0	0,145384789	SNP	yfcU	pseudogene (763/2646 nt)	putative outer membrane usher protein YfcU	snp_pseudogene	C	A
P4_G5_64	WT	64	0	0,151848316	SNP	yfdI	1297	CPS-53 (KpLE1) prophage; serotype specific glucosyl transferase	snp_nonsynonymous	C	A
P4_G5_64	WT	64	0	0,0760979652	SNP	rnlB/yfjP	intergenic (+113/-242)	CP4-57 prophage; antitoxin RnlB/CP4-57 prophage; putative GTP-binding protein YfjP	snp_intergenic	C	A
P4_G5_64	WT	64	0	0,0704145432	SNP	rnlB/yfjP	intergenic (+118/-237)	CP4-57 prophage; antitoxin RnlB/CP4-57 prophage; putative GTP-binding protein YfjP	snp_intergenic	T	G
P4_G5_64	WT	64	0	0,054400444	SNP	gcvA/gcvB	intergenic (-25/-104)	DNA-binding transcriptional dual regulator GcvA/small regulatory RNA GcvB	snp_intergenic	G	T
P4_G5_64	WT	64	0	0,0522723198	SNP	gcvA/gcvB	intergenic (-26/-103)	DNA-binding transcriptional dual regulator GcvA/small regulatory RNA GcvB	snp_intergenic	A	C
P4_G5_64	WT	64	0	0,0706911087	SNP	yqeG/yqeH	intergenic (+27/-433)	putative transporter YqeG/putative LuxR family transcriptional regulator YqeH	snp_intergenic	C	T
P4_G5_64	WT	64	0	0,0727262497	SNP	yqeG/yqeH	intergenic (+28/-432)	putative transporter YqeG/putative LuxR family transcriptional regulator YqeH	snp_intergenic	T	A
P4_G5_64	WT	64	0	0,0710244179	SNP	yqeG/yqeH	intergenic (+29/-431)	putative transporter YqeG/putative LuxR family transcriptional regulator YqeH	snp_intergenic	A	G
P4_G5_64	WT	64	0	0,069565773	INS	yqeL	coding (19/81 nt)	uncharacterized protein YqeL	small_indel	T	G
P4_G5_64	WT	64	0	0,0616664886	DEL	yqeL	coding (10/81 nt)	uncharacterized protein YqeL	small_indel	C
P4_G5_64	WT	64	0	0,128569126	SNP	ygeV	841	putative sigma(54)-dependent transcriptional regulator YgeV	snp_nonsynonymous	G	T
P4_G5_64	WT	64	0	0,168310642	SNP	ygfF/gcvP	intergenic (-149/+118)	putative NAD(P)-binding oxidoreductase with NAD(P)-binding Rossmann-fold domain/glycine decarboxylase	snp_intergenic	T	G
P4_G5_64	WT	64	0	0,170900345	SNP	ygfB	540	UPF0149 family protein YgfB	snp_nonsynonymous	T	G
P4_G5_64	WT	64	0	0,153057575	SNP	metK	691	methionine adenosyltransferase	snp_nonsynonymous	T	G
P4_G5_64	WT	64	0	0,0501694679	SNP	ygjV/uxaA	intergenic (-42/+41)	inner membrane protein/D-altronate dehydratase	snp_intergenic	C	T
P4_G5_64	WT	64	0	0,0555939674	SNP	ygjV/uxaA	intergenic (-51/+32)	inner membrane protein/D-altronate dehydratase	snp_intergenic	A	G
P4_G5_64	WT	64	0	0,0621461868	SNP	mzrA	198	modulator protein MzrA	snp_nonsynonymous	C	A
P4_G5_64	WT	64	0	0,0542354584	SNP	yhbX	620	putative hydrolase, inner membrane	snp_nonsynonymous	G	T
P4_G5_64	WT	64	0	0,146866322	SNP	obgE	223	GTPase ObgE	snp_nonsynonymous	T	G
P4_G5_64	WT	64	0	0,0628967285	SNP	ispB/sfsB	intergenic (+23/-205)	all-trans-octaprenyl-diphosphate synthase/putative transcriptional regulator SfsB	snp_intergenic	G	C
P4_G5_64	WT	64	0	0,0897622108	SNP	npr	174	phosphorelay protein Npr	snp_synonymous	C	A
P4_G5_64	WT	64	0	0,0725340843	SNP	tldD	643	metalloprotease TldD	snp_nonsynonymous	C	A
P4_G5_64	WT	64	0	0,0556783676	SNP	yhdZ/rrfF	intergenic (+202/+27)	putative ABC transporter ATP-binding subunit YhdZ/5S ribosomal RNA	snp_intergenic	T	G
P4_G5_64	WT	64	0	0,0574617386	SNP	yhdZ/rrfF	intergenic (+211/+18)	putative ABC transporter ATP-binding subunit YhdZ/5S ribosomal RNA	snp_intergenic	A	G
P4_G5_64	WT	64	0	0,0508084297	SNP	tufA/fusA	intergenic (-28/+43)	translation elongation factor Tu 1/elongation factor G	snp_intergenic	C	T
P4_G5_64	WT	64	0	0,0507016182	SNP	tufA/fusA	intergenic (-37/+34)	translation elongation factor Tu 1/elongation factor G	snp_intergenic	A	G
P4_G5_64	WT	64	0	0,0995874405	SNP	frlR/yhfS	intergenic (+97/+55)	putative DNA-binding transcriptional regulator FrlR/putative aminotransferase YhfS	snp_intergenic	A	C
P4_G5_64	WT	64	0	0,0632638931	SNP	greB/yhgF	intergenic (+34/-63)	transcription elongation factor GreB/putative RNA-binding protein YhgF	snp_intergenic	T	A
P4_G5_64	WT	64	0	0,0514364243	SNP	greB/yhgF	intergenic (+35/-62)	transcription elongation factor GreB/putative RNA-binding protein YhgF	snp_intergenic	T	A
P4_G5_64	WT	64	0	0,05123806	SNP	greB/yhgF	intergenic (+37/-60)	transcription elongation factor GreB/putative RNA-binding protein YhgF	snp_intergenic	T	A
P4_G5_64	WT	64	0	0,0637245178	SNP	zntA/tusA	intergenic (+72/+30)	Zn(2(+))/Cd(2(+))/Pb(2(+)) exporting P-type ATPase/sulfur transfer protein TusA	snp_intergenic	A	C
P4_G5_64	WT	64	0	0,154941559	SNP	uspA/dtpB	intergenic (+64/-253)	universal stress global stress response regulator/dipeptide/tripeptide:H(+) symporter DtpB	snp_intergenic	T	G
P4_G5_64	WT	64	0	0,061694622	SNP	hdeB/hdeA	intergenic (-47/+69)	periplasmic acid stress chaperone/HdeA monomer, chaperone active form	snp_intergenic	G	T
P4_G5_64	WT	64	0	0,061914444	SNP	hdeB/hdeA	intergenic (-50/+66)	periplasmic acid stress chaperone/HdeA monomer, chaperone active form	snp_intergenic	G	T
P4_G5_64	WT	64	0	0,0605325699	SNP	hdeB/hdeA	intergenic (-55/+61)	periplasmic acid stress chaperone/HdeA monomer, chaperone active form	snp_intergenic	T	A
P4_G5_64	WT	64	0	0,056854248	SNP	hdeB/hdeA	intergenic (-60/+56)	periplasmic acid stress chaperone/HdeA monomer, chaperone active form	snp_intergenic	A	C
P4_G5_64	WT	64	0	0,0572052002	SNP	hdeB/hdeA	intergenic (-63/+53)	periplasmic acid stress chaperone/HdeA monomer, chaperone active form	snp_intergenic	A	C
P4_G5_64	WT	64	0	0,0675611496	SNP	hdeD/arrS	intergenic (+32/+387)	acid-resistance membrane protein/small regulatory RNA ArrS	snp_intergenic	T	A
P4_G5_64	WT	64	0	0,0687003136	SNP	hdeD/arrS	intergenic (+34/+385)	acid-resistance membrane protein/small regulatory RNA ArrS	snp_intergenic	G	C
P4_G5_64	WT	64	0	0,0707192421	SNP	hdeD/arrS	intergenic (+36/+383)	acid-resistance membrane protein/small regulatory RNA ArrS	snp_intergenic	T	A
P4_G5_64	WT	64	0	0,0630574226	SNP	xylB	1252	xylulokinase	snp_nonsynonymous	T	G
P4_G5_64	WT	64	0	0,109679699	SNP	lldD/trmL	intergenic (+5/-193)	L-lactate dehydrogenase/tRNA (cytidine/uridine-2'-O)-ribose methyltransferase	snp_intergenic	T	G
P4_G5_64	WT	64	0	0,145982265	SNP	xanP	36	xanthine:H(+) symporter XanP	snp_nonsynonymous	A	C
P4_G5_64	WT	64	0	0,0503778458	DEL	mnmE/tnaC	intergenic (+20/-223)	5-carboxymethylaminomethyluridine-tRNA synthase GTPase subunit/tnaAB operon leader peptide	small_indel	T
P4_G5_64	WT	64	0	0,0642709732	SNP	mnmE/tnaC	intergenic (+27/-216)	5-carboxymethylaminomethyluridine-tRNA synthase GTPase subunit/tnaAB operon leader peptide	snp_intergenic	T	A
P4_G5_64	WT	64	0	0,0517916679	INS	mnmE/tnaC	intergenic (+32/-211)	5-carboxymethylaminomethyluridine-tRNA synthase GTPase subunit/tnaAB operon leader peptide	small_indel	G	A
P4_G5_64	WT	64	0	0,0762658119	SNP	mdtL	959	efflux pump MdtL	snp_nonsynonymous	T	G
P4_G5_64	WT	64	0	0,107919693	SNP	ilvC/ppiC	intergenic (+12/+75)	ketol-acid reductoisomerase (NADP(+))/peptidyl-prolyl cis-trans isomerase C	snp_intergenic	T	G
P4_G5_64	WT	64	0	0,125929832	SNP	uvrD	74	ssDNA translocase and dsDNA helicase - DNA helicase II	snp_nonsynonymous	T	G
P4_G5_64	WT	64	0	0,0668697357	SNP	rrfA/mobB	intergenic (+116/+154)	5S ribosomal RNA/molybdopterin-guanine dinucleotide biosynthesis adaptor protein	snp_intergenic	A	C
P4_G5_64	WT	64	0	0,0880680084	SNP	fdhD/yiiG	intergenic (+130/-23)	sulfurtransferase for molybdenum cofactor sulfuration/DUF3829 domain-containing lipoprotein YiiG	snp_intergenic	C	A
P4_G5_64	WT	64	0	0,0574712753	SNP	sodA/kdgT	intergenic (+61/-199)	superoxide dismutase (Mn)/2-dehydro-3-deoxy-D-gluconate:H(+) symporter	snp_intergenic	T	C
P4_G5_64	WT	64	0	0,0583634377	SNP	sodA/kdgT	intergenic (+66/-194)	superoxide dismutase (Mn)/2-dehydro-3-deoxy-D-gluconate:H(+) symporter	snp_intergenic	A	G
P4_G5_64	WT	64	0	0,0553050041	SNP	sodA/kdgT	intergenic (+67/-193)	superoxide dismutase (Mn)/2-dehydro-3-deoxy-D-gluconate:H(+) symporter	snp_intergenic	A	T
P4_G5_64	WT	64	0	0,0595898628	SNP	sodA/kdgT	intergenic (+68/-192)	superoxide dismutase (Mn)/2-dehydro-3-deoxy-D-gluconate:H(+) symporter	snp_intergenic	C	T
P4_G5_64	WT	64	0	0,0599575043	SNP	sodA/kdgT	intergenic (+73/-187)	superoxide dismutase (Mn)/2-dehydro-3-deoxy-D-gluconate:H(+) symporter	snp_intergenic	G	A
P4_G5_64	WT	64	0	0,0547394753	SNP	purH/rrsE	intergenic (-44/-571)	bifunctional AICAR transformylase/IMP cyclohydrolase/16S ribosomal RNA	snp_intergenic	A	G
P4_G5_64	WT	64	0	0,0514950752	SNP	purH/rrsE	intergenic (-59/-556)	bifunctional AICAR transformylase/IMP cyclohydrolase/16S ribosomal RNA	snp_intergenic	C	T
P4_G5_64	WT	64	0	0,0575675964	SNP	arpA	238	regulator of acetyl CoA synthetase	snp_nonsynonymous	C	A
P4_G5_64	WT	64	0	0,224299065	DEL	soxR	coding (375-377/465 nt)	DNA-binding transcriptional dual regulator SoxR	small_indel	TTC
P4_G5_64	WT	64	0	0,0922231674	SNP	soxR	378	DNA-binding transcriptional dual regulator SoxR	snp_synonymous	G	C
P4_G5_64	WT	64	0	0,0934576988	SNP	soxR	379	DNA-binding transcriptional dual regulator SoxR	snp_nonsynonymous	C	A
P4_G5_64	WT	64	0	0,597432579	DEL	soxR	coding (381-383/465 nt)	DNA-binding transcriptional dual regulator SoxR	small_indel	CAG
P4_G5_64	WT	64	0	0,0678863525	SNP	gltP/yjcO	intergenic (+170/+474)	glutamate/aspartate : H(+) symporter GltP/Sel1 repeat-containing protein YjcO	snp_intergenic	A	T
P4_G5_64	WT	64	0	0,0577120781	SNP	aspA	138	aspartate ammonia-lyase	snp_nonsynonymous	T	A
P4_G5_64	WT	64	0	0,0632777214	SNP	aspA	133	aspartate ammonia-lyase	snp_nonsynonymous	G	T
P4_G5_64	WT	64	0	0,0590119362	SNP	aspA	132	aspartate ammonia-lyase	snp_synonymous	A	G
P4_G5_64	WT	64	0	0,0594859123	SNP	aspA	127	aspartate ammonia-lyase	snp_nonsynonymous	C	T
P4_G5_64	WT	64	0	0,0575661659	SNP	aspA	126	aspartate ammonia-lyase	snp_nonsynonymous	A	C
P4_G5_64	WT	64	0	0,0539093018	SNP	aspA	121	aspartate ammonia-lyase	snp_nonsynonymous	T	A
P4_G5_64	WT	64	0	0,051264286	SNP	yjeH	546	L-methionine/branched chain amino acid exporter	snp_nonsynonymous	T	A
P4_G5_64	WT	64	0	0,0542750359	SNP	yjeH	540	L-methionine/branched chain amino acid exporter	snp_nonsynonymous	A	C
P4_G5_64	WT	64	0	0,0515832901	SNP	yjeH	534	L-methionine/branched chain amino acid exporter	snp_synonymous	A	G
P4_G5_64	WT	64	0	0,055211544	SNP	ytfK/ytfL	intergenic (+52/+27)	DUF1107 domain-containing protein YtfK/putative inner membrane protein	snp_intergenic	T	A
P4_G5_64	WT	64	0	0,151664257	SNP	lgoD	823	L-galactonate oxidoreductase	snp_nonsynonymous	C	A
P4_G5_64	WT	64	0	0,0811653137	SNP	ytjA	114	DUF1328 domain-containing protein YtjA	snp_synonymous	G	T
P4_G5_64	WT	64	0	0,0818681717	SNP	ytjA	152	DUF1328 domain-containing protein YtjA	snp_nonsynonymous	A	C
P4_H4_2048	WT	2048	1	0,083571434	SNP	yadL	542	putative fimbrial protein YadL	snp_nonsynonymous	G	T
P4_H4_2048	WT	2048	1	0,0508298874	SNP	mltD	854	membrane-bound lytic murein transglycosylase D	snp_nonsynonymous	A	T
P4_H4_2048	WT	2048	1	0,150308132	SNP	paoC	951	aldehyde dehydrogenase: molybdenum cofactor-binding subunit	snp_nonsynonymous	T	G
P4_H4_2048	WT	2048	1	0,0556917191	SNP	cynX	244	cyanate transporter	snp_nonsynonymous	C	G
P4_H4_2048	WT	2048	1	1	SNP	acrA/acrR	intergenic (-112/-30)	multidrug efflux pump membrane fusion lipoprotein AcrA/DNA-binding transcriptional repressor AcrR	snp_intergenic	T	C
P4_H4_2048	WT	2048	1	0,0519919395	SNP	recR/htpG	intergenic (+19/-91)	DNA repair protein RecR/chaperone protein HtpG	snp_intergenic	A	T
P4_H4_2048	WT	2048	1	0,0841245651	SNP	cnoX/ybbO	intergenic (-19/+42)	chaperedoxin/NADP(+)-dependent aldehyde reductase	snp_intergenic	C	G
P4_H4_2048	WT	2048	1	0,113650799	SNP	tolA	867	Tol-Pal system protein TolA	snp_nonsynonymous	A	C
P4_H4_2048	WT	2048	1	0,0687255859	SNP	ybiX	278	PKHD-type hydroxylase YbiX	snp_nonsynonymous	T	A
P4_H4_2048	WT	2048	1	1	DEL	ompF	coding (924-925/1089 nt)	outer membrane porin F	small_indel	CG
P4_H4_2048	WT	2048	1	0,111649513	SNP	icd	1098	isocitrate dehydrogenase	snp_synonymous	C	T
P4_H4_2048	WT	2048	1	0,0999526978	SNP	icd	1110	isocitrate dehydrogenase	snp_synonymous	C	T
P4_H4_2048	WT	2048	1	0,0615434647	SNP	icd	1123	isocitrate dehydrogenase	snp_synonymous	T	C
P4_H4_2048	WT	2048	1	0,0624699593	SNP	icd	1125	isocitrate dehydrogenase	snp_synonymous	A	G
P4_H4_2048	WT	2048	1	0,388447285	SNP	icdC	pseudogene (12/165 nt)	protein IcdC	snp_pseudogene	T	C
P4_H4_2048	WT	2048	1	0,333327293	SNP	icdC	pseudogene (24/165 nt)	protein IcdC	snp_pseudogene	T	C
P4_H4_2048	WT	2048	1	0,274403572	SNP	icdC	pseudogene (37/165 nt)	protein IcdC	snp_pseudogene	C	T
P4_H4_2048	WT	2048	1	0,263354778	SNP	icdC	pseudogene (39/165 nt)	protein IcdC	snp_pseudogene	G	A
P4_H4_2048	WT	2048	1	0,182246208	SNP	icdC	pseudogene (69/165 nt)	protein IcdC	snp_pseudogene	T	C
P4_H4_2048	WT	2048	1	0,171710491	SNP	icdC	pseudogene (72/165 nt)	protein IcdC	snp_pseudogene	C	G
P4_H4_2048	WT	2048	1	0,160847664	SNP	icdC	pseudogene (75/165 nt)	protein IcdC	snp_pseudogene	G	A
P4_H4_2048	WT	2048	1	0,123667717	SNP	icdC	pseudogene (84/165 nt)	protein IcdC	snp_pseudogene	T	C
P4_H4_2048	WT	2048	1	0,0595340729	SNP	icdC	pseudogene (96/165 nt)	protein IcdC	snp_pseudogene	A	G
P4_H4_2048	WT	2048	1	0,118407726	SNP	ychS	257	putative uncharacterized protein YchS	snp_nonsynonymous	A	T
P4_H4_2048	WT	2048	1	0,0618047714	SNP	ychS	275	putative uncharacterized protein YchS	snp_nonsynonymous	A	T
P4_H4_2048	WT	2048	1	0,0912423134	SNP	ydfI	1428	putative oxidoreductase YdfI	snp_synonymous	C	A
P4_H4_2048	WT	2048	1	0,191749573	SNP	nohA/ynfO	intergenic (-75/-314)	Qin prophage; putative prophage DNA-packaging protein NohA/Qin prophage; protein YnfO	snp_intergenic	C	G
P4_H4_2048	WT	2048	1	0,180361748	SNP	nohA/ynfO	intergenic (-80/-309)	Qin prophage; putative prophage DNA-packaging protein NohA/Qin prophage; protein YnfO	snp_intergenic	C	G
P4_H4_2048	WT	2048	1	0,141631126	SNP	nohA/ynfO	intergenic (-85/-304)	Qin prophage; putative prophage DNA-packaging protein NohA/Qin prophage; protein YnfO	snp_intergenic	C	G
P4_H4_2048	WT	2048	1	0,124855042	SNP	nohA/ynfO	intergenic (-117/-272)	Qin prophage; putative prophage DNA-packaging protein NohA/Qin prophage; protein YnfO	snp_intergenic	C	A
P4_H4_2048	WT	2048	1	0,0550270081	SNP	rsxC	1791	SoxR [2Fe-2S] reducing system protein RsxC	snp_synonymous	T	A
P4_H4_2048	WT	2048	1	0,114590645	SNP	rsxC	1887	SoxR [2Fe-2S] reducing system protein RsxC	snp_synonymous	T	A
P4_H4_2048	WT	2048	1	0,114417553	SNP	rsxC	1896	SoxR [2Fe-2S] reducing system protein RsxC	snp_synonymous	A	T
P4_H4_2048	WT	2048	1	0,0599746704	SNP	rsxC	1926	SoxR [2Fe-2S] reducing system protein RsxC	snp_synonymous	C	G
P4_H4_2048	WT	2048	1	0,273388386	SNP	ydjY	355	4Fe-4S ferredoxin-type domain-containing protein YdjY	snp_nonsynonymous	G	C
P4_H4_2048	WT	2048	1	0,233400345	SNP	gatY/fbaB	intergenic (-30/+278)	tagatose-1,6-bisphosphate aldolase 2 subunit GatY/fructose-bisphosphate aldolase class I	snp_intergenic	C	A
P4_H4_2048	WT	2048	1	0,216195107	SNP	gatY/fbaB	intergenic (-41/+267)	tagatose-1,6-bisphosphate aldolase 2 subunit GatY/fructose-bisphosphate aldolase class I	snp_intergenic	G	T
P4_H4_2048	WT	2048	1	0,116082668	SNP	gatY/fbaB	intergenic (-75/+233)	tagatose-1,6-bisphosphate aldolase 2 subunit GatY/fructose-bisphosphate aldolase class I	snp_intergenic	C	A
P4_H4_2048	WT	2048	1	0,128006935	SNP	eco/mqo	intergenic (+295/+420)	serine protease inhibitor ecotin/malate:quinone oxidoreductase	snp_intergenic	A	C
P4_H4_2048	WT	2048	1	1	SNP	gyrA	260	DNA gyrase subunit A	snp_nonsynonymous	T	C
P4_H4_2048	WT	2048	1	0,0813660622	SNP	yfcU	pseudogene (730/2646 nt)	putative outer membrane usher protein YfcU	snp_pseudogene	A	C
[truncated: 3,597 more rows]
