# Supplementary material for: Consequences of benzalkonium chloride tolerance for selection dynamics and de novo resistance evolution driven by antibiotics
Source: NPJ Antimicrob Resist. 2026 Jan 8;4:2. doi: 10.1038/s44259-025-00170-8 (PMC12783665; doi:10.1038/s44259-025-00170-8)
Supplement: Supplementary file 2 — supplementary_data-revised. [file 44259_2025_170_MOESM2_ESM.zip › supplementary_data-revised/Supplementary data file 2.csv]

Antibiotic	Well	fluorescence	Events	percentage	concentration	generation	strain
amp	A1	yfp	25691	70.58%	0	0	S4
amp	A2	yfp	31304	68.91%	0	0	S4
amp	A3	yfp	20790	67.22%	0	0	S4
amp	B1	yfp	33334	85.17%	0	0	WT
amp	B2	yfp	28077	81.55%	0	0	WT
amp	B3	yfp	12641	65.95%	0	0	WT
amp	C1	yfp	8190	24.57%	0,5	0	S4
amp	C2	yfp	7390	32.06%	0,5	0	S4
amp	C3	yfp	5987	34.75%	0,5	0	S4
amp	D1	yfp	14873	51.09%	0,5	0	WT
amp	D2	yfp	11653	39.82%	0,5	0	WT
amp	D3	yfp	11559	37.42%	0,5	0	WT
amp	E1	yfp	6058	29.21%	0,75	0	S4
amp	E2	yfp	4965	33.30%	0,75	0	S4
amp	E3	yfp	6422	34.97%	0,75	0	S4
amp	F1	yfp	10297	60.48%	0,75	0	WT
amp	F2	yfp	9670	60.14%	0,75	0	WT
amp	F3	yfp	10817	59.26%	0,75	0	WT
amp	G1	yfp	6659	28.18%	0,85	0	S4
amp	G2	yfp	6335	31.44%	0,85	0	S4
amp	G3	yfp	5987	25.70%	0,85	0	S4
amp	H1	yfp	11948	59.54%	0,85	0	WT
amp	H2	yfp	13250	62.29%	0,85	0	WT
amp	H3	yfp	10982	59.51%	0,85	0	WT
amp	A5	yfp	23233	65.97%	0	0	S4
amp	A6	yfp	24631	65.13%	0	0	S4
amp	A7	yfp	36157	76.51%	0	0	S4
amp	B5	yfp	13779	68.23%	0	0	WT
amp	B6	yfp	10657	66.41%	0	0	WT
amp	B7	yfp	10350	61.61%	0	0	WT
amp	C5	yfp	7963	41.25%	0,5	0	S4
amp	C6	yfp	8097	33.51%	0,5	0	S4
amp	C7	yfp	5307	29.58%	0,5	0	S4
amp	D5	yfp	10344	28.43%	0,5	0	WT
amp	D6	yfp	9199	30.56%	0,5	0	WT
amp	D7	yfp	7590	31.60%	0,5	0	WT
amp	E5	yfp	6577	37.62%	0,75	0	S4
amp	E6	yfp	4569	34.69%	0,75	0	S4
amp	E7	yfp	4414	28.94%	0,75	0	S4
amp	F5	yfp	9976	50.15%	0,75	0	WT
amp	F6	yfp	11393	56.03%	0,75	0	WT
amp	F7	yfp	12698	59.61%	0,75	0	WT
amp	G5	yfp	4920	30.30%	0,85	0	S4
amp	G6	yfp	5540	35.47%	0,85	0	S4
amp	G7	yfp	6990	41.92%	0,85	0	S4
amp	H5	yfp	10038	53.77%	0,85	0	WT
amp	H6	yfp	10641	59.70%	0,85	0	WT
amp	H7	yfp	11127	56.40%	0,85	0	WT
amp	A9	yfp	39746	79.09%	0	0	S4
amp	A10	yfp	40505	78.76%	0	0	S4
amp	A11	yfp	40124	75.52%	0	0	S4
amp	B9	yfp	11153	52.07%	0	0	WT
amp	B10	yfp	14530	49.55%	0	0	WT
amp	B11	yfp	12765	39.63%	0	0	WT
amp	C9	yfp	4998	30.92%	0,5	0	S4
amp	C10	yfp	5087	33.32%	0,5	0	S4
amp	C11	yfp	4063	25.56%	0,5	0	S4
amp	D9	yfp	8510	28.39%	0,5	0	WT
amp	D10	yfp	8795	22.45%	0,5	0	WT
amp	D11	yfp	7949	27.22%	0,5	0	WT
amp	E9	yfp	5968	32.06%	0,75	0	S4
amp	E10	yfp	8712	34.30%	0,75	0	S4
amp	E11	yfp	7924	35.76%	0,75	0	S4
amp	F9	yfp	10618	49.07%	0,75	0	WT
amp	F10	yfp	10660	51.39%	0,75	0	WT
amp	F11	yfp	12727	54.07%	0,75	0	WT
amp	G9	yfp	8772	47.71%	0,85	0	S4
amp	G10	yfp	8046	47.65%	0,85	0	S4
amp	G11	yfp	7201	43.75%	0,85	0	S4
amp	H9	yfp	10135	52.11%	0,85	0	WT
amp	H10	yfp	10945	45.47%	0,85	0	WT
amp	H11	yfp	10484	46.03%	0,85	0	WT
amp	A1	mcherry	10111	27.78%	0	0	WT
amp	A2	mcherry	13441	29.59%	0	0	WT
amp	A3	mcherry	9641	31.17%	0	0	WT
amp	B1	mcherry	5314	13.58%	0	0	S4
amp	B2	mcherry	5812	16.88%	0	0	S4
amp	B3	mcherry	6073	31.68%	0	0	S4
amp	C1	mcherry	24397	73.18%	0,5	0	WT
amp	C2	mcherry	15094	65.47%	0,5	0	WT
amp	C3	mcherry	10828	62.85%	0,5	0	WT
amp	D1	mcherry	13512	46.41%	0,5	0	S4
amp	D2	mcherry	16898	57.75%	0,5	0	S4
amp	D3	mcherry	18375	59.48%	0,5	0	S4
amp	E1	mcherry	14060	67.80%	0,75	0	WT
amp	E2	mcherry	9527	63.90%	0,75	0	WT
amp	E3	mcherry	11313	61.60%	0,75	0	WT
amp	F1	mcherry	6495	38.15%	0,75	0	S4
amp	F2	mcherry	6199	38.55%	0,75	0	S4
amp	F3	mcherry	7182	39.34%	0,75	0	S4
amp	G1	mcherry	16321	69.07%	0,85	0	WT
amp	G2	mcherry	13184	65.42%	0,85	0	WT
amp	G3	mcherry	16687	71.63%	0,85	0	WT
amp	H1	mcherry	7872	39.23%	0,85	0	S4
amp	H2	mcherry	7764	36.50%	0,85	0	S4
amp	H3	mcherry	7251	39.29%	0,85	0	S4
amp	A5	mcherry	11455	32.53%	0	0	WT
amp	A6	mcherry	12591	33.29%	0	0	WT
amp	A7	mcherry	10000	21.16%	0	0	WT
amp	B5	mcherry	5952	29.47%	0	0	S4
amp	B6	mcherry	5061	31.54%	0	0	S4
amp	B7	mcherry	6042	35.96%	0	0	S4
amp	C5	mcherry	10803	55.96%	0,5	0	WT
amp	C6	mcherry	15434	63.87%	0,5	0	WT
amp	C7	mcherry	12204	68.01%	0,5	0	WT
amp	D5	mcherry	24930	68.51%	0,5	0	S4
amp	D6	mcherry	20026	66.53%	0,5	0	S4
amp	D7	mcherry	15805	65.80%	0,5	0	S4
amp	E5	mcherry	10354	59.22%	0,75	0	WT
amp	E6	mcherry	8205	62.30%	0,75	0	WT
amp	E7	mcherry	10380	68.05%	0,75	0	WT
amp	F5	mcherry	9627	48.40%	0,75	0	S4
amp	F6	mcherry	8644	42.51%	0,75	0	S4
amp	F7	mcherry	8332	39.11%	0,75	0	S4
amp	G5	mcherry	10856	66.86%	0,85	0	WT
amp	G6	mcherry	9630	61.65%	0,85	0	WT
amp	G7	mcherry	9178	55.04%	0,85	0	WT
amp	H5	mcherry	8421	45.10%	0,85	0	S4
amp	H6	mcherry	6952	39.01%	0,85	0	S4
amp	H7	mcherry	8352	42.33%	0,85	0	S4
amp	A9	mcherry	9552	19.01%	0	0	WT
amp	A10	mcherry	9970	19.39%	0	0	WT
amp	A11	mcherry	12245	23.05%	0	0	WT
amp	B9	mcherry	9803	45.77%	0	0	S4
amp	B10	mcherry	13609	46.41%	0	0	S4
amp	B11	mcherry	18364	57.01%	0	0	S4
amp	C9	mcherry	10747	66.50%	0,5	0	WT
amp	C10	mcherry	9817	64.30%	0,5	0	WT
amp	C11	mcherry	11473	72.18%	0,5	0	WT
amp	D9	mcherry	20660	68.93%	0,5	0	S4
amp	D10	mcherry	29333	74.86%	0,5	0	S4
amp	D11	mcherry	20515	70.24%	0,5	0	S4
amp	E9	mcherry	12073	64.86%	0,75	0	WT
amp	E10	mcherry	15698	61.80%	0,75	0	WT
amp	E11	mcherry	13443	60.67%	0,75	0	WT
amp	F9	mcherry	10693	49.42%	0,75	0	S4
amp	F10	mcherry	9780	47.15%	0,75	0	S4
amp	F11	mcherry	10468	44.47%	0,75	0	S4
amp	G9	mcherry	9153	49.78%	0,85	0	WT
amp	G10	mcherry	8250	48.86%	0,85	0	WT
amp	G11	mcherry	8793	53.43%	0,85	0	WT
amp	H9	mcherry	9033	46.44%	0,85	0	S4
amp	H10	mcherry	12804	53.19%	0,85	0	S4
amp	H11	mcherry	12003	52.70%	0,85	0	S4
col	A1	yfp	7488	42.02%	0	0	S4
col	A2	yfp	7204	41.13%	0	0	S4
col	A3	yfp	8713	46.39%	0	0	S4
col	B1	yfp	13203	60.92%	0	0	WT
col	B2	yfp	16311	62.17%	0	0	WT
col	B3	yfp	12523	50.50%	0	0	WT
col	C1	yfp	7435	41.36%	0,2	0	S4
col	C2	yfp	7225	41.26%	0,2	0	S4
col	C3	yfp	6753	41.11%	0,2	0	S4
col	D1	yfp	12794	62.22%	0,2	0	WT
col	D2	yfp	14352	67.69%	0,2	0	WT
col	D3	yfp	11117	63.10%	0,2	0	WT
col	E1	yfp	7426	40.69%	0,3	0	S4
col	E2	yfp	8702	45.60%	0,3	0	S4
col	E3	yfp	10516	52.37%	0,3	0	S4
col	F1	yfp	10057	54.17%	0,3	0	WT
col	F2	yfp	10674	58.24%	0,3	0	WT
col	F3	yfp	11234	57.09%	0,3	0	WT
col	G1	yfp	6374	40.79%	0,4	0	S4
col	G2	yfp	5844	40.21%	0,4	0	S4
col	G3	yfp	5720	39.97%	0,4	0	S4
col	H1	yfp	9026	55.05%	0,4	0	WT
col	H2	yfp	10136	56.98%	0,4	0	WT
col	H3	yfp	9585	56.37%	0,4	0	WT
col	A5	yfp	6137	40.72%	0	0	S4
col	A6	yfp	6612	42.66%	0	0	S4
col	A7	yfp	6551	41.31%	0	0	S4
col	B5	yfp	12199	64.41%	0	0	WT
col	B6	yfp	16882	60.40%	0	0	WT
col	B7	yfp	12768	64.66%	0	0	WT
col	C5	yfp	6123	39.37%	0,2	0	S4
col	C6	yfp	5858	37.56%	0,2	0	S4
col	C7	yfp	5418	39.85%	0,2	0	S4
col	D5	yfp	11162	61.02%	0,2	0	WT
col	D6	yfp	14038	69.44%	0,2	0	WT
col	D7	yfp	11319	65.46%	0,2	0	WT
col	E5	yfp	17895	62.78%	0,3	0	S4
col	E6	yfp	11841	55.16%	0,3	0	S4
col	E7	yfp	8480	47.49%	0,3	0	S4
col	F5	yfp	10456	65.49%	0,3	0	WT
col	F6	yfp	10637	66.11%	0,3	0	WT
col	F7	yfp	10798	68.59%	0,3	0	WT
col	G5	yfp	5442	36.47%	0,4	0	S4
col	G6	yfp	4652	36.87%	0,4	0	S4
col	G7	yfp	4879	39.19%	0,4	0	S4
col	H5	yfp	10452	58.33%	0,4	0	WT
col	H6	yfp	9632	56.82%	0,4	0	WT
col	H7	yfp	8201	51.02%	0,4	0	WT
col	A9	yfp	6784	41.52%	0	0	S4
col	A10	yfp	6673	41.05%	0	0	S4
col	A11	yfp	5920	37.32%	0	0	S4
col	B9	yfp	10886	66.15%	0	0	WT
col	B10	yfp	10895	66.84%	0	0	WT
col	B11	yfp	11495	68.50%	0	0	WT
col	C9	yfp	5399	37.37%	0,2	0	S4
col	C10	yfp	5528	38.15%	0,2	0	S4
col	C11	yfp	5571	37.71%	0,2	0	S4
col	D9	yfp	10194	64.40%	0,2	0	WT
col	D10	yfp	11153	67.21%	0,2	0	WT
col	D11	yfp	11080	69.97%	0,2	0	WT
col	E9	yfp	7473	44.26%	0,3	0	S4
col	E10	yfp	6940	39.85%	0,3	0	S4
col	E11	yfp	5475	37.66%	0,3	0	S4
col	F9	yfp	8622	58.34%	0,3	0	WT
col	F10	yfp	9145	59.28%	0,3	0	WT
col	F11	yfp	8633	60.39%	0,3	0	WT
col	G9	yfp	5278	37.58%	0,4	0	S4
col	G10	yfp	4723	35.86%	0,4	0	S4
col	G11	yfp	6952	44.42%	0,4	0	S4
col	H9	yfp	11224	55.81%	0,4	0	WT
col	H10	yfp	10073	58.43%	0,4	0	WT
col	H11	yfp	10286	62.98%	0,4	0	WT
col	A1	mcherry	9915	55.65%	0	0	WT
col	A2	mcherry	9851	56.24%	0	0	WT
col	A3	mcherry	9562	50.91%	0	0	WT
col	B1	mcherry	8002	36.92%	0	0	S4
col	B2	mcherry	9388	35.78%	0	0	S4
col	B3	mcherry	11728	47.30%	0	0	S4
col	C1	mcherry	10041	55.86%	0,2	0	WT
col	C2	mcherry	9821	56.09%	0,2	0	WT
col	C3	mcherry	9220	56.13%	0,2	0	WT
col	D1	mcherry	7423	36.10%	0,2	0	S4
col	D2	mcherry	6496	30.64%	0,2	0	S4
col	D3	mcherry	6216	35.28%	0,2	0	S4
col	E1	mcherry	10344	56.69%	0,3	0	WT
col	E2	mcherry	9916	51.96%	0,3	0	WT
col	E3	mcherry	9090	45.27%	0,3	0	WT
col	F1	mcherry	8123	43.75%	0,3	0	S4
col	F2	mcherry	7240	39.50%	0,3	0	S4
col	F3	mcherry	8059	40.96%	0,3	0	S4
col	G1	mcherry	8827	56.49%	0,4	0	WT
col	G2	mcherry	8335	57.34%	0,4	0	WT
col	G3	mcherry	8226	57.48%	0,4	0	WT
col	H1	mcherry	7035	42.91%	0,4	0	S4
col	H2	mcherry	7313	41.11%	0,4	0	S4
col	H3	mcherry	7083	41.65%	0,4	0	S4
col	A5	mcherry	8655	57.43%	0	0	WT
col	A6	mcherry	8554	55.19%	0	0	WT
col	A7	mcherry	8907	56.17%	0	0	WT
col	B5	mcherry	6272	33.12%	0	0	S4
col	B6	mcherry	10465	37.44%	0	0	S4
col	B7	mcherry	6547	33.15%	0	0	S4
col	C5	mcherry	8981	57.75%	0,2	0	WT
col	C6	mcherry	9302	59.64%	0,2	0	WT
col	C7	mcherry	7730	56.85%	0,2	0	WT
col	D5	mcherry	6824	37.30%	0,2	0	S4
col	D6	mcherry	5845	28.91%	0,2	0	S4
col	D7	mcherry	5662	32.75%	0,2	0	S4
col	E5	mcherry	9855	34.57%	0,3	0	WT
col	E6	mcherry	9107	42.42%	0,3	0	WT
col	E7	mcherry	8967	50.22%	0,3	0	WT
col	F5	mcherry	5206	32.61%	0,3	0	S4
col	F6	mcherry	5166	32.10%	0,3	0	S4
col	F7	mcherry	4643	29.49%	0,3	0	S4
col	G5	mcherry	9111	61.06%	0,4	0	WT
col	G6	mcherry	7616	60.36%	0,4	0	WT
col	G7	mcherry	7256	58.29%	0,4	0	WT
col	H5	mcherry	7108	39.67%	0,4	0	S4
col	H6	mcherry	6969	41.11%	0,4	0	S4
col	H7	mcherry	7546	46.95%	0,4	0	S4
col	A9	mcherry	9195	56.27%	0	0	WT
col	A10	mcherry	9143	56.24%	0	0	WT
col	A11	mcherry	9552	60.22%	0	0	WT
col	B9	mcherry	5216	31.69%	0	0	S4
col	B10	mcherry	5035	30.89%	0	0	S4
col	B11	mcherry	4902	29.21%	0	0	S4
col	C9	mcherry	8682	60.10%	0,2	0	WT
col	C10	mcherry	8585	59.24%	0,2	0	WT
col	C11	mcherry	8837	59.82%	0,2	0	WT
col	D9	mcherry	5335	33.71%	0,2	0	S4
col	D10	mcherry	5161	31.10%	0,2	0	S4
col	D11	mcherry	4494	28.38%	0,2	0	S4
col	E9	mcherry	9005	53.33%	0,3	0	WT
col	E10	mcherry	10027	57.58%	0,3	0	WT
col	E11	mcherry	8690	59.77%	0,3	0	WT
col	F9	mcherry	5835	39.48%	0,3	0	S4
col	F10	mcherry	5988	38.81%	0,3	0	S4
col	F11	mcherry	5357	37.47%	0,3	0	S4
col	G9	mcherry	8427	60.00%	0,4	0	WT
col	G10	mcherry	7999	60.73%	0,4	0	WT
col	G11	mcherry	8316	53.13%	0,4	0	WT
col	H9	mcherry	8512	42.32%	0,4	0	S4
col	H10	mcherry	6822	39.57%	0,4	0	S4
col	H11	mcherry	5728	35.07%	0,4	0	S4
gen	A1	yfp	8488	41.04%	0	0	S4
gen	A2	yfp	11269	48.32%	0	0	S4
gen	A3	yfp	8051	40.74%	0	0	S4
gen	C1	yfp	3387	24.77%	0,05	0	S4
gen	C2	yfp	4487	30.32%	0,05	0	S4
gen	C3	yfp	4352	28.04%	0,05	0	S4
gen	D1	yfp	12586	65.72%	0,05	0	WT
gen	D2	yfp	11488	69.95%	0,05	0	WT
gen	D3	yfp	13059	71.06%	0,05	0	WT
gen	E1	yfp	7326	34.74%	0,1	0	S4
gen	E2	yfp	9973	37.08%	0,1	0	S4
gen	E3	yfp	8331	30.35%	0,1	0	S4
gen	F1	yfp	20575	76.69%	0,1	0	WT
gen	F2	yfp	40930	87.41%	0,1	0	WT
gen	F3	yfp	57242	89.74%	0,1	0	WT
gen	G1	yfp	4599	14.99%	0,2	0	S4
gen	G2	yfp	6123	14.30%	0,2	0	S4
gen	G3	yfp	6469	17.30%	0,2	0	S4
gen	H1	yfp	14944	69.22%	0,2	0	WT
gen	H2	yfp	16085	70.53%	0,2	0	WT
gen	H3	yfp	17589	68.17%	0,2	0	WT
gen	A5	yfp	7059	38.64%	0	0	S4
gen	A6	yfp	7519	36.53%	0	0	S4
gen	A7	yfp	7209	41.34%	0	0	S4
gen	C5	yfp	4631	27.53%	0,05	0	S4
gen	C6	yfp	4935	28.86%	0,05	0	S4
gen	C7	yfp	4588	27.27%	0,05	0	S4
gen	D5	yfp	12069	66.78%	0,05	0	WT
gen	D6	yfp	12188	70.11%	0,05	0	WT
gen	D7	yfp	11697	70.15%	0,05	0	WT
gen	E5	yfp	7946	33.40%	0,1	0	S4
gen	E6	yfp	8644	37.59%	0,1	0	S4
gen	E7	yfp	6915	36.92%	0,1	0	S4
gen	F5	yfp	49319	88.39%	0,1	0	WT
gen	F6	yfp	44634	88.50%	0,1	0	WT
gen	F7	yfp	38680	85.52%	0,1	0	WT
gen	G5	yfp	7906	23.46%	0,2	0	S4
gen	G6	yfp	6667	19.81%	0,2	0	S4
gen	G7	yfp	5471	12.71%	0,2	0	S4
gen	H5	yfp	19191	71.21%	0,2	0	WT
gen	H6	yfp	16401	68.70%	0,2	0	WT
gen	H7	yfp	15594	69.87%	0,2	0	WT
gen	A9	yfp	9476	42.93%	0	0	S4
gen	A10	yfp	8701	41.85%	0	0	S4
gen	A11	yfp	8616	40.98%	0	0	S4
gen	C9	yfp	5125	29.93%	0,05	0	S4
gen	C10	yfp	7222	34.40%	0,05	0	S4
gen	C11	yfp	17705	54.68%	0,05	0	S4
gen	D9	yfp	15171	74.15%	0,05	0	WT
gen	D10	yfp	13098	73.48%	0,05	0	WT
gen	D11	yfp	16226	76.33%	0,05	0	WT
gen	E9	yfp	6885	37.62%	0,1	0	S4
gen	E10	yfp	7066	39.67%	0,1	0	S4
gen	E11	yfp	6826	39.09%	0,1	0	S4
gen	F9	yfp	13622	67.58%	0,1	0	WT
gen	F10	yfp	11872	63.52%	0,1	0	WT
gen	F11	yfp	11794	65.31%	0,1	0	WT
gen	G9	yfp	8179	41.67%	0,2	0	S4
gen	G10	yfp	8892	45.63%	0,2	0	S4
gen	G11	yfp	8786	44.16%	0,2	0	S4
gen	H9	yfp	12998	71.57%	0,2	0	WT
gen	H10	yfp	12517	66.20%	0,2	0	WT
gen	H11	yfp	16472	87.97%	0,2	0	WT
gen	A1	mcherry	11733	56.73%	0	0	WT
gen	A2	mcherry	11587	49.68%	0	0	WT
gen	A3	mcherry	11315	57.26%	0	0	WT
gen	C1	mcherry	9837	71.93%	0,05	0	WT
gen	C2	mcherry	10099	68.25%	0,05	0	WT
gen	C3	mcherry	10831	69.79%	0,05	0	WT
gen	D1	mcherry	6160	32.16%	0,05	0	S4
gen	D2	mcherry	4634	28.22%	0,05	0	S4
gen	D3	mcherry	4993	27.17%	0,05	0	S4
gen	E1	mcherry	13305	63.09%	0,1	0	WT
gen	E2	mcherry	16037	59.62%	0,1	0	WT
gen	E3	mcherry	18414	67.08%	0,1	0	WT
gen	F1	mcherry	5741	21.40%	0,1	0	S4
gen	F2	mcherry	5125	10.94%	0,1	0	S4
gen	F3	mcherry	5538	8.68%	0,1	0	S4
gen	G1	mcherry	25033	81.60%	0,2	0	WT
gen	G2	mcherry	35755	83.51%	0,2	0	WT
gen	G3	mcherry	30024	80.29%	0,2	0	WT
gen	H1	mcherry	5920	27.42%	0,2	0	S4
gen	H2	mcherry	6375	27.95%	0,2	0	S4
gen	H3	mcherry	7822	30.32%	0,2	0	S4
gen	A5	mcherry	10833	59.30%	0	0	WT
gen	A6	mcherry	12657	61.49%	0	0	WT
gen	A7	mcherry	9880	56.65%	0	0	WT
gen	C5	mcherry	11809	70.20%	0,05	0	WT
gen	C6	mcherry	11652	68.13%	0,05	0	WT
gen	C7	mcherry	12026	71.48%	0,05	0	WT
gen	D5	mcherry	5410	29.93%	0,05	0	S4
gen	D6	mcherry	4914	28.27%	0,05	0	S4
gen	D7	mcherry	4579	27.46%	0,05	0	S4
gen	E5	mcherry	15422	64.82%	0,1	0	WT
gen	E6	mcherry	13800	60.01%	0,1	0	WT
gen	E7	mcherry	11656	62.23%	0,1	0	WT
gen	F5	mcherry	5948	10.66%	0,1	0	S4
gen	F6	mcherry	5348	10.60%	0,1	0	S4
gen	F7	mcherry	5974	13.21%	0,1	0	S4
gen	G5	mcherry	25046	74.32%	0,2	0	WT
gen	G6	mcherry	26048	77.41%	0,2	0	WT
gen	G7	mcherry	36441	84.67%	0,2	0	WT
gen	H5	mcherry	7210	26.75%	0,2	0	S4
gen	H6	mcherry	6854	28.71%	0,2	0	S4
gen	H7	mcherry	6389	28.63%	0,2	0	S4
gen	A9	mcherry	12060	54.63%	0	0	WT
gen	A10	mcherry	11529	55.45%	0	0	WT
gen	A11	mcherry	11962	56.89%	0	0	WT
gen	C9	mcherry	11589	67.67%	0,05	0	WT
gen	C10	mcherry	13195	62.85%	0,05	0	WT
gen	C11	mcherry	13782	42.56%	0,05	0	WT
gen	D9	mcherry	4845	23.68%	0,05	0	S4
gen	D10	mcherry	4413	24.76%	0,05	0	S4
gen	D11	mcherry	4653	21.89%	0,05	0	S4
gen	E9	mcherry	11111	60.71%	0,1	0	WT
gen	E10	mcherry	10303	57.85%	0,1	0	WT
gen	E11	mcherry	10201	58.41%	0,1	0	WT
gen	F9	mcherry	6159	30.56%	0,1	0	S4
gen	F10	mcherry	6522	34.90%	0,1	0	S4
gen	F11	mcherry	5994	33.19%	0,1	0	S4
gen	G9	mcherry	10890	55.48%	0,2	0	WT
gen	G10	mcherry	10067	51.66%	0,2	0	WT
gen	G11	mcherry	10616	53.36%	0,2	0	WT
gen	H9	mcherry	4881	26.88%	0,2	0	S4
gen	H10	mcherry	5913	31.27%	0,2	0	S4
gen	H11	mcherry	1997	10.67%	0,2	0	S4
amp	A1	yfp	19060	66.36%	0	6,64385618977472	S4
amp	A2	yfp	23130	61.58%	0	6,64385618977472	S4
amp	A3	yfp	25561	62.63%	0	6,64385618977472	S4
amp	B1	yfp	51488	89.23%	0	6,64385618977472	WT
amp	B2	yfp	48611	84.18%	0	6,64385618977472	WT
amp	B3	yfp	40402	69.58%	0	6,64385618977472	WT
amp	C1	yfp	9498	17.82%	0,5	6,64385618977472	S4
amp	C2	yfp	16709	28.44%	0,5	6,64385618977472	S4
amp	C3	yfp	17679	29.42%	0,5	6,64385618977472	S4
amp	D1	yfp	26679	59.61%	0,5	6,64385618977472	WT
amp	D2	yfp	19662	43.42%	0,5	6,64385618977472	WT
amp	D3	yfp	18111	41.19%	0,5	6,64385618977472	WT
amp	E1	yfp	12169	24.41%	0,75	6,64385618977472	S4
amp	E2	yfp	14853	29.11%	0,75	6,64385618977472	S4
amp	E3	yfp	12452	31.09%	0,75	6,64385618977472	S4
amp	F1	yfp	32000	63.88%	0,75	6,64385618977472	WT
amp	F2	yfp	27192	60.40%	0,75	6,64385618977472	WT
amp	F3	yfp	27560	60.32%	0,75	6,64385618977472	WT
amp	G1	yfp	12265	28.07%	0,85	6,64385618977472	S4
amp	G2	yfp	13402	29.85%	0,85	6,64385618977472	S4
amp	G3	yfp	10194	24.76%	0,85	6,64385618977472	S4
amp	H1	yfp	25668	57.27%	0,85	6,64385618977472	WT
amp	H2	yfp	20488	54.91%	0,85	6,64385618977472	WT
amp	H3	yfp	20037	51.86%	0,85	6,64385618977472	WT
amp	A5	yfp	30333	60.86%	0	6,64385618977472	S4
amp	A6	yfp	26520	58.89%	0	6,64385618977472	S4
amp	A7	yfp	31417	72.62%	0	6,64385618977472	S4
amp	B5	yfp	41305	69.15%	0	6,64385618977472	WT
amp	B6	yfp	34797	66.15%	0	6,64385618977472	WT
amp	B7	yfp	36264	66.98%	0	6,64385618977472	WT
amp	C5	yfp	15244	35.95%	0,5	6,64385618977472	S4
amp	C6	yfp	13421	26.59%	0,5	6,64385618977472	S4
amp	C7	yfp	12141	23.58%	0,5	6,64385618977472	S4
amp	D5	yfp	10706	26.87%	0,5	6,64385618977472	WT
amp	D6	yfp	14012	31.94%	0,5	6,64385618977472	WT
amp	D7	yfp	14042	34.22%	0,5	6,64385618977472	WT
amp	E5	yfp	15417	33.76%	0,75	6,64385618977472	S4
amp	E6	yfp	13959	32.22%	0,75	6,64385618977472	S4
amp	E7	yfp	11804	24.64%	0,75	6,64385618977472	S4
amp	F5	yfp	19361	48.86%	0,75	6,64385618977472	WT
amp	F6	yfp	19532	53.83%	0,75	6,64385618977472	WT
amp	F7	yfp	22499	56.40%	0,75	6,64385618977472	WT
amp	G5	yfp	12222	30.88%	0,85	6,64385618977472	S4
amp	G6	yfp	14030	36.16%	0,85	6,64385618977472	S4
amp	G7	yfp	17417	43.86%	0,85	6,64385618977472	S4
amp	H5	yfp	17860	46.15%	0,85	6,64385618977472	WT
amp	H6	yfp	23327	54.47%	0,85	6,64385618977472	WT
amp	H7	yfp	18913	49.90%	0,85	6,64385618977472	WT
amp	A9	yfp	31788	76.57%	0	6,64385618977472	S4
amp	A10	yfp	26929	73.68%	0	6,64385618977472	S4
amp	A11	yfp	27935	71.47%	0	6,64385618977472	S4
amp	B9	yfp	23647	51.82%	0	6,64385618977472	WT
amp	B10	yfp	18758	44.99%	0	6,64385618977472	WT
amp	B11	yfp	17530	40.05%	0	6,64385618977472	WT
amp	C9	yfp	14159	25.55%	0,5	6,64385618977472	S4
amp	C10	yfp	12848	26.64%	0,5	6,64385618977472	S4
amp	C11	yfp	11225	20.46%	0,5	6,64385618977472	S4
amp	D9	yfp	13137	29.67%	0,5	6,64385618977472	WT
amp	D10	yfp	9293	25.67%	0,5	6,64385618977472	WT
amp	D11	yfp	11774	32.61%	0,5	6,64385618977472	WT
amp	E9	yfp	13862	29.01%	0,75	6,64385618977472	S4
amp	E10	yfp	13781	31.65%	0,75	6,64385618977472	S4
amp	E11	yfp	13132	34.71%	0,75	6,64385618977472	S4
amp	F9	yfp	10039	29.01%	0,75	6,64385618977472	WT
amp	F10	yfp	16084	43.42%	0,75	6,64385618977472	WT
amp	F11	yfp	18865	49.52%	0,75	6,64385618977472	WT
amp	G9	yfp	18099	50.16%	0,85	6,64385618977472	S4
amp	G10	yfp	16539	50.70%	0,85	6,64385618977472	S4
amp	G11	yfp	16199	49.30%	0,85	6,64385618977472	S4
amp	H9	yfp	9952	36.79%	0,85	6,64385618977472	WT
amp	H10	yfp	9186	30.63%	0,85	6,64385618977472	WT
amp	H11	yfp	10482	35.01%	0,85	6,64385618977472	WT
amp	A1	mcherry	9221	32.10%	0	6,64385618977472	WT
amp	A2	mcherry	13692	36.46%	0	6,64385618977472	WT
amp	A3	mcherry	14500	35.53%	0	6,64385618977472	WT
amp	B1	mcherry	5564	9.64%	0	6,64385618977472	S4
amp	B2	mcherry	8458	14.65%	0	6,64385618977472	S4
amp	B3	mcherry	16666	28.70%	0	6,64385618977472	S4
amp	C1	mcherry	43419	81.47%	0,5	6,64385618977472	WT
amp	C2	mcherry	41545	70.72%	0,5	6,64385618977472	WT
amp	C3	mcherry	41911	69.75%	0,5	6,64385618977472	WT
amp	D1	mcherry	17538	39.19%	0,5	6,64385618977472	S4
amp	D2	mcherry	25077	55.38%	0,5	6,64385618977472	S4
amp	D3	mcherry	25353	57.67%	0,5	6,64385618977472	S4
amp	E1	mcherry	37228	74.67%	0,75	6,64385618977472	WT
amp	E2	mcherry	35591	69.76%	0,75	6,64385618977472	WT
amp	E3	mcherry	27201	67.92%	0,75	6,64385618977472	WT
amp	F1	mcherry	17478	34.89%	0,75	6,64385618977472	S4
amp	F2	mcherry	17240	38.29%	0,75	6,64385618977472	S4
amp	F3	mcherry	17561	38.43%	0,75	6,64385618977472	S4
amp	G1	mcherry	30862	70.64%	0,85	6,64385618977472	WT
amp	G2	mcherry	30949	68.94%	0,85	6,64385618977472	WT
amp	G3	mcherry	30472	74.01%	0,85	6,64385618977472	WT
amp	H1	mcherry	18588	41.47%	0,85	6,64385618977472	S4
amp	H2	mcherry	16360	43.85%	0,85	6,64385618977472	S4
amp	H3	mcherry	18112	46.88%	0,85	6,64385618977472	S4
amp	A5	mcherry	18513	37.15%	0	6,64385618977472	WT
amp	A6	mcherry	17564	39.00%	0	6,64385618977472	WT
amp	A7	mcherry	11075	25.60%	0	6,64385618977472	WT
amp	B5	mcherry	17340	29.03%	0	6,64385618977472	S4
amp	B6	mcherry	17120	32.54%	0	6,64385618977472	S4
amp	B7	mcherry	17017	31.43%	0	6,64385618977472	S4
amp	C5	mcherry	26827	63.26%	0,5	6,64385618977472	WT
amp	C6	mcherry	36631	72.58%	0,5	6,64385618977472	WT
amp	C7	mcherry	38892	75.52%	0,5	6,64385618977472	WT
amp	D5	mcherry	28643	71.89%	0,5	6,64385618977472	S4
amp	D6	mcherry	29304	66.79%	0,5	6,64385618977472	S4
amp	D7	mcherry	26526	64.64%	0,5	6,64385618977472	S4
amp	E5	mcherry	29798	65.25%	0,75	6,64385618977472	WT
amp	E6	mcherry	28916	66.74%	0,75	6,64385618977472	WT
amp	E7	mcherry	35614	74.33%	0,75	6,64385618977472	WT
amp	F5	mcherry	19796	49.95%	0,75	6,64385618977472	S4
amp	F6	mcherry	16339	45.03%	0,75	6,64385618977472	S4
amp	F7	mcherry	16866	42.28%	0,75	6,64385618977472	S4
amp	G5	mcherry	26869	67.88%	0,85	6,64385618977472	WT
amp	G6	mcherry	24219	62.42%	0,85	6,64385618977472	WT
amp	G7	mcherry	21752	54.77%	0,85	6,64385618977472	WT
amp	H5	mcherry	20399	52.71%	0,85	6,64385618977472	S4
amp	H6	mcherry	18995	44.36%	0,85	6,64385618977472	S4
amp	H7	mcherry	18604	49.08%	0,85	6,64385618977472	S4
amp	A9	mcherry	9226	22.22%	0	6,64385618977472	WT
amp	A10	mcherry	8943	24.47%	0	6,64385618977472	WT
amp	A11	mcherry	10481	26.82%	0	6,64385618977472	WT
amp	B9	mcherry	20986	45.99%	0	6,64385618977472	S4
amp	B10	mcherry	21897	52.51%	0	6,64385618977472	S4
amp	B11	mcherry	25045	57.22%	0	6,64385618977472	S4
amp	C9	mcherry	40847	73.70%	0,5	6,64385618977472	WT
amp	C10	mcherry	35024	72.61%	0,5	6,64385618977472	WT
amp	C11	mcherry	43203	78.76%	0,5	6,64385618977472	WT
amp	D9	mcherry	30630	69.17%	0,5	6,64385618977472	S4
amp	D10	mcherry	26477	73.13%	0,5	6,64385618977472	S4
amp	D11	mcherry	23890	66.17%	0,5	6,64385618977472	S4
amp	E9	mcherry	33414	69.94%	0,75	6,64385618977472	WT
amp	E10	mcherry	29361	67.43%	0,75	6,64385618977472	WT
amp	E11	mcherry	24305	64.25%	0,75	6,64385618977472	WT
amp	F9	mcherry	23864	68.96%	0,75	6,64385618977472	S4
amp	F10	mcherry	20370	54.99%	0,75	6,64385618977472	S4
amp	F11	mcherry	18685	49.05%	0,75	6,64385618977472	S4
amp	G9	mcherry	17402	48.23%	0,85	6,64385618977472	WT
amp	G10	mcherry	15547	47.66%	0,85	6,64385618977472	WT
amp	G11	mcherry	16133	49.09%	0,85	6,64385618977472	WT
amp	H9	mcherry	16768	61.99%	0,85	6,64385618977472	S4
amp	H10	mcherry	20462	68.23%	0,85	6,64385618977472	S4
amp	H11	mcherry	19146	63.94%	0,85	6,64385618977472	S4
col	A1	yfp	20696	41.16%	0	6,64385618977472	S4
col	A2	yfp	19358	40.66%	0	6,64385618977472	S4
col	A3	yfp	20003	46.38%	0	6,64385618977472	S4
col	B1	yfp	29013	63.23%	0	6,64385618977472	WT
col	B2	yfp	27048	64.54%	0	6,64385618977472	WT
col	B3	yfp	32847	36.58%	0	6,64385618977472	WT
col	C1	yfp	22633	46.57%	0,2	6,64385618977472	S4
col	C2	yfp	19123	44.73%	0,2	6,64385618977472	S4
col	C3	yfp	18651	43.94%	0,2	6,64385618977472	S4
col	D1	yfp	29201	59.02%	0,2	6,64385618977472	WT
col	D2	yfp	25039	63.64%	0,2	6,64385618977472	WT
col	D3	yfp	24449	59.86%	0,2	6,64385618977472	WT
col	E1	yfp	26552	38.70%	0,3	6,64385618977472	S4
col	E2	yfp	19731	50.45%	0,3	6,64385618977472	S4
col	E3	yfp	26537	64.44%	0,3	6,64385618977472	S4
col	F1	yfp	22277	59.82%	0,3	6,64385618977472	WT
col	F2	yfp	20348	60.66%	0,3	6,64385618977472	WT
col	F3	yfp	20874	59.23%	0,3	6,64385618977472	WT
col	G1	yfp	23439	45.54%	0,4	6,64385618977472	S4
col	G2	yfp	19226	43.03%	0,4	6,64385618977472	S4
col	G3	yfp	20243	46.27%	0,4	6,64385618977472	S4
col	H1	yfp	25110	61.44%	0,4	6,64385618977472	WT
col	H2	yfp	20581	59.96%	0,4	6,64385618977472	WT
col	H3	yfp	20272	59.94%	0,4	6,64385618977472	WT
col	A5	yfp	18569	39.59%	0	6,64385618977472	S4
col	A6	yfp	18356	40.19%	0	6,64385618977472	S4
col	A7	yfp	15642	37.63%	0	6,64385618977472	S4
col	B5	yfp	33050	66.06%	0	6,64385618977472	WT
col	B6	yfp	29184	59.02%	0	6,64385618977472	WT
col	B7	yfp	29322	65.69%	0	6,64385618977472	WT
col	C5	yfp	16753	44.18%	0,2	6,64385618977472	S4
col	C6	yfp	16528	41.57%	0,2	6,64385618977472	S4
col	C7	yfp	13365	42.12%	0,2	6,64385618977472	S4
col	D5	yfp	19848	61.14%	0,2	6,64385618977472	WT
col	D6	yfp	20812	65.85%	0,2	6,64385618977472	WT
col	D7	yfp	19054	66.60%	0,2	6,64385618977472	WT
col	E5	yfp	34116	71.31%	0,3	6,64385618977472	S4
col	E6	yfp	31592	66.79%	0,3	6,64385618977472	S4
col	E7	yfp	18536	54.21%	0,3	6,64385618977472	S4
col	F5	yfp	21875	65.76%	0,3	6,64385618977472	WT
col	F6	yfp	22682	66.77%	0,3	6,64385618977472	WT
col	F7	yfp	22401	69.37%	0,3	6,64385618977472	WT
col	G5	yfp	17409	40.71%	0,4	6,64385618977472	S4
col	G6	yfp	13119	38.71%	0,4	6,64385618977472	S4
col	G7	yfp	11327	39.79%	0,4	6,64385618977472	S4
col	H5	yfp	17194	60.93%	0,4	6,64385618977472	WT
col	H6	yfp	22536	61.34%	0,4	6,64385618977472	WT
col	H7	yfp	20498	55.57%	0,4	6,64385618977472	WT
col	A9	yfp	14862	38.76%	0	6,64385618977472	S4
col	A10	yfp	14917	39.45%	0	6,64385618977472	S4
col	A11	yfp	14406	36.59%	0	6,64385618977472	S4
col	B9	yfp	29617	68.88%	0	6,64385618977472	WT
col	B10	yfp	28626	69.32%	0	6,64385618977472	WT
col	B11	yfp	28259	72.59%	0	6,64385618977472	WT
col	C9	yfp	15232	44.62%	0,2	6,64385618977472	S4
col	C10	yfp	14167	45.68%	0,2	6,64385618977472	S4
col	C11	yfp	9025	38.00%	0,2	6,64385618977472	S4
col	D9	yfp	16788	59.84%	0,2	6,64385618977472	WT
col	D10	yfp	20697	60.82%	0,2	6,64385618977472	WT
col	D11	yfp	20988	67.31%	0,2	6,64385618977472	WT
col	E9	yfp	16333	48.28%	0,3	6,64385618977472	S4
col	E10	yfp	13575	42.29%	0,3	6,64385618977472	S4
col	E11	yfp	11550	38.23%	0,3	6,64385618977472	S4
col	F9	yfp	18283	60.52%	0,3	6,64385618977472	WT
col	F10	yfp	20139	61.65%	0,3	6,64385618977472	WT
col	F11	yfp	19330	64.79%	0,3	6,64385618977472	WT
col	G9	yfp	11111	37.02%	0,4	6,64385618977472	S4
col	G10	yfp	12402	39.96%	0,4	6,64385618977472	S4
col	G11	yfp	14730	46.22%	0,4	6,64385618977472	S4
col	H9	yfp	24976	60.38%	0,4	6,64385618977472	WT
col	H10	yfp	28708	61.93%	0,4	6,64385618977472	WT
col	H11	yfp	27893	66.23%	0,4	6,64385618977472	WT
col	A1	mcherry	28886	57.44%	0	6,64385618977472	WT
col	A2	mcherry	27569	57.91%	0	6,64385618977472	WT
col	A3	mcherry	22540	52.26%	0	6,64385618977472	WT
col	B1	mcherry	16484	35.92%	0	6,64385618977472	S4
col	B2	mcherry	14551	34.72%	0	6,64385618977472	S4
col	B3	mcherry	56221	62.61%	0	6,64385618977472	S4
col	C1	mcherry	25164	51.78%	0,2	6,64385618977472	WT
col	C2	mcherry	23002	53.81%	0,2	6,64385618977472	WT
col	C3	mcherry	23225	54.71%	0,2	6,64385618977472	WT
col	D1	mcherry	19677	39.77%	0,2	6,64385618977472	S4
col	D2	mcherry	13664	34.73%	0,2	6,64385618977472	S4
col	D3	mcherry	15920	38.97%	0,2	6,64385618977472	S4
col	E1	mcherry	40577	59.15%	0,3	6,64385618977472	WT
col	E2	mcherry	18794	48.05%	0,3	6,64385618977472	WT
col	E3	mcherry	13930	33.82%	0,3	6,64385618977472	WT
col	F1	mcherry	14567	39.11%	0,3	6,64385618977472	S4
col	F2	mcherry	12802	38.16%	0,3	6,64385618977472	S4
col	F3	mcherry	14018	39.78%	0,3	6,64385618977472	S4
col	G1	mcherry	27227	52.90%	0,4	6,64385618977472	WT
col	G2	mcherry	24843	55.60%	0,4	6,64385618977472	WT
col	G3	mcherry	22897	52.34%	0,4	6,64385618977472	WT
col	H1	mcherry	15511	37.95%	0,4	6,64385618977472	S4
col	H2	mcherry	13314	38.79%	0,4	6,64385618977472	S4
col	H3	mcherry	13265	39.22%	0,4	6,64385618977472	S4
col	A5	mcherry	27728	59.11%	0	6,64385618977472	WT
col	A6	mcherry	26723	58.50%	0	6,64385618977472	WT
col	A7	mcherry	25405	61.12%	0	6,64385618977472	WT
col	B5	mcherry	16600	33.18%	0	6,64385618977472	S4
col	B6	mcherry	19886	40.22%	0	6,64385618977472	S4
col	B7	mcherry	14971	33.54%	0	6,64385618977472	S4
col	C5	mcherry	20657	54.47%	0,2	6,64385618977472	WT
col	C6	mcherry	22616	56.88%	0,2	6,64385618977472	WT
col	C7	mcherry	17951	56.57%	0,2	6,64385618977472	WT
col	D5	mcherry	12292	37.86%	0,2	6,64385618977472	S4
col	D6	mcherry	10456	33.08%	0,2	6,64385618977472	S4
col	D7	mcherry	9306	32.53%	0,2	6,64385618977472	S4
col	E5	mcherry	12945	27.06%	0,3	6,64385618977472	WT
col	E6	mcherry	14950	31.61%	0,3	6,64385618977472	WT
col	E7	mcherry	15162	44.34%	0,3	6,64385618977472	WT
col	F5	mcherry	11025	33.14%	0,3	6,64385618977472	S4
col	F6	mcherry	10959	32.26%	0,3	6,64385618977472	S4
col	F7	mcherry	9539	29.54%	0,3	6,64385618977472	S4
col	G5	mcherry	24811	58.02%	0,4	6,64385618977472	WT
col	G6	mcherry	20346	60.04%	0,4	6,64385618977472	WT
col	G7	mcherry	16824	59.10%	0,4	6,64385618977472	WT
col	H5	mcherry	10784	38.21%	0,4	6,64385618977472	S4
col	H6	mcherry	13903	37.84%	0,4	6,64385618977472	S4
col	H7	mcherry	16107	43.66%	0,4	6,64385618977472	S4
col	A9	mcherry	22936	59.82%	0	6,64385618977472	WT
col	A10	mcherry	22455	59.39%	0	6,64385618977472	WT
col	A11	mcherry	24469	62.15%	0	6,64385618977472	WT
col	B9	mcherry	13052	30.35%	0	6,64385618977472	S4
col	B10	mcherry	12381	29.98%	0	6,64385618977472	S4
col	B11	mcherry	10419	26.76%	0	6,64385618977472	S4
col	C9	mcherry	18374	53.82%	0,2	6,64385618977472	WT
col	C10	mcherry	16365	52.76%	0,2	6,64385618977472	WT
col	C11	mcherry	14371	60.51%	0,2	6,64385618977472	WT
col	D9	mcherry	10962	39.07%	0,2	6,64385618977472	S4
col	D10	mcherry	12913	37.94%	0,2	6,64385618977472	S4
col	D11	mcherry	9883	31.70%	0,2	6,64385618977472	S4
col	E9	mcherry	17031	50.34%	0,3	6,64385618977472	WT
col	E10	mcherry	18080	56.33%	0,3	6,64385618977472	WT
col	E11	mcherry	18277	60.50%	0,3	6,64385618977472	WT
col	F9	mcherry	11619	38.46%	0,3	6,64385618977472	S4
col	F10	mcherry	12151	37.20%	0,3	6,64385618977472	S4
col	F11	mcherry	10176	34.11%	0,3	6,64385618977472	S4
col	G9	mcherry	18520	61.71%	0,4	6,64385618977472	WT
col	G10	mcherry	18234	58.75%	0,4	6,64385618977472	WT
col	G11	mcherry	16783	52.66%	0,4	6,64385618977472	WT
col	H9	mcherry	16040	38.78%	0,4	6,64385618977472	S4
col	H10	mcherry	17282	37.28%	0,4	6,64385618977472	S4
col	H11	mcherry	13938	33.09%	0,4	6,64385618977472	S4
gen	A1	yfp	19376	41.54%	0	6,64385618977472	S4
gen	A3	yfp	18727	43.39%	0	6,64385618977472	S4
gen	C1	yfp	9979	21.98%	0,05	6,64385618977472	S4
gen	C2	yfp	12396	28.04%	0,05	6,64385618977472	S4
gen	C3	yfp	13056	29.00%	0,05	6,64385618977472	S4
gen	D1	yfp	29100	37.16%	0,05	6,64385618977472	WT
gen	D2	yfp	29631	49.68%	0,05	6,64385618977472	WT
gen	D3	yfp	32289	58.66%	0,05	6,64385618977472	WT
gen	E1	yfp	14293	31.87%	0,1	6,64385618977472	S4
gen	E2	yfp	13840	31.82%	0,1	6,64385618977472	S4
gen	E3	yfp	14890	33.34%	0,1	6,64385618977472	S4
gen	F1	yfp	31006	80.14%	0,1	6,64385618977472	WT
gen	F2	yfp	36651	89.05%	0,1	6,64385618977472	WT
gen	F3	yfp	32582	89.94%	0,1	6,64385618977472	WT
gen	G1	yfp	294	1.21%	0,2	6,64385618977472	S4
gen	G2	yfp	370	0.88%	0,2	6,64385618977472	S4
gen	G3	yfp	906	1.70%	0,2	6,64385618977472	S4
gen	H1	yfp	16794	81.64%	0,2	6,64385618977472	WT
gen	H2	yfp	24036	88.49%	0,2	6,64385618977472	WT
gen	H3	yfp	16877	90.14%	0,2	6,64385618977472	WT
gen	A5	yfp	17193	39.57%	0	6,64385618977472	S4
gen	A6	yfp	14345	39.84%	0	6,64385618977472	S4
gen	A7	yfp	14604	43.39%	0	6,64385618977472	S4
gen	C5	yfp	11257	26.61%	0,05	6,64385618977472	S4
gen	C6	yfp	13521	33.95%	0,05	6,64385618977472	S4
gen	C7	yfp	16349	35.80%	0,05	6,64385618977472	S4
gen	D5	yfp	24366	63.10%	0,05	6,64385618977472	WT
gen	D6	yfp	31819	68.70%	0,05	6,64385618977472	WT
gen	D7	yfp	31832	71.44%	0,05	6,64385618977472	WT
gen	E5	yfp	12903	32.09%	0,1	6,64385618977472	S4
gen	E6	yfp	12737	34.25%	0,1	6,64385618977472	S4
gen	E7	yfp	15150	38.12%	0,1	6,64385618977472	S4
gen	F5	yfp	40527	91.14%	0,1	6,64385618977472	WT
gen	F6	yfp	28050	87.79%	0,1	6,64385618977472	WT
gen	F7	yfp	35585	84.19%	0,1	6,64385618977472	WT
gen	G5	yfp	339	1.76%	0,2	6,64385618977472	S4
gen	G6	yfp	269	1.36%	0,2	6,64385618977472	S4
gen	G7	yfp	151	0.75%	0,2	6,64385618977472	S4
gen	H5	yfp	20643	85.78%	0,2	6,64385618977472	WT
gen	H6	yfp	11166	54.88%	0,2	6,64385618977472	WT
gen	H7	yfp	9582	74.35%	0,2	6,64385618977472	WT
gen	A9	yfp	17194	35.89%	0	6,64385618977472	S4
gen	A10	yfp	17093	37.08%	0	6,64385618977472	S4
gen	A11	yfp	16617	37.14%	0	6,64385618977472	S4
gen	C9	yfp	10098	23.06%	0,05	6,64385618977472	S4
gen	C10	yfp	14361	30.16%	0,05	6,64385618977472	S4
gen	C11	yfp	24800	57.48%	0,05	6,64385618977472	S4
gen	D9	yfp	31756	80.15%	0,05	6,64385618977472	WT
gen	D10	yfp	33631	79.72%	0,05	6,64385618977472	WT
gen	D11	yfp	40457	93.94%	0,05	6,64385618977472	WT
gen	E9	yfp	14824	36.25%	0,1	6,64385618977472	S4
gen	E10	yfp	18947	45.21%	0,1	6,64385618977472	S4
gen	E11	yfp	17519	44.97%	0,1	6,64385618977472	S4
gen	F9	yfp	30000	60.95%	0,1	6,64385618977472	WT
gen	F10	yfp	25011	56.66%	0,1	6,64385618977472	WT
gen	F11	yfp	25369	60.95%	0,1	6,64385618977472	WT
gen	G9	yfp	5274	29.06%	0,2	6,64385618977472	S4
gen	G10	yfp	7138	51.31%	0,2	6,64385618977472	S4
gen	G11	yfp	2577	20.30%	0,2	6,64385618977472	S4
gen	H9	yfp	7044	51.29%	0,2	6,64385618977472	WT
gen	H10	yfp	11257	74.66%	0,2	6,64385618977472	WT
gen	H11	yfp	15917	82.82%	0,2	6,64385618977472	WT
gen	A2(1)	yfp	26869	53.91%	0	6,64385618977472	S4
gen	A1	mcherry	26351	56.49%	0	6,64385618977472	WT
gen	A3	mcherry	23616	54.72%	0	6,64385618977472	WT
gen	C1	mcherry	34802	76.65%	0,05	6,64385618977472	WT
gen	C2	mcherry	31246	70.67%	0,05	6,64385618977472	WT
gen	C3	mcherry	31268	69.45%	0,05	6,64385618977472	WT
gen	D1	mcherry	46829	59.79%	0,05	6,64385618977472	S4
gen	D2	mcherry	28871	48.41%	0,05	6,64385618977472	S4
gen	D3	mcherry	21508	39.07%	0,05	6,64385618977472	S4
gen	E1	mcherry	29269	65.26%	0,1	6,64385618977472	WT
gen	E2	mcherry	28488	65.50%	0,1	6,64385618977472	WT
gen	E3	mcherry	27752	62.14%	0,1	6,64385618977472	WT
gen	F1	mcherry	6848	17.70%	0,1	6,64385618977472	S4
gen	F2	mcherry	3786	9.20%	0,1	6,64385618977472	S4
gen	F3	mcherry	2728	7.53%	0,1	6,64385618977472	S4
gen	G1	mcherry	23600	97.14%	0,2	6,64385618977472	WT
gen	G2	mcherry	41198	97.47%	0,2	6,64385618977472	WT
gen	G3	mcherry	51150	95.79%	0,2	6,64385618977472	WT
gen	H1	mcherry	2835	13.78%	0,2	6,64385618977472	S4
gen	H2	mcherry	2602	9.58%	0,2	6,64385618977472	S4
gen	H3	mcherry	1296	6.92%	0,2	6,64385618977472	S4
gen	A5	mcherry	25542	58.79%	0	6,64385618977472	WT
gen	A6	mcherry	21001	58.32%	0	6,64385618977472	WT
gen	A7	mcherry	18394	54.64%	0	6,64385618977472	WT
gen	C5	mcherry	30439	71.96%	0,05	6,64385618977472	WT
gen	C6	mcherry	25468	63.94%	0,05	6,64385618977472	WT
gen	C7	mcherry	28303	61.98%	0,05	6,64385618977472	WT
gen	D5	mcherry	13074	33.86%	0,05	6,64385618977472	S4
gen	D6	mcherry	13345	28.81%	0,05	6,64385618977472	S4
gen	D7	mcherry	11587	26.01%	0,05	6,64385618977472	S4
gen	E5	mcherry	27016	67.20%	0,1	6,64385618977472	WT
gen	E6	mcherry	23803	64.01%	0,1	6,64385618977472	WT
gen	E7	mcherry	24167	60.81%	0,1	6,64385618977472	WT
gen	F5	mcherry	3043	6.84%	0,1	6,64385618977472	S4
gen	F6	mcherry	3414	10.68%	0,1	6,64385618977472	S4
gen	F7	mcherry	5833	13.80%	0,1	6,64385618977472	S4
gen	G5	mcherry	18663	96.65%	0,2	6,64385618977472	WT
gen	G6	mcherry	19169	97.01%	0,2	6,64385618977472	WT
gen	G7	mcherry	19717	98.12%	0,2	6,64385618977472	WT
gen	H5	mcherry	2457	10.21%	0,2	6,64385618977472	S4
gen	H6	mcherry	8268	40.64%	0,2	6,64385618977472	S4
gen	H7	mcherry	2607	20.23%	0,2	6,64385618977472	S4
gen	A9	mcherry	29749	62.09%	0	6,64385618977472	WT
gen	A10	mcherry	28109	60.98%	0	6,64385618977472	WT
gen	A11	mcherry	27487	61.44%	0	6,64385618977472	WT
gen	C9	mcherry	33057	75.50%	0,05	6,64385618977472	WT
gen	C10	mcherry	32165	67.55%	0,05	6,64385618977472	WT
gen	C11	mcherry	17632	40.86%	0,05	6,64385618977472	WT
gen	D9	mcherry	7065	17.83%	0,05	6,64385618977472	S4
gen	D10	mcherry	7586	17.98%	0,05	6,64385618977472	S4
gen	D11	mcherry	1820	4.23%	0,05	6,64385618977472	S4
gen	E9	mcherry	25198	61.63%	0,1	6,64385618977472	WT
gen	E10	mcherry	22195	52.96%	0,1	6,64385618977472	WT
gen	E11	mcherry	21097	54.15%	0,1	6,64385618977472	WT
gen	F9	mcherry	17970	36.51%	0,1	6,64385618977472	S4
gen	F10	mcherry	18422	41.73%	0,1	6,64385618977472	S4
gen	F11	mcherry	15167	36.44%	0,1	6,64385618977472	S4
gen	G9	mcherry	12272	67.62%	0,2	6,64385618977472	WT
gen	G10	mcherry	6163	44.30%	0,2	6,64385618977472	WT
gen	G11	mcherry	9446	74.40%	0,2	6,64385618977472	WT
gen	H9	mcherry	6388	46.51%	0,2	6,64385618977472	S4
gen	H10	mcherry	2752	18.25%	0,2	6,64385618977472	S4
gen	H11	mcherry	2512	13.07%	0,2	6,64385618977472	S4
gen	A2(1)	mcherry	22047	44.23%	0	6,64385618977472	WT
amp	A1	yfp	20748	50.65%	0	13,2877123795494	S4
amp	A2	yfp	19605	49.10%	0	13,2877123795494	S4
amp	A3	yfp	19118	49.46%	0	13,2877123795494	S4
amp	B1	yfp	64281	91.55%	0	13,2877123795494	WT
amp	B2	yfp	53975	88.71%	0	13,2877123795494	WT
amp	B3	yfp	46887	75.83%	0	13,2877123795494	WT
amp	C1	yfp	6507	12.96%	0,5	13,2877123795494	S4
amp	C2	yfp	10879	21.32%	0,5	13,2877123795494	S4
amp	C3	yfp	12274	20.49%	0,5	13,2877123795494	S4
amp	D1	yfp	35309	62.15%	0,5	13,2877123795494	WT
amp	D2	yfp	23507	49.55%	0,5	13,2877123795494	WT
amp	D3	yfp	19421	48.62%	0,5	13,2877123795494	WT
amp	E1	yfp	6363	16.25%	0,75	13,2877123795494	S4
amp	E2	yfp	8744	21.17%	0,75	13,2877123795494	S4
amp	E3	yfp	7761	20.22%	0,75	13,2877123795494	S4
amp	F1	yfp	23073	70.77%	0,75	13,2877123795494	WT
amp	F2	yfp	24075	64.28%	0,75	13,2877123795494	WT
amp	F3	yfp	23160	63.54%	0,75	13,2877123795494	WT
amp	G1	yfp	6223	16.92%	0,85	13,2877123795494	S4
amp	G2	yfp	7674	18.66%	0,85	13,2877123795494	S4
amp	G3	yfp	5999	16.29%	0,85	13,2877123795494	S4
amp	H1	yfp	13007	57.53%	0,85	13,2877123795494	WT
amp	H2	yfp	10986	54.53%	0,85	13,2877123795494	WT
amp	H3	yfp	13156	51.05%	0,85	13,2877123795494	WT
amp	A5	yfp	20016	47.95%	0	13,2877123795494	S4
amp	A6	yfp	18228	44.59%	0	13,2877123795494	S4
amp	A7	yfp	22583	56.85%	0	13,2877123795494	S4
amp	B5	yfp	44768	76.56%	0	13,2877123795494	WT
amp	B6	yfp	41022	74.93%	0	13,2877123795494	WT
amp	B7	yfp	35223	79.36%	0	13,2877123795494	WT
amp	C5	yfp	19324	31.80%	0,5	13,2877123795494	S4
amp	C6	yfp	17691	24.50%	0,5	13,2877123795494	S4
amp	C7	yfp	10786	19.83%	0,5	13,2877123795494	S4
amp	D5	yfp	20359	30.94%	0,5	13,2877123795494	WT
amp	D6	yfp	23430	34.35%	0,5	13,2877123795494	WT
amp	D7	yfp	22293	34.12%	0,5	13,2877123795494	WT
amp	E5	yfp	10724	25.15%	0,75	13,2877123795494	S4
amp	E6	yfp	19722	29.56%	0,75	13,2877123795494	S4
amp	E7	yfp	7818	19.32%	0,75	13,2877123795494	S4
amp	F5	yfp	14981	49.51%	0,75	13,2877123795494	WT
amp	F6	yfp	13674	54.78%	0,75	13,2877123795494	WT
amp	F7	yfp	14858	54.90%	0,75	13,2877123795494	WT
amp	G5	yfp	8707	22.58%	0,85	13,2877123795494	S4
amp	G6	yfp	12191	30.23%	0,85	13,2877123795494	S4
amp	G7	yfp	15802	43.44%	0,85	13,2877123795494	S4
amp	H5	yfp	11204	46.01%	0,85	13,2877123795494	WT
amp	H6	yfp	9180	53.25%	0,85	13,2877123795494	WT
amp	H7	yfp	5086	48.03%	0,85	13,2877123795494	WT
amp	A9	yfp	22945	58.38%	0	13,2877123795494	S4
amp	A10	yfp	24860	59.54%	0	13,2877123795494	S4
amp	A11	yfp	22401	57.62%	0	13,2877123795494	S4
amp	B9	yfp	23420	66.47%	0	13,2877123795494	WT
amp	B10	yfp	22806	62.86%	0	13,2877123795494	WT
amp	B11	yfp	22017	55.53%	0	13,2877123795494	WT
amp	C9	yfp	13712	22.39%	0,5	13,2877123795494	S4
amp	C10	yfp	19860	24.89%	0,5	13,2877123795494	S4
amp	C11	yfp	10753	17.57%	0,5	13,2877123795494	S4
amp	D9	yfp	18447	30.40%	0,5	13,2877123795494	WT
amp	D10	yfp	11698	26.92%	0,5	13,2877123795494	WT
amp	D11	yfp	14669	42.09%	0,5	13,2877123795494	WT
amp	E9	yfp	10541	22.51%	0,75	13,2877123795494	S4
amp	E10	yfp	13392	31.40%	0,75	13,2877123795494	S4
amp	E11	yfp	6915	29.49%	0,75	13,2877123795494	S4
amp	F9	yfp	8105	28.43%	0,75	13,2877123795494	WT
amp	F10	yfp	8145	40.77%	0,75	13,2877123795494	WT
amp	F11	yfp	11289	45.95%	0,75	13,2877123795494	WT
amp	G9	yfp	15186	58.45%	0,85	13,2877123795494	S4
amp	G10	yfp	24881	55.12%	0,85	13,2877123795494	S4
amp	G11	yfp	16621	54.52%	0,85	13,2877123795494	S4
amp	H9	yfp	6665	33.64%	0,85	13,2877123795494	WT
amp	H10	yfp	6673	26.64%	0,85	13,2877123795494	WT
amp	H11	yfp	7866	28.92%	0,85	13,2877123795494	WT
amp	A1	mcherry	19272	47.05%	0	13,2877123795494	WT
amp	A2	mcherry	19575	49.02%	0	13,2877123795494	WT
amp	A3	mcherry	18760	48.54%	0	13,2877123795494	WT
amp	B1	mcherry	5285	7.53%	0	13,2877123795494	S4
amp	B2	mcherry	6250	10.27%	0	13,2877123795494	S4
amp	B3	mcherry	13959	22.57%	0	13,2877123795494	S4
amp	C1	mcherry	43137	85.90%	0,5	13,2877123795494	WT
amp	C2	mcherry	39505	77.42%	0,5	13,2877123795494	WT
amp	C3	mcherry	46605	77.78%	0,5	13,2877123795494	WT
amp	D1	mcherry	20694	36.42%	0,5	13,2877123795494	S4
amp	D2	mcherry	23137	48.77%	0,5	13,2877123795494	S4
amp	D3	mcherry	20136	50.41%	0,5	13,2877123795494	S4
amp	E1	mcherry	32055	81.87%	0,75	13,2877123795494	WT
amp	E2	mcherry	31784	76.94%	0,75	13,2877123795494	WT
amp	E3	mcherry	29939	78.01%	0,75	13,2877123795494	WT
amp	F1	mcherry	8876	27.22%	0,75	13,2877123795494	S4
amp	F2	mcherry	12407	33.12%	0,75	13,2877123795494	S4
amp	F3	mcherry	12138	33.30%	0,75	13,2877123795494	S4
amp	G1	mcherry	29817	81.05%	0,85	13,2877123795494	WT
amp	G2	mcherry	32576	79.22%	0,85	13,2877123795494	WT
amp	G3	mcherry	30183	81.94%	0,85	13,2877123795494	WT
amp	H1	mcherry	8944	39.56%	0,85	13,2877123795494	S4
amp	H2	mcherry	8519	42.29%	0,85	13,2877123795494	S4
amp	H3	mcherry	11828	45.89%	0,85	13,2877123795494	S4
amp	A5	mcherry	20904	50.07%	0	13,2877123795494	WT
amp	A6	mcherry	21871	53.51%	0	13,2877123795494	WT
amp	A7	mcherry	16301	41.03%	0	13,2877123795494	WT
amp	B5	mcherry	12792	21.88%	0	13,2877123795494	S4
amp	B6	mcherry	12794	23.37%	0	13,2877123795494	S4
amp	B7	mcherry	8536	19.23%	0	13,2877123795494	S4
amp	C5	mcherry	40440	66.54%	0,5	13,2877123795494	WT
amp	C6	mcherry	53321	73.84%	0,5	13,2877123795494	WT
amp	C7	mcherry	42759	78.63%	0,5	13,2877123795494	WT
amp	D5	mcherry	44574	67.75%	0,5	13,2877123795494	S4
amp	D6	mcherry	43855	64.30%	0,5	13,2877123795494	S4
amp	D7	mcherry	42111	64.45%	0,5	13,2877123795494	S4
amp	E5	mcherry	31117	72.97%	0,75	13,2877123795494	WT
amp	E6	mcherry	45420	68.08%	0,75	13,2877123795494	WT
amp	E7	mcherry	31697	78.33%	0,75	13,2877123795494	WT
amp	F5	mcherry	14389	47.56%	0,75	13,2877123795494	S4
amp	F6	mcherry	10546	42.25%	0,75	13,2877123795494	S4
amp	F7	mcherry	11354	41.95%	0,75	13,2877123795494	S4
amp	G5	mcherry	28831	74.76%	0,85	13,2877123795494	WT
amp	G6	mcherry	27066	67.10%	0,85	13,2877123795494	WT
amp	G7	mcherry	19407	53.35%	0,85	13,2877123795494	WT
amp	H5	mcherry	12508	51.37%	0,85	13,2877123795494	S4
amp	H6	mcherry	7639	44.31%	0,85	13,2877123795494	S4
amp	H7	mcherry	5264	49.71%	0,85	13,2877123795494	S4
amp	A9	mcherry	15504	39.45%	0	13,2877123795494	WT
amp	A10	mcherry	15942	38.18%	0	13,2877123795494	WT
amp	A11	mcherry	15663	40.29%	0	13,2877123795494	WT
amp	B9	mcherry	11027	31.30%	0	13,2877123795494	S4
amp	B10	mcherry	12793	35.26%	0	13,2877123795494	S4
amp	B11	mcherry	16864	42.53%	0	13,2877123795494	S4
amp	C9	mcherry	46651	76.18%	0,5	13,2877123795494	WT
amp	C10	mcherry	58611	73.46%	0,5	13,2877123795494	WT
amp	C11	mcherry	49456	80.82%	0,5	13,2877123795494	WT
amp	D9	mcherry	40672	67.02%	0,5	13,2877123795494	S4
amp	D10	mcherry	31223	71.85%	0,5	13,2877123795494	S4
amp	D11	mcherry	19853	56.96%	0,5	13,2877123795494	S4
amp	E9	mcherry	34686	74.08%	0,75	13,2877123795494	WT
amp	E10	mcherry	27750	65.06%	0,75	13,2877123795494	WT
amp	E11	mcherry	15697	66.94%	0,75	13,2877123795494	WT
amp	F9	mcherry	19670	69.00%	0,75	13,2877123795494	S4
amp	F10	mcherry	11298	56.56%	0,75	13,2877123795494	S4
amp	F11	mcherry	12494	50.85%	0,75	13,2877123795494	S4
amp	G9	mcherry	9723	37.42%	0,85	13,2877123795494	WT
amp	G10	mcherry	18605	41.22%	0,85	13,2877123795494	WT
amp	G11	mcherry	12999	42.64%	0,85	13,2877123795494	WT
amp	H9	mcherry	12642	63.81%	0,85	13,2877123795494	S4
amp	H10	mcherry	17807	71.08%	0,85	13,2877123795494	S4
amp	H11	mcherry	18912	69.52%	0,85	13,2877123795494	S4
col	A1	yfp	8325	25.73%	0	13,2877123795494	S4
col	A2	yfp	8796	26.64%	0	13,2877123795494	S4
col	A3	yfp	12466	32.18%	0	13,2877123795494	S4
col	B1	yfp	28828	77.02%	0	13,2877123795494	WT
col	B2	yfp	23975	75.19%	0	13,2877123795494	WT
col	B3	yfp	26379	59.79%	0	13,2877123795494	WT
col	C1	yfp	7858	28.17%	0,2	13,2877123795494	S4
col	C2	yfp	15949	32.89%	0,2	13,2877123795494	S4
col	C3	yfp	22248	32.95%	0,2	13,2877123795494	S4
col	D1	yfp	43842	71.67%	0,2	13,2877123795494	WT
col	D2	yfp	44168	72.34%	0,2	13,2877123795494	WT
col	D3	yfp	57633	69.77%	0,2	13,2877123795494	WT
col	E1	yfp	13012	28.85%	0,3	13,2877123795494	S4
col	E2	yfp	9536	31.73%	0,3	13,2877123795494	S4
col	E3	yfp	12786	40.03%	0,3	13,2877123795494	S4
col	F1	yfp	24453	62.67%	0,3	13,2877123795494	WT
col	F2	yfp	41421	60.80%	0,3	13,2877123795494	WT
col	F3	yfp	52441	60.48%	0,3	13,2877123795494	WT
col	G1	yfp	16157	39.20%	0,4	13,2877123795494	S4
col	G2	yfp	20559	41.21%	0,4	13,2877123795494	S4
col	G3	yfp	17711	44.47%	0,4	13,2877123795494	S4
col	H1	yfp	22508	69.65%	0,4	13,2877123795494	WT
col	H2	yfp	21703	68.49%	0,4	13,2877123795494	WT
col	H3	yfp	16356	66.57%	0,4	13,2877123795494	WT
col	A5	yfp	10492	27.97%	0	13,2877123795494	S4
col	A6	yfp	12233	29.41%	0	13,2877123795494	S4
col	A7	yfp	22044	34.54%	0	13,2877123795494	S4
col	B5	yfp	33206	76.94%	0	13,2877123795494	WT
col	B6	yfp	27697	67.50%	0	13,2877123795494	WT
col	B7	yfp	33730	74.38%	0	13,2877123795494	WT
col	C5	yfp	33801	34.57%	0,2	13,2877123795494	S4
col	C6	yfp	21693	31.28%	0,2	13,2877123795494	S4
col	C7	yfp	17071	32.09%	0,2	13,2877123795494	S4
col	D5	yfp	49222	65.79%	0,2	13,2877123795494	WT
col	D6	yfp	38437	75.04%	0,2	13,2877123795494	WT
col	D7	yfp	44101	72.72%	0,2	13,2877123795494	WT
col	E5	yfp	20319	52.39%	0,3	13,2877123795494	S4
col	E6	yfp	15471	42.05%	0,3	13,2877123795494	S4
col	E7	yfp	11486	35.50%	0,3	13,2877123795494	S4
col	F5	yfp	72041	66.71%	0,3	13,2877123795494	WT
col	F6	yfp	67380	69.48%	0,3	13,2877123795494	WT
col	F7	yfp	66941	70.48%	0,3	13,2877123795494	WT
col	G5	yfp	14492	39.35%	0,4	13,2877123795494	S4
col	G6	yfp	18264	40.32%	0,4	13,2877123795494	S4
col	G7	yfp	16394	37.99%	0,4	13,2877123795494	S4
col	H5	yfp	20311	67.99%	0,4	13,2877123795494	WT
col	H6	yfp	19626	67.73%	0,4	13,2877123795494	WT
col	H7	yfp	19416	63.60%	0,4	13,2877123795494	WT
col	A9	yfp	34943	39.37%	0	13,2877123795494	S4
col	A10	yfp	25850	37.12%	0	13,2877123795494	S4
col	A11	yfp	41608	38.81%	0	13,2877123795494	S4
col	B9	yfp	43383	69.70%	0	13,2877123795494	WT
col	B10	yfp	64527	67.59%	0	13,2877123795494	WT
col	B11	yfp	71370	70.97%	0	13,2877123795494	WT
col	C9	yfp	19703	29.33%	0,2	13,2877123795494	S4
col	C10	yfp	10977	26.85%	0,2	13,2877123795494	S4
col	C11	yfp	16259	28.75%	0,2	13,2877123795494	S4
col	D9	yfp	31484	75.00%	0,2	13,2877123795494	WT
col	D10	yfp	33955	78.94%	0,2	13,2877123795494	WT
col	D11	yfp	31356	81.12%	0,2	13,2877123795494	WT
col	E9	yfp	10150	30.70%	0,3	13,2877123795494	S4
col	E10	yfp	6913	26.01%	0,3	13,2877123795494	S4
col	E11	yfp	5880	23.82%	0,3	13,2877123795494	S4
col	F9	yfp	55456	59.64%	0,3	13,2877123795494	WT
col	F10	yfp	57712	62.19%	0,3	13,2877123795494	WT
col	F11	yfp	46291	63.54%	0,3	13,2877123795494	WT
col	G9	yfp	9584	32.20%	0,4	13,2877123795494	S4
col	G10	yfp	9597	35.08%	0,4	13,2877123795494	S4
col	G11	yfp	11859	41.06%	0,4	13,2877123795494	S4
col	H9	yfp	21172	67.44%	0,4	13,2877123795494	WT
col	H10	yfp	22773	69.90%	0,4	13,2877123795494	WT
col	H11	yfp	21876	74.30%	0,4	13,2877123795494	WT
col	A1	mcherry	23474	72.54%	0	13,2877123795494	WT
col	A2	mcherry	23630	71.55%	0	13,2877123795494	WT
col	A3	mcherry	25472	65.76%	0	13,2877123795494	WT
col	B1	mcherry	8068	21.56%	0	13,2877123795494	S4
col	B2	mcherry	7438	23.33%	0	13,2877123795494	S4
col	B3	mcherry	16994	38.52%	0	13,2877123795494	S4
col	C1	mcherry	19524	70.00%	0,2	13,2877123795494	WT
col	C2	mcherry	31502	64.96%	0,2	13,2877123795494	WT
col	C3	mcherry	43643	64.63%	0,2	13,2877123795494	WT
col	D1	mcherry	16318	26.68%	0,2	13,2877123795494	S4
col	D2	mcherry	15931	26.09%	0,2	13,2877123795494	S4
col	D3	mcherry	23548	28.51%	0,2	13,2877123795494	S4
col	E1	mcherry	31209	69.20%	0,3	13,2877123795494	WT
col	E2	mcherry	19866	66.11%	0,3	13,2877123795494	WT
col	E3	mcherry	18439	57.73%	0,3	13,2877123795494	WT
col	F1	mcherry	13871	35.55%	0,3	13,2877123795494	S4
col	F2	mcherry	25781	37.84%	0,3	13,2877123795494	S4
col	F3	mcherry	33110	38.18%	0,3	13,2877123795494	S4
col	G1	mcherry	24302	58.97%	0,4	13,2877123795494	WT
col	G2	mcherry	28397	56.92%	0,4	13,2877123795494	WT
col	G3	mcherry	21381	53.69%	0,4	13,2877123795494	WT
col	H1	mcherry	9344	28.91%	0,4	13,2877123795494	S4
col	H2	mcherry	9532	30.08%	0,4	13,2877123795494	S4
col	H3	mcherry	7839	31.91%	0,4	13,2877123795494	S4
col	A5	mcherry	26360	70.27%	0	13,2877123795494	WT
col	A6	mcherry	28580	68.71%	0	13,2877123795494	WT
col	A7	mcherry	40415	63.32%	0	13,2877123795494	WT
col	B5	mcherry	9261	21.46%	0	13,2877123795494	S4
col	B6	mcherry	12586	30.67%	0	13,2877123795494	S4
col	B7	mcherry	10856	23.94%	0	13,2877123795494	S4
col	C5	mcherry	62354	63.77%	0,2	13,2877123795494	WT
col	C6	mcherry	46361	66.86%	0,2	13,2877123795494	WT
col	C7	mcherry	35165	66.09%	0,2	13,2877123795494	WT
col	D5	mcherry	24441	32.67%	0,2	13,2877123795494	S4
col	D6	mcherry	12047	23.52%	0,2	13,2877123795494	S4
col	D7	mcherry	15590	25.71%	0,2	13,2877123795494	S4
col	E5	mcherry	17665	45.55%	0,3	13,2877123795494	WT
col	E6	mcherry	20395	55.43%	0,3	13,2877123795494	WT
col	E7	mcherry	20290	62.71%	0,3	13,2877123795494	WT
col	F5	mcherry	34536	31.98%	0,3	13,2877123795494	S4
col	F6	mcherry	28429	29.31%	0,3	13,2877123795494	S4
col	F7	mcherry	26821	28.24%	0,3	13,2877123795494	S4
col	G5	mcherry	21737	59.02%	0,4	13,2877123795494	WT
col	G6	mcherry	26296	58.05%	0,4	13,2877123795494	WT
col	G7	mcherry	26084	60.45%	0,4	13,2877123795494	WT
col	H5	mcherry	9114	30.51%	0,4	13,2877123795494	S4
col	H6	mcherry	8856	30.56%	0,4	13,2877123795494	S4
col	H7	mcherry	10670	34.95%	0,4	13,2877123795494	S4
col	A9	mcherry	52721	59.40%	0	13,2877123795494	WT
col	A10	mcherry	43043	61.82%	0	13,2877123795494	WT
col	A11	mcherry	64211	59.89%	0	13,2877123795494	WT
col	B9	mcherry	17648	28.35%	0	13,2877123795494	S4
col	B10	mcherry	29048	30.43%	0	13,2877123795494	S4
col	B11	mcherry	27136	26.98%	0	13,2877123795494	S4
col	C9	mcherry	45885	68.30%	0,2	13,2877123795494	WT
col	C10	mcherry	29144	71.28%	0,2	13,2877123795494	WT
col	C11	mcherry	39059	69.06%	0,2	13,2877123795494	WT
col	D9	mcherry	9864	23.50%	0,2	13,2877123795494	S4
col	D10	mcherry	8468	19.69%	0,2	13,2877123795494	S4
col	D11	mcherry	6836	17.69%	0,2	13,2877123795494	S4
col	E9	mcherry	22220	67.20%	0,3	13,2877123795494	WT
col	E10	mcherry	19163	72.09%	0,3	13,2877123795494	WT
col	E11	mcherry	18358	74.38%	0,3	13,2877123795494	WT
col	F9	mcherry	35701	38.40%	0,3	13,2877123795494	S4
col	F10	mcherry	33722	36.34%	0,3	13,2877123795494	S4
col	F11	mcherry	25381	34.84%	0,3	13,2877123795494	S4
col	G9	mcherry	19724	66.27%	0,4	13,2877123795494	WT
col	G10	mcherry	17361	63.46%	0,4	13,2877123795494	WT
col	G11	mcherry	16576	57.39%	0,4	13,2877123795494	WT
col	H9	mcherry	9744	31.04%	0,4	13,2877123795494	S4
col	H10	mcherry	9282	28.49%	0,4	13,2877123795494	S4
col	H11	mcherry	7139	24.25%	0,4	13,2877123795494	S4
gen	A1	yfp	7715	30.86%	0	13,2877123795494	S4
gen	A2	yfp	9421	37.68%	0	13,2877123795494	S4
gen	A3	yfp	7226	28.90%	0	13,2877123795494	S4
gen	C1	yfp	4976	19.90%	0,05	13,2877123795494	S4
gen	C2	yfp	6063	24.25%	0,05	13,2877123795494	S4
gen	C3	yfp	5973	23.89%	0,05	13,2877123795494	S4
gen	D1	yfp	14547	58.19%	0,05	13,2877123795494	WT
gen	D2	yfp	16093	64.37%	0,05	13,2877123795494	WT
gen	D3	yfp	16740	66.96%	0,05	13,2877123795494	WT
gen	A5	yfp	7113	28.45%	0	13,2877123795494	S4
gen	A6	yfp	6155	24.62%	0	13,2877123795494	S4
gen	A7	yfp	7787	31.15%	0	13,2877123795494	S4
gen	C5	yfp	5304	21.22%	0,05	13,2877123795494	S4
gen	C6	yfp	5457	21.83%	0,05	13,2877123795494	S4
gen	C7	yfp	5749	23.00%	0,05	13,2877123795494	S4
gen	D5	yfp	17376	69.50%	0,05	13,2877123795494	WT
gen	D6	yfp	18017	72.07%	0,05	13,2877123795494	WT
gen	D7	yfp	18639	74.56%	0,05	13,2877123795494	WT
gen	A9	yfp	8089	32.36%	0	13,2877123795494	S4
gen	A10	yfp	8441	33.76%	0	13,2877123795494	S4
gen	A11	yfp	8373	33.49%	0	13,2877123795494	S4
gen	C9	yfp	5549	22.20%	0,05	13,2877123795494	S4
gen	C10	yfp	5819	23.28%	0,05	13,2877123795494	S4
gen	C11	yfp	10466	41.86%	0,05	13,2877123795494	S4
gen	D9	yfp	19960	79.84%	0,05	13,2877123795494	WT
gen	D10	yfp	18432	73.73%	0,05	13,2877123795494	WT
gen	D11	yfp	19904	79.62%	0,05	13,2877123795494	WT
gen	E1	yfp	7220	28.88%	0,1	13,2877123795494	S4
gen	E2	yfp	6026	24.10%	0,1	13,2877123795494	S4
gen	E3	yfp	5319	21.28%	0,1	13,2877123795494	S4
gen	E5	yfp	7215	28.86%	0,1	13,2877123795494	S4
gen	E6	yfp	7909	31.64%	0,1	13,2877123795494	S4
gen	E7	yfp	8078	32.31%	0,1	13,2877123795494	S4
gen	E9	yfp	7481	29.92%	0,1	13,2877123795494	S4
gen	E10	yfp	7996	31.98%	0,1	13,2877123795494	S4
gen	E11	yfp	6918	27.67%	0,1	13,2877123795494	S4
gen	F1	yfp	19065	76.26%	0,1	13,2877123795494	WT
gen	F2	yfp	20621	82.48%	0,1	13,2877123795494	WT
gen	F3	yfp	20526	82.10%	0,1	13,2877123795494	WT
gen	F5	yfp	19551	78.20%	0,1	13,2877123795494	WT
gen	F6	yfp	19556	78.22%	0,1	13,2877123795494	WT
gen	F7	yfp	18433	73.73%	0,1	13,2877123795494	WT
gen	F9	yfp	14071	56.28%	0,1	13,2877123795494	WT
gen	F10	yfp	12939	51.76%	0,1	13,2877123795494	WT
gen	F11	yfp	13585	54.34%	0,1	13,2877123795494	WT
gen	G1	yfp	649	2.60%	0,2	13,2877123795494	S4
gen	G2	yfp	572	2.29%	0,2	13,2877123795494	S4
gen	G3	yfp	472	1.89%	0,2	13,2877123795494	S4
gen	G5	yfp	511	2.04%	0,2	13,2877123795494	S4
gen	G6	yfp	613	2.45%	0,2	13,2877123795494	S4
gen	G7	yfp	496	1.98%	0,2	13,2877123795494	S4
gen	G9	yfp	5080	20.32%	0,2	13,2877123795494	S4
gen	G10	yfp	4143	16.57%	0,2	13,2877123795494	S4
gen	G11	yfp	20124	80.50%	0,2	13,2877123795494	S4
gen	H1	yfp	24035	96.14%	0,2	13,2877123795494	WT
gen	H2	yfp	24126	96.50%	0,2	13,2877123795494	WT
gen	H3	yfp	20110	80.44%	0,2	13,2877123795494	WT
gen	H5	yfp	9161	36.64%	0,2	13,2877123795494	WT
gen	H6	yfp	24035	96.14%	0,2	13,2877123795494	WT
gen	H7	yfp	23153	92.61%	0,2	13,2877123795494	WT
gen	H9	yfp	22512	90.05%	0,2	13,2877123795494	WT
gen	H10	yfp	10880	43.52%	0,2	13,2877123795494	WT
gen	H11	yfp	4313	17.25%	0,2	13,2877123795494	WT
gen	A1	mcherry	16712	66.85%	0	13,2877123795494	WT
gen	A2	mcherry	14985	59.94%	0	13,2877123795494	WT
gen	A3	mcherry	17074	68.30%	0	13,2877123795494	WT
gen	C1	mcherry	19417	77.67%	0,05	13,2877123795494	WT
gen	C2	mcherry	18300	73.20%	0,05	13,2877123795494	WT
gen	C3	mcherry	18345	73.38%	0,05	13,2877123795494	WT
gen	D1	mcherry	9674	38.70%	0,05	13,2877123795494	S4
gen	D2	mcherry	8128	32.51%	0,05	13,2877123795494	S4
gen	D3	mcherry	7497	29.99%	0,05	13,2877123795494	S4
gen	A5	mcherry	17306	69.22%	0	13,2877123795494	WT
gen	A6	mcherry	18390	73.56%	0	13,2877123795494	WT
gen	A7	mcherry	16581	66.32%	0	13,2877123795494	WT
gen	C5	mcherry	19060	76.24%	0,05	13,2877123795494	WT
gen	C6	mcherry	18831	75.32%	0,05	13,2877123795494	WT
gen	C7	mcherry	18537	74.15%	0,05	13,2877123795494	WT
gen	D5	mcherry	6842	27.37%	0,05	13,2877123795494	S4
gen	D6	mcherry	6086	24.34%	0,05	13,2877123795494	S4
gen	D7	mcherry	5557	22.23%	0,05	13,2877123795494	S4
gen	A9	mcherry	16182	64.73%	0	13,2877123795494	WT
gen	A10	mcherry	15911	63.64%	0	13,2877123795494	WT
gen	A11	mcherry	15939	63.76%	0	13,2877123795494	WT
gen	C9	mcherry	18767	75.07%	0,05	13,2877123795494	WT
gen	C10	mcherry	18213	72.85%	0,05	13,2877123795494	WT
gen	C11	mcherry	13563	54.25%	0,05	13,2877123795494	WT
gen	D9	mcherry	4194	16.78%	0,05	13,2877123795494	S4
gen	D10	mcherry	5851	23.40%	0,05	13,2877123795494	S4
gen	D11	mcherry	4306	17.22%	0,05	13,2877123795494	S4
gen	E1	mcherry	16912	67.65%	0,1	13,2877123795494	WT
gen	E2	mcherry	18137	72.55%	0,1	13,2877123795494	WT
gen	E3	mcherry	18802	75.21%	0,1	13,2877123795494	WT
gen	E5	mcherry	16918	67.67%	0,1	13,2877123795494	WT
gen	E6	mcherry	16387	65.55%	0,1	13,2877123795494	WT
gen	E7	mcherry	16125	64.50%	0,1	13,2877123795494	WT
gen	E9	mcherry	16636	66.54%	0,1	13,2877123795494	WT
gen	E10	mcherry	16068	64.27%	0,1	13,2877123795494	WT
gen	E11	mcherry	17280	69.12%	0,1	13,2877123795494	WT
gen	F1	mcherry	5219	20.88%	0,1	13,2877123795494	S4
gen	F2	mcherry	3669	14.68%	0,1	13,2877123795494	S4
gen	F3	mcherry	3763	15.05%	0,1	13,2877123795494	S4
gen	F5	mcherry	4816	19.26%	0,1	13,2877123795494	S4
gen	F6	mcherry	4724	18.90%	0,1	13,2877123795494	S4
gen	F7	mcherry	5835	23.34%	0,1	13,2877123795494	S4
gen	F9	mcherry	10035	40.14%	0,1	13,2877123795494	S4
gen	F10	mcherry	10993	43.97%	0,1	13,2877123795494	S4
gen	F11	mcherry	10545	42.18%	0,1	13,2877123795494	S4
gen	G1	mcherry	23969	95.88%	0,2	13,2877123795494	WT
gen	G2	mcherry	23896	95.58%	0,2	13,2877123795494	WT
gen	G3	mcherry	23990	95.96%	0,2	13,2877123795494	WT
gen	G5	mcherry	24085	96.34%	0,2	13,2877123795494	WT
gen	G6	mcherry	24002	96.01%	0,2	13,2877123795494	WT
gen	G7	mcherry	24188	96.75%	0,2	13,2877123795494	WT
gen	G9	mcherry	18974	75.90%	0,2	13,2877123795494	WT
gen	G10	mcherry	19816	79.26%	0,2	13,2877123795494	WT
gen	G11	mcherry	4022	16.09%	0,2	13,2877123795494	WT
gen	H1	mcherry	462	1.85%	0,2	13,2877123795494	S4
gen	H2	mcherry	327	1.31%	0,2	13,2877123795494	S4
gen	H3	mcherry	4168	16.67%	0,2	13,2877123795494	S4
gen	H5	mcherry	15072	60.29%	0,2	13,2877123795494	S4
gen	H6	mcherry	552	2.21%	0,2	13,2877123795494	S4
gen	H7	mcherry	1232	4.93%	0,2	13,2877123795494	S4
gen	H9	mcherry	1593	6.37%	0,2	13,2877123795494	S4
gen	H10	mcherry	13359	53.44%	0,2	13,2877123795494	S4
gen	H11	mcherry	19931	79.72%	0,2	13,2877123795494	S4
amp	A1	yfp	14135	44.59%	0	19,9315685693242	S4
amp	A2	yfp	14873	43.26%	0	19,9315685693242	S4
amp	A3	yfp	27250	52.38%	0	19,9315685693242	S4
amp	B1	yfp	106917	92.96%	0	19,9315685693242	WT
amp	B2	yfp	129627	89.88%	0	19,9315685693242	WT
amp	B3	yfp	86962	75.38%	0	19,9315685693242	WT
amp	C1	yfp	6437	13.60%	0,5	19,9315685693242	S4
amp	C2	yfp	13125	22.98%	0,5	19,9315685693242	S4
amp	C3	yfp	14671	23.61%	0,5	19,9315685693242	S4
amp	D1	yfp	32583	78.81%	0,5	19,9315685693242	WT
amp	D2	yfp	31183	66.17%	0,5	19,9315685693242	WT
amp	D3	yfp	23861	61.25%	0,5	19,9315685693242	WT
amp	E1	yfp	6209	14.14%	0,75	19,9315685693242	S4
amp	E2	yfp	6522	18.57%	0,75	19,9315685693242	S4
amp	E3	yfp	10750	20.76%	0,75	19,9315685693242	S4
amp	F1	yfp	25548	75.18%	0,75	19,9315685693242	WT
amp	F2	yfp	35187	73.42%	0,75	19,9315685693242	WT
amp	F3	yfp	25142	71.15%	0,75	19,9315685693242	WT
amp	G1	yfp	4721	14.55%	0,85	19,9315685693242	S4
amp	G2	yfp	7295	17.75%	0,85	19,9315685693242	S4
amp	G3	yfp	8503	17.12%	0,85	19,9315685693242	S4
amp	H1	yfp	28715	53.40%	0,85	19,9315685693242	WT
amp	H2	yfp	20360	48.09%	0,85	19,9315685693242	WT
amp	H3	yfp	18484	44.65%	0,85	19,9315685693242	WT
amp	A5	yfp	23822	50.45%	0	19,9315685693242	S4
amp	A6	yfp	18326	44.12%	0	19,9315685693242	S4
amp	A7	yfp	22130	52.88%	0	19,9315685693242	S4
amp	B5	yfp	80361	76.95%	0	19,9315685693242	WT
amp	B6	yfp	58336	75.75%	0	19,9315685693242	WT
amp	B7	yfp	59385	76.96%	0	19,9315685693242	WT
amp	C5	yfp	23451	33.29%	0,5	19,9315685693242	S4
amp	C6	yfp	18334	22.40%	0,5	19,9315685693242	S4
amp	C7	yfp	14672	20.17%	0,5	19,9315685693242	S4
amp	D5	yfp	27902	41.84%	0,5	19,9315685693242	WT
amp	D6	yfp	21115	52.22%	0,5	19,9315685693242	WT
amp	D7	yfp	28375	49.20%	0,5	19,9315685693242	WT
amp	E5	yfp	24268	30.53%	0,75	19,9315685693242	S4
amp	E6	yfp	18215	34.25%	0,75	19,9315685693242	S4
amp	E7	yfp	7603	17.99%	0,75	19,9315685693242	S4
amp	F5	yfp	26546	54.95%	0,75	19,9315685693242	WT
amp	F6	yfp	25479	58.06%	0,75	19,9315685693242	WT
amp	F7	yfp	27436	56.10%	0,75	19,9315685693242	WT
amp	G5	yfp	6401	18.35%	0,85	19,9315685693242	S4
amp	G6	yfp	8239	23.87%	0,85	19,9315685693242	S4
amp	G7	yfp	12156	34.13%	0,85	19,9315685693242	S4
amp	H5	yfp	21413	36.84%	0,85	19,9315685693242	WT
amp	H6	yfp	19862	43.10%	0,85	19,9315685693242	WT
amp	H7	yfp	16368	39.53%	0,85	19,9315685693242	WT
amp	A9	yfp	49326	64.56%	0	19,9315685693242	S4
amp	A10	yfp	45476	62.56%	0	19,9315685693242	S4
amp	A11	yfp	25874	54.49%	0	19,9315685693242	S4
amp	B9	yfp	58873	62.33%	0	19,9315685693242	WT
amp	B10	yfp	45595	57.25%	0	19,9315685693242	WT
amp	B11	yfp	25668	59.72%	0	19,9315685693242	WT
amp	C9	yfp	16930	18.99%	0,5	19,9315685693242	S4
amp	C10	yfp	13528	21.98%	0,5	19,9315685693242	S4
amp	C11	yfp	4784	10.25%	0,5	19,9315685693242	S4
amp	D9	yfp	26693	42.55%	0,5	19,9315685693242	WT
amp	D10	yfp	21824	37.46%	0,5	19,9315685693242	WT
amp	D11	yfp	29584	43.76%	0,5	19,9315685693242	WT
amp	E9	yfp	6704	19.19%	0,75	19,9315685693242	S4
amp	E10	yfp	9708	24.57%	0,75	19,9315685693242	S4
amp	E11	yfp	6700	22.63%	0,75	19,9315685693242	S4
amp	F9	yfp	15822	25.12%	0,75	19,9315685693242	WT
amp	F10	yfp	21262	38.29%	0,75	19,9315685693242	WT
amp	F11	yfp	16053	50.33%	0,75	19,9315685693242	WT
amp	G9	yfp	9638	46.83%	0,85	19,9315685693242	S4
amp	G10	yfp	18379	49.01%	0,85	19,9315685693242	S4
amp	G11	yfp	19764	49.23%	0,85	19,9315685693242	S4
amp	H9	yfp	10743	23.99%	0,85	19,9315685693242	WT
amp	H10	yfp	8685	21.54%	0,85	19,9315685693242	WT
amp	H11	yfp	13215	26.66%	0,85	19,9315685693242	WT
amp	A1	mcherry	17171	54.17%	0	19,9315685693242	WT
amp	A2	mcherry	19045	55.40%	0	19,9315685693242	WT
amp	A3	mcherry	24087	46.30%	0	19,9315685693242	WT
amp	B1	mcherry	7189	6.25%	0	19,9315685693242	S4
amp	B2	mcherry	13320	9.24%	0	19,9315685693242	S4
amp	B3	mcherry	26582	23.04%	0	19,9315685693242	S4
amp	C1	mcherry	40387	85.35%	0,5	19,9315685693242	WT
amp	C2	mcherry	43289	75.80%	0,5	19,9315685693242	WT
amp	C3	mcherry	46729	75.22%	0,5	19,9315685693242	WT
amp	D1	mcherry	8418	20.36%	0,5	19,9315685693242	S4
amp	D2	mcherry	15404	32.69%	0,5	19,9315685693242	S4
amp	D3	mcherry	14645	37.59%	0,5	19,9315685693242	S4
amp	E1	mcherry	37165	84.64%	0,75	19,9315685693242	WT
amp	E2	mcherry	28217	80.36%	0,75	19,9315685693242	WT
amp	E3	mcherry	40344	77.91%	0,75	19,9315685693242	WT
amp	F1	mcherry	7995	23.53%	0,75	19,9315685693242	S4
amp	F2	mcherry	12166	25.38%	0,75	19,9315685693242	S4
amp	F3	mcherry	9767	27.64%	0,75	19,9315685693242	S4
amp	G1	mcherry	27379	84.41%	0,85	19,9315685693242	WT
amp	G2	mcherry	33142	80.63%	0,85	19,9315685693242	WT
amp	G3	mcherry	40145	80.81%	0,85	19,9315685693242	WT
amp	H1	mcherry	24139	44.89%	0,85	19,9315685693242	S4
amp	H2	mcherry	21220	50.13%	0,85	19,9315685693242	S4
amp	H3	mcherry	22164	53.54%	0,85	19,9315685693242	S4
amp	A5	mcherry	22705	48.09%	0	19,9315685693242	WT
amp	A6	mcherry	22616	54.45%	0	19,9315685693242	WT
amp	A7	mcherry	19092	45.62%	0	19,9315685693242	WT
amp	B5	mcherry	22405	21.46%	0	19,9315685693242	S4
amp	B6	mcherry	17120	22.23%	0	19,9315685693242	S4
amp	B7	mcherry	16768	21.73%	0	19,9315685693242	S4
amp	C5	mcherry	45587	64.71%	0,5	19,9315685693242	WT
amp	C6	mcherry	62334	76.15%	0,5	19,9315685693242	WT
amp	C7	mcherry	56947	78.29%	0,5	19,9315685693242	WT
amp	D5	mcherry	37711	56.54%	0,5	19,9315685693242	S4
amp	D6	mcherry	18801	46.50%	0,5	19,9315685693242	S4
amp	D7	mcherry	28375	49.20%	0,5	19,9315685693242	S4
amp	E5	mcherry	53909	67.82%	0,75	19,9315685693242	WT
amp	E6	mcherry	34022	63.98%	0,75	19,9315685693242	WT
amp	E7	mcherry	33884	80.16%	0,75	19,9315685693242	WT
amp	F5	mcherry	21265	44.02%	0,75	19,9315685693242	S4
amp	F6	mcherry	17957	40.92%	0,75	19,9315685693242	S4
amp	F7	mcherry	20770	42.47%	0,75	19,9315685693242	S4
amp	G5	mcherry	28004	80.28%	0,85	19,9315685693242	WT
amp	G6	mcherry	25730	74.56%	0,85	19,9315685693242	WT
amp	G7	mcherry	22889	64.26%	0,85	19,9315685693242	WT
amp	H5	mcherry	35732	61.48%	0,85	19,9315685693242	S4
amp	H6	mcherry	25333	54.97%	0,85	19,9315685693242	S4
amp	H7	mcherry	24198	58.44%	0,85	19,9315685693242	S4
amp	A9	mcherry	25709	33.65%	0	19,9315685693242	WT
amp	A10	mcherry	26091	35.89%	0	19,9315685693242	WT
amp	A11	mcherry	20793	43.79%	0	19,9315685693242	WT
amp	B9	mcherry	34406	36.43%	0	19,9315685693242	S4
amp	B10	mcherry	32609	40.94%	0	19,9315685693242	S4
amp	B11	mcherry	16588	38.60%	0	19,9315685693242	S4
amp	C9	mcherry	70830	79.44%	0,5	19,9315685693242	WT
amp	C10	mcherry	46978	76.32%	0,5	19,9315685693242	WT
amp	C11	mcherry	41345	88.61%	0,5	19,9315685693242	WT
amp	D9	mcherry	34942	55.70%	0,5	19,9315685693242	S4
amp	D10	mcherry	35568	61.05%	0,5	19,9315685693242	S4
amp	D11	mcherry	36955	54.66%	0,5	19,9315685693242	S4
amp	E9	mcherry	27634	79.11%	0,75	19,9315685693242	WT
amp	E10	mcherry	28929	73.23%	0,75	19,9315685693242	WT
amp	E11	mcherry	22368	75.57%	0,75	19,9315685693242	WT
amp	F9	mcherry	46328	73.56%	0,75	19,9315685693242	S4
amp	F10	mcherry	33493	60.31%	0,75	19,9315685693242	S4
amp	F11	mcherry	15509	48.62%	0,75	19,9315685693242	S4
amp	G9	mcherry	10589	51.45%	0,85	19,9315685693242	WT
amp	G10	mcherry	18387	49.03%	0,85	19,9315685693242	WT
amp	G11	mcherry	19514	48.61%	0,85	19,9315685693242	WT
amp	H9	mcherry	33215	74.17%	0,85	19,9315685693242	S4
amp	H10	mcherry	30996	76.87%	0,85	19,9315685693242	S4
amp	H11	mcherry	35628	71.88%	0,85	19,9315685693242	S4
col	A1	yfp	4810	19.67%	0	19,9315685693242	S4
col	A2	yfp	5537	21.51%	0	19,9315685693242	S4
col	A3	yfp	7013	26.39%	0	19,9315685693242	S4
col	B1	yfp	24593	81.33%	0	19,9315685693242	WT
col	B2	yfp	17660	80.75%	0	19,9315685693242	WT
col	B3	yfp	18040	67.12%	0	19,9315685693242	WT
col	C1	yfp	10048	27.54%	0,2	19,9315685693242	S4
col	C2	yfp	6772	25.77%	0,2	19,9315685693242	S4
col	C3	yfp	7947	25.76%	0,2	19,9315685693242	S4
col	D1	yfp	29731	75.98%	0,2	19,9315685693242	WT
col	D2	yfp	35534	79.23%	0,2	19,9315685693242	WT
col	D3	yfp	26108	76.26%	0,2	19,9315685693242	WT
col	E1	yfp	5811	24.27%	0,3	19,9315685693242	S4
col	E2	yfp	7707	29.53%	0,3	19,9315685693242	S4
col	E3	yfp	7949	37.55%	0,3	19,9315685693242	S4
col	F1	yfp	15927	74.91%	0,3	19,9315685693242	WT
col	F2	yfp	17902	76.56%	0,3	19,9315685693242	WT
col	F3	yfp	14754	75.48%	0,3	19,9315685693242	WT
col	G1	yfp	3425	23.77%	0,4	19,9315685693242	S4
col	G2	yfp	9016	36.63%	0,4	19,9315685693242	S4
col	G3	yfp	5756	28.96%	0,4	19,9315685693242	S4
col	H1	yfp	31860	78.64%	0,4	19,9315685693242	WT
col	H2	yfp	32742	76.05%	0,4	19,9315685693242	WT
col	H3	yfp	33541	74.94%	0,4	19,9315685693242	WT
col	A5	yfp	4821	19.25%	0	19,9315685693242	S4
col	A6	yfp	6154	20.74%	0	19,9315685693242	S4
col	A7	yfp	6661	20.59%	0	19,9315685693242	S4
col	B5	yfp	21308	78.58%	0	19,9315685693242	WT
col	B6	yfp	23069	73.55%	0	19,9315685693242	WT
col	B7	yfp	23756	76.19%	0	19,9315685693242	WT
col	C5	yfp	7457	27.75%	0,2	19,9315685693242	S4
col	C6	yfp	6880	25.23%	0,2	19,9315685693242	S4
col	C7	yfp	7296	30.08%	0,2	19,9315685693242	S4
col	D5	yfp	29873	71.57%	0,2	19,9315685693242	WT
col	D6	yfp	36761	78.01%	0,2	19,9315685693242	WT
col	D7	yfp	32604	75.18%	0,2	19,9315685693242	WT
col	E5	yfp	12209	50.99%	0,3	19,9315685693242	S4
col	E6	yfp	12105	41.55%	0,3	19,9315685693242	S4
col	E7	yfp	10547	30.59%	0,3	19,9315685693242	S4
col	F5	yfp	15881	81.70%	0,3	19,9315685693242	WT
col	F6	yfp	17820	83.24%	0,3	19,9315685693242	WT
col	F7	yfp	15893	83.63%	0,3	19,9315685693242	WT
col	G5	yfp	4463	30.57%	0,4	19,9315685693242	S4
col	G6	yfp	6634	34.96%	0,4	19,9315685693242	S4
col	G7	yfp	5467	33.61%	0,4	19,9315685693242	S4
col	H5	yfp	32636	73.71%	0,4	19,9315685693242	WT
col	H6	yfp	32077	73.37%	0,4	19,9315685693242	WT
col	H7	yfp	28728	67.02%	0,4	19,9315685693242	WT
col	A9	yfp	10659	27.27%	0	19,9315685693242	S4
col	A10	yfp	10834	25.77%	0	19,9315685693242	S4
col	A11	yfp	11282	24.83%	0	19,9315685693242	S4
col	B9	yfp	22182	77.04%	0	19,9315685693242	WT
col	B10	yfp	23719	79.63%	0	19,9315685693242	WT
col	B11	yfp	30681	81.66%	0	19,9315685693242	WT
col	C9	yfp	8441	29.07%	0,2	19,9315685693242	S4
col	C10	yfp	11827	33.19%	0,2	19,9315685693242	S4
col	C11	yfp	12657	32.32%	0,2	19,9315685693242	S4
col	D9	yfp	32004	71.86%	0,2	19,9315685693242	WT
col	D10	yfp	30554	73.97%	0,2	19,9315685693242	WT
col	D11	yfp	24749	76.66%	0,2	19,9315685693242	WT
col	E9	yfp	7432	28.01%	0,3	19,9315685693242	S4
col	E10	yfp	7807	24.90%	0,3	19,9315685693242	S4
col	E11	yfp	7514	21.13%	0,3	19,9315685693242	S4
col	F9	yfp	14298	78.84%	0,3	19,9315685693242	WT
col	F10	yfp	17018	80.12%	0,3	19,9315685693242	WT
col	F11	yfp	17114	82.12%	0,3	19,9315685693242	WT
col	G9	yfp	5059	29.30%	0,4	19,9315685693242	S4
col	G10	yfp	7150	32.96%	0,4	19,9315685693242	S4
col	G11	yfp	7006	34.14%	0,4	19,9315685693242	S4
col	H9	yfp	40441	65.04%	0,4	19,9315685693242	WT
col	H10	yfp	31639	71.33%	0,4	19,9315685693242	WT
col	H11	yfp	31808	77.07%	0,4	19,9315685693242	WT
col	A1	mcherry	19338	79.08%	0	19,9315685693242	WT
col	A2	mcherry	19855	77.12%	0	19,9315685693242	WT
col	A3	mcherry	19222	72.34%	0	19,9315685693242	WT
col	B1	mcherry	5325	17.61%	0	19,9315685693242	S4
col	B2	mcherry	3952	18.07%	0	19,9315685693242	S4
col	B3	mcherry	8466	31.50%	0	19,9315685693242	S4
col	C1	mcherry	25939	71.10%	0,2	19,9315685693242	WT
col	C2	mcherry	19228	73.16%	0,2	19,9315685693242	WT
col	C3	mcherry	22577	73.18%	0,2	19,9315685693242	WT
col	D1	mcherry	8924	22.81%	0,2	19,9315685693242	S4
col	D2	mcherry	8857	19.75%	0,2	19,9315685693242	S4
col	D3	mcherry	7728	22.57%	0,2	19,9315685693242	S4
col	E1	mcherry	17927	74.89%	0,3	19,9315685693242	WT
col	E2	mcherry	18015	69.03%	0,3	19,9315685693242	WT
col	E3	mcherry	12888	60.88%	0,3	19,9315685693242	WT
col	F1	mcherry	5079	23.89%	0,3	19,9315685693242	S4
col	F2	mcherry	5059	21.64%	0,3	19,9315685693242	S4
col	F3	mcherry	4541	23.23%	0,3	19,9315685693242	S4
col	G1	mcherry	10836	75.20%	0,4	19,9315685693242	WT
col	G2	mcherry	15218	61.83%	0,4	19,9315685693242	WT
col	G3	mcherry	13858	69.73%	0,4	19,9315685693242	WT
col	H1	mcherry	8282	20.44%	0,4	19,9315685693242	S4
col	H2	mcherry	9891	22.97%	0,4	19,9315685693242	S4
col	H3	mcherry	10826	24.19%	0,4	19,9315685693242	S4
col	A5	mcherry	19907	79.48%	0	19,9315685693242	WT
col	A6	mcherry	23159	78.03%	0	19,9315685693242	WT
col	A7	mcherry	25321	78.25%	0	19,9315685693242	WT
col	B5	mcherry	5498	20.28%	0	19,9315685693242	S4
col	B6	mcherry	7819	24.93%	0	19,9315685693242	S4
col	B7	mcherry	7031	22.55%	0	19,9315685693242	S4
col	C5	mcherry	19030	70.82%	0,2	19,9315685693242	WT
col	C6	mcherry	19998	73.33%	0,2	19,9315685693242	WT
col	C7	mcherry	16595	68.42%	0,2	19,9315685693242	WT
col	D5	mcherry	11334	27.15%	0,2	19,9315685693242	S4
col	D6	mcherry	9862	20.93%	0,2	19,9315685693242	S4
col	D7	mcherry	10298	23.75%	0,2	19,9315685693242	S4
col	E5	mcherry	11307	47.22%	0,3	19,9315685693242	WT
col	E6	mcherry	16415	56.34%	0,3	19,9315685693242	WT
col	E7	mcherry	23278	67.51%	0,3	19,9315685693242	WT
col	F5	mcherry	3221	16.57%	0,3	19,9315685693242	S4
col	F6	mcherry	3229	15.08%	0,3	19,9315685693242	S4
col	F7	mcherry	2737	14.40%	0,3	19,9315685693242	S4
col	G5	mcherry	9926	67.99%	0,4	19,9315685693242	WT
col	G6	mcherry	11910	62.76%	0,4	19,9315685693242	WT
col	G7	mcherry	10524	64.69%	0,4	19,9315685693242	WT
col	H5	mcherry	11229	25.36%	0,4	19,9315685693242	S4
col	H6	mcherry	11244	25.72%	0,4	19,9315685693242	S4
col	H7	mcherry	13561	31.64%	0,4	19,9315685693242	S4
col	A9	mcherry	27851	71.26%	0	19,9315685693242	WT
col	A10	mcherry	30653	72.91%	0	19,9315685693242	WT
col	A11	mcherry	33473	73.66%	0	19,9315685693242	WT
col	B9	mcherry	6212	21.57%	0	19,9315685693242	S4
col	B10	mcherry	5711	19.17%	0	19,9315685693242	S4
col	B11	mcherry	6407	17.05%	0	19,9315685693242	S4
col	C9	mcherry	20144	69.37%	0,2	19,9315685693242	WT
col	C10	mcherry	23059	64.72%	0,2	19,9315685693242	WT
col	C11	mcherry	25967	66.30%	0,2	19,9315685693242	WT
col	D9	mcherry	11974	26.89%	0,2	19,9315685693242	S4
col	D10	mcherry	10324	24.99%	0,2	19,9315685693242	S4
col	D11	mcherry	7171	22.21%	0,2	19,9315685693242	S4
col	E9	mcherry	18709	70.51%	0,3	19,9315685693242	WT
col	E10	mcherry	23093	73.67%	0,3	19,9315685693242	WT
col	E11	mcherry	27589	77.60%	0,3	19,9315685693242	WT
col	F9	mcherry	3567	19.67%	0,3	19,9315685693242	S4
col	F10	mcherry	3972	18.70%	0,3	19,9315685693242	S4
col	F11	mcherry	3496	16.78%	0,3	19,9315685693242	S4
col	G9	mcherry	11911	68.98%	0,4	19,9315685693242	WT
col	G10	mcherry	14222	65.56%	0,4	19,9315685693242	WT
col	G11	mcherry	13218	64.42%	0,4	19,9315685693242	WT
col	H9	mcherry	21009	33.79%	0,4	19,9315685693242	S4
col	H10	mcherry	12206	27.52%	0,4	19,9315685693242	S4
col	H11	mcherry	9087	22.02%	0,4	19,9315685693242	S4
gen	A1	yfp	6088	24.35%	0	19,9315685693242	S4
gen	A2	yfp	7319	29.28%	0	19,9315685693242	S4
gen	A3	yfp	7082	28.33%	0	19,9315685693242	S4
gen	C1	yfp	3896	15.58%	0,05	19,9315685693242	S4
gen	C2	yfp	4332	17.33%	0,05	19,9315685693242	S4
gen	C3	yfp	4901	19.60%	0,05	19,9315685693242	S4
gen	D1	yfp	17522	70.09%	0,05	19,9315685693242	WT
gen	D2	yfp	19321	77.28%	0,05	19,9315685693242	WT
gen	D3	yfp	18767	75.07%	0,05	19,9315685693242	WT
gen	A5	yfp	5654	22.62%	0	19,9315685693242	S4
gen	A6	yfp	5088	20.35%	0	19,9315685693242	S4
gen	A7	yfp	5522	22.09%	0	19,9315685693242	S4
gen	C5	yfp	4518	18.07%	0,05	19,9315685693242	S4
gen	C6	yfp	4811	19.24%	0,05	19,9315685693242	S4
gen	C7	yfp	4890	19.56%	0,05	19,9315685693242	S4
gen	D5	yfp	19653	78.61%	0,05	19,9315685693242	WT
gen	D6	yfp	19847	79.39%	0,05	19,9315685693242	WT
gen	D7	yfp	19924	79.70%	0,05	19,9315685693242	WT
gen	A9	yfp	5546	22.18%	0	19,9315685693242	S4
gen	A10	yfp	6098	24.39%	0	19,9315685693242	S4
gen	A11	yfp	6263	25.05%	0	19,9315685693242	S4
gen	C9	yfp	6413	25.65%	0,05	19,9315685693242	S4
gen	C10	yfp	7467	29.87%	0,05	19,9315685693242	S4
gen	C11	yfp	11844	47.38%	0,05	19,9315685693242	S4
gen	D9	yfp	20894	83.58%	0,05	19,9315685693242	WT
gen	D10	yfp	19770	79.08%	0,05	19,9315685693242	WT
gen	D11	yfp	20165	80.66%	0,05	19,9315685693242	WT
gen	E1	yfp	5949	23.80%	0,1	19,9315685693242	S4
gen	E2	yfp	4460	17.84%	0,1	19,9315685693242	S4
gen	E3	yfp	4058	16.23%	0,1	19,9315685693242	S4
gen	E5	yfp	5721	22.88%	0,1	19,9315685693242	S4
gen	E6	yfp	6206	24.82%	0,1	19,9315685693242	S4
gen	E7	yfp	7936	31.74%	0,1	19,9315685693242	S4
gen	E9	yfp	9952	39.81%	0,1	19,9315685693242	S4
gen	E10	yfp	10652	42.61%	0,1	19,9315685693242	S4
gen	E11	yfp	9147	36.59%	0,1	19,9315685693242	S4
gen	F1	yfp	19616	78.46%	0,1	19,9315685693242	WT
gen	F2	yfp	20997	83.99%	0,1	19,9315685693242	WT
gen	F3	yfp	20644	82.58%	0,1	19,9315685693242	WT
gen	F5	yfp	20156	80.62%	0,1	19,9315685693242	WT
gen	F6	yfp	20160	80.64%	0,1	19,9315685693242	WT
gen	F7	yfp	19584	78.34%	0,1	19,9315685693242	WT
gen	F9	yfp	12618	50.47%	0,1	19,9315685693242	WT
gen	F10	yfp	10897	43.59%	0,1	19,9315685693242	WT
gen	F11	yfp	12042	48.17%	0,1	19,9315685693242	WT
gen	G1	yfp	708	2.83%	0,2	19,9315685693242	S4
gen	G2	yfp	646	2.58%	0,2	19,9315685693242	S4
gen	G3	yfp	1679	6.72%	0,2	19,9315685693242	S4
gen	G5	yfp	797	3.19%	0,2	19,9315685693242	S4
gen	G6	yfp	697	2.79%	0,2	19,9315685693242	S4
gen	G7	yfp	620	2.48%	0,2	19,9315685693242	S4
gen	G9	yfp	3266	13.06%	0,2	19,9315685693242	S4
gen	G10	yfp	1093	4.37%	0,2	19,9315685693242	S4
gen	G11	yfp	13946	55.78%	0,2	19,9315685693242	S4
gen	H1	yfp	24662	98.65%	0,2	19,9315685693242	WT
gen	H2	yfp	24611	98.44%	0,2	19,9315685693242	WT
gen	H3	yfp	22955	91.82%	0,2	19,9315685693242	WT
gen	H5	yfp	9435	37.74%	0,2	19,9315685693242	WT
gen	H6	yfp	24146	96.58%	0,2	19,9315685693242	WT
gen	H7	yfp	24409	97.64%	0,2	19,9315685693242	WT
gen	H9	yfp	24025	96.10%	0,2	19,9315685693242	WT
gen	H10	yfp	16953	67.81%	0,2	19,9315685693242	WT
gen	H11	yfp	7563	30.25%	0,2	19,9315685693242	WT
gen	A1	mcherry	18476	73.90%	0	19,9315685693242	WT
gen	A2	mcherry	17248	68.99%	0	19,9315685693242	WT
gen	A3	mcherry	17545	70.18%	0	19,9315685693242	WT
gen	C1	mcherry	20701	82.80%	0,05	19,9315685693242	WT
gen	C2	mcherry	20205	80.82%	0,05	19,9315685693242	WT
gen	C3	mcherry	19634	78.54%	0,05	19,9315685693242	WT
gen	D1	mcherry	6888	27.55%	0,05	19,9315685693242	S4
gen	D2	mcherry	5124	20.50%	0,05	19,9315685693242	S4
gen	D3	mcherry	5561	22.24%	0,05	19,9315685693242	S4
gen	A5	mcherry	19022	76.09%	0	19,9315685693242	WT
gen	A6	mcherry	19592	78.37%	0	19,9315685693242	WT
gen	A7	mcherry	19141	76.56%	0	19,9315685693242	WT
gen	C5	mcherry	20017	80.07%	0,05	19,9315685693242	WT
gen	C6	mcherry	19658	78.63%	0,05	19,9315685693242	WT
gen	C7	mcherry	19571	78.28%	0,05	19,9315685693242	WT
gen	D5	mcherry	4719	18.88%	0,05	19,9315685693242	S4
gen	D6	mcherry	4588	18.35%	0,05	19,9315685693242	S4
gen	D7	mcherry	4480	17.92%	0,05	19,9315685693242	S4
gen	A9	mcherry	19085	76.34%	0	19,9315685693242	WT
gen	A10	mcherry	18538	74.15%	0	19,9315685693242	WT
gen	A11	mcherry	18336	73.34%	0	19,9315685693242	WT
gen	C9	mcherry	17725	70.90%	0,05	19,9315685693242	WT
gen	C10	mcherry	16647	66.59%	0,05	19,9315685693242	WT
gen	C11	mcherry	12233	48.93%	0,05	19,9315685693242	WT
gen	D9	mcherry	3363	13.45%	0,05	19,9315685693242	S4
gen	D10	mcherry	4591	18.36%	0,05	19,9315685693242	S4
gen	D11	mcherry	4095	16.38%	0,05	19,9315685693242	S4
gen	E1	mcherry	18431	73.72%	0,1	19,9315685693242	WT
gen	E2	mcherry	20105	80.42%	0,1	19,9315685693242	WT
gen	E3	mcherry	20487	81.95%	0,1	19,9315685693242	WT
gen	E5	mcherry	18740	74.96%	0,1	19,9315685693242	WT
gen	E6	mcherry	18011	72.04%	0,1	19,9315685693242	WT
gen	E7	mcherry	16318	65.27%	0,1	19,9315685693242	WT
gen	E9	mcherry	14145	56.58%	0,1	19,9315685693242	WT
gen	E10	mcherry	13231	52.92%	0,1	19,9315685693242	WT
gen	E11	mcherry	14714	58.86%	0,1	19,9315685693242	WT
gen	F1	mcherry	4703	18.81%	0,1	19,9315685693242	S4
gen	F2	mcherry	3274	13.10%	0,1	19,9315685693242	S4
gen	F3	mcherry	3527	14.11%	0,1	19,9315685693242	S4
gen	F5	mcherry	4065	16.26%	0,1	19,9315685693242	S4
gen	F6	mcherry	4193	16.77%	0,1	19,9315685693242	S4
gen	F7	mcherry	4683	18.73%	0,1	19,9315685693242	S4
gen	F9	mcherry	11580	46.32%	0,1	19,9315685693242	S4
gen	F10	mcherry	13096	52.38%	0,1	19,9315685693242	S4
gen	F11	mcherry	12242	48.97%	0,1	19,9315685693242	S4
gen	G1	mcherry	23779	95.12%	0,2	19,9315685693242	WT
gen	G2	mcherry	23931	95.72%	0,2	19,9315685693242	WT
gen	G3	mcherry	22883	91.53%	0,2	19,9315685693242	WT
gen	G5	mcherry	23670	94.68%	0,2	19,9315685693242	WT
gen	G6	mcherry	23870	95.48%	0,2	19,9315685693242	WT
gen	G7	mcherry	23963	95.85%	0,2	19,9315685693242	WT
gen	G9	mcherry	20938	83.75%	0,2	19,9315685693242	WT
gen	G10	mcherry	23346	93.38%	0,2	19,9315685693242	WT
gen	G11	mcherry	10208	40.83%	0,2	19,9315685693242	WT
gen	H1	mcherry	154	0.62%	0,2	19,9315685693242	S4
gen	H2	mcherry	181	0.72%	0,2	19,9315685693242	S4
gen	H3	mcherry	1810	7.24%	0,2	19,9315685693242	S4
gen	H5	mcherry	15105	60.42%	0,2	19,9315685693242	S4
gen	H6	mcherry	543	2.17%	0,2	19,9315685693242	S4
gen	H7	mcherry	347	1.39%	0,2	19,9315685693242	S4
gen	H9	mcherry	655	2.62%	0,2	19,9315685693242	S4
gen	H10	mcherry	7341	29.36%	0,2	19,9315685693242	S4
gen	H11	mcherry	16978	67.91%	0,2	19,9315685693242	S4
gen	B1	yfp	10196	52.06%	0	0	WT
gen	B2	yfp	9601	50.48%	0	0	WT
gen	B3	yfp	9956	44.81%	0	0	WT
gen	B5	yfp	9798	36.12%	0	0	WT
gen	B6	yfp	10319	33.99%	0	0	WT
gen	B7	yfp	10144	40.28%	0	0	WT
gen	B9	yfp	10487	34.45%	0	0	WT
gen	B10	yfp	11217	39.88%	0	0	WT
gen	B11	yfp	9473	35.73%	0	0	WT
gen	B1	mcherry	8858	45.23%	0	0	S4
gen	B2	mcherry	8845	46.50%	0	0	S4
gen	B3	mcherry	11856	53.36%	0	0	S4
gen	B5	mcherry	16853	62.14%	0	0	S4
gen	B6	mcherry	19531	64.32%	0	0	S4
gen	B7	mcherry	14619	58.06%	0	0	S4
gen	B9	mcherry	19460	63.92%	0	0	S4
gen	B10	mcherry	16434	58.43%	0	0	S4
gen	B11	mcherry	16594	62.59%	0	0	S4
gen	B1	yfp	25503	61.04%	0	6,64385618977472	WT
gen	B2	yfp	22958	57.62%	0	6,64385618977472	WT
gen	B3	yfp	20912	52.51%	0	6,64385618977472	WT
gen	B5	yfp	14461	42.88%	0	6,64385618977472	WT
gen	B6	yfp	14837	35.39%	0	6,64385618977472	WT
gen	B7	yfp	17322	41.62%	0	6,64385618977472	WT
gen	B9	yfp	16642	38.67%	0	6,64385618977472	WT
gen	B10	yfp	14670	41.38%	0	6,64385618977472	WT
gen	B11	yfp	14729	37.29%	0	6,64385618977472	WT
gen	B1	mcherry	15672	37.51%	0	6,64385618977472	S4
gen	B2	mcherry	16250	40.78%	0	6,64385618977472	S4
gen	B3	mcherry	18439	46.30%	0	6,64385618977472	S4
gen	B5	mcherry	18712	55.48%	0	6,64385618977472	S4
gen	B6	mcherry	26226	62.56%	0	6,64385618977472	S4
gen	B7	mcherry	23504	56.48%	0	6,64385618977472	S4
gen	B9	mcherry	25571	59.42%	0	6,64385618977472	S4
gen	B10	mcherry	20145	56.83%	0	6,64385618977472	S4
gen	B11	mcherry	23977	60.71%	0	6,64385618977472	S4
gen	B1	yfp	17910	71.64%	0	13,2877123795494	WT
gen	B2	yfp	17111	68.44%	0	13,2877123795494	WT
gen	B3	yfp	15887	63.55%	0	13,2877123795494	WT
gen	B5	yfp	13938	55.75%	0	13,2877123795494	WT
gen	B6	yfp	13896	55.58%	0	13,2877123795494	WT
gen	B7	yfp	14781	59.12%	0	13,2877123795494	WT
gen	B9	yfp	12906	51.62%	0	13,2877123795494	WT
gen	B10	yfp	14039	56.16%	0	13,2877123795494	WT
gen	B11	yfp	13335	53.34%	0	13,2877123795494	WT
gen	B1	mcherry	6681	26.72%	0	13,2877123795494	S4
gen	B2	mcherry	7465	29.86%	0	13,2877123795494	S4
gen	B3	mcherry	8668	34.67%	0	13,2877123795494	S4
gen	B5	mcherry	10538	42.15%	0	13,2877123795494	S4
gen	B6	mcherry	10533	42.13%	0	13,2877123795494	S4
gen	B7	mcherry	9721	38.88%	0	13,2877123795494	S4
gen	B9	mcherry	11566	46.26%	0	13,2877123795494	S4
gen	B10	mcherry	10476	41.90%	0	13,2877123795494	S4
gen	B11	mcherry	11164	44.66%	0	13,2877123795494	S4
gen	B1	yfp	17510	70.04%	0	19,9315685693242	WT
gen	B2	yfp	17007	68.03%	0	19,9315685693242	WT
gen	B3	yfp	15354	61.42%	0	19,9315685693242	WT
gen	B5	yfp	15623	62.49%	0	19,9315685693242	WT
gen	B6	yfp	16661	66.64%	0	19,9315685693242	WT
gen	B7	yfp	17884	71.54%	0	19,9315685693242	WT
gen	B9	yfp	16543	66.17%	0	19,9315685693242	WT
gen	B10	yfp	17215	68.86%	0	19,9315685693242	WT
gen	B11	yfp	16992	67.97%	0	19,9315685693242	WT
gen	B1	mcherry	6898	27.59%	0	19,9315685693242	S4
gen	B2	mcherry	7377	29.51%	0	19,9315685693242	S4
gen	B3	mcherry	8848	35.39%	0	19,9315685693242	S4
gen	B5	mcherry	8380	33.52%	0	19,9315685693242	S4
gen	B6	mcherry	7649	30.60%	0	19,9315685693242	S4
gen	B7	mcherry	6401	25.60%	0	19,9315685693242	S4
gen	B9	mcherry	7583	30.33%	0	19,9315685693242	S4
gen	B10	mcherry	7067	28.27%	0	19,9315685693242	S4
gen	B11	mcherry	7365	29.46%	0	19,9315685693242	S4
cip	A1	mcherry	18066	0.6894	0	0	WT
cip	A1	yfp	7662	0.2924	0	0	S4
cip	A2	mcherry	15903	0.7129	0	0	WT
cip	A2	yfp	5821	0.2609	0	0	S4
cip	A3	mcherry	10204	0.6582	0	0	WT
cip	A3	yfp	5022	0.3239	0	0	S4
cip	A5	mcherry	7079	0.6005	0	0	WT
cip	A5	yfp	4515	0.383	0	0	S4
cip	A6	mcherry	7367	0.5623	0	0	WT
cip	A6	yfp	5535	0.4225	0	0	S4
cip	A7	mcherry	7647	0.6016	0	0	WT
cip	A7	yfp	4832	0.3801	0	0	S4
cip	A9	mcherry	8847	0.4595	0	0	WT
cip	A9	yfp	10138	0.5266	0	0	S4
cip	A10	mcherry	9243	0.438	0	0	WT
cip	A10	yfp	11518	0.5459	0	0	S4
cip	A11	mcherry	7335	0.2419	0	0	WT
cip	A11	yfp	22559	0.744	0	0	S4
cip	B1	mcherry	6695	0.5372	0	0	S4
cip	B1	yfp	5599	0.4492	0	0	WT
cip	B2	mcherry	8411	0.3825	0	0	S4
cip	B2	yfp	13300	0.6048	0	0	WT
cip	B3	mcherry	6533	0.3178	0	0	S4
cip	B3	yfp	13772	0.6698	0	0	WT
cip	B5	mcherry	8542	0.3099	0	0	S4
cip	B5	yfp	18717	0.6791	0	0	WT
cip	B6	mcherry	16782	0.4258	0	0	S4
cip	B6	yfp	22308	0.566	0	0	WT
cip	B7	mcherry	9201	0.459	0	0	S4
cip	B7	yfp	10502	0.5239	0	0	WT
cip	B9	mcherry	24073	0.5081	0	0	S4
cip	B9	yfp	22918	0.4837	0	0	WT
cip	B10	mcherry	31783	0.5335	0	0	S4
cip	B10	yfp	26733	0.4487	0	0	WT
cip	B11	mcherry	9703	0.5104	0	0	S4
cip	B11	yfp	8896	0.4679	0	0	WT
cip	C1	mcherry	9205	0.6637	0,0025	0	WT
cip	C1	yfp	4482	0.3232	0,0025	0	S4
cip	C2	mcherry	10680	0.481	0,0025	0	WT
cip	C2	yfp	11314	0.5095	0,0025	0	S4
cip	C3	mcherry	12629	0.6669	0,0025	0	WT
cip	C3	yfp	6045	0.3192	0,0025	0	S4
cip	C6	mcherry	7897	0.6149	0,0025	0	WT
cip	C6	yfp	4752	0.37	0,0025	0	S4
cip	C7	mcherry	10332	0.6329	0,0025	0	WT
cip	C7	yfp	5824	0.3568	0,0025	0	S4
cip	C9	mcherry	10853	0.496	0,0025	0	WT
cip	C9	yfp	10801	0.4936	0,0025	0	S4
cip	C10	mcherry	10247	0.6011	0,0025	0	WT
cip	C10	yfp	6598	0.387	0,0025	0	S4
cip	C11	mcherry	10326	0.5667	0,0025	0	WT
cip	C11	yfp	7701	0.4226	0,0025	0	S4
cip	D1	mcherry	5682	0.6406	0,0025	0	S4
cip	D1	yfp	3084	0.3477	0,0025	0	WT
cip	D2	mcherry	8625	0.6715	0,0025	0	S4
cip	D2	yfp	4046	0.315	0,0025	0	WT
cip	D3	mcherry	7533	0.4472	0,0025	0	S4
cip	D3	yfp	9155	0.5435	0,0025	0	WT
cip	D5	mcherry	7757	0.4127	0,0025	0	S4
cip	D5	yfp	10860	0.5778	0,0025	0	WT
cip	D6	mcherry	13709	0.5412	0,0025	0	S4
cip	D6	yfp	11322	0.4469	0,0025	0	WT
cip	D7	mcherry	14978	0.5884	0,0025	0	S4
cip	D7	yfp	10192	0.4004	0,0025	0	WT
cip	D9	mcherry	23861	0.6083	0,0025	0	S4
cip	D9	yfp	15003	0.3825	0,0025	0	WT
cip	D10	mcherry	20034	0.5294	0,0025	0	S4
cip	D10	yfp	17478	0.4619	0,0025	0	WT
cip	D11	mcherry	21460	0.5224	0,0025	0	S4
cip	D11	yfp	19279	0.4693	0,0025	0	WT
cip	E1	mcherry	12864	0.7238	0,005	0	WT
cip	E1	yfp	4704	0.2647	0,005	0	S4
cip	E2	mcherry	12472	0.6077	0,005	0	WT
cip	E2	yfp	7824	0.3812	0,005	0	S4
cip	E3	mcherry	18773	0.7762	0,005	0	WT
cip	E3	yfp	5057	0.2091	0,005	0	S4
cip	E5	mcherry	11213	0.6301	0,005	0	WT
cip	E5	yfp	6382	0.3586	0,005	0	S4
cip	E6	mcherry	10511	0.5123	0,005	0	WT
cip	E6	yfp	9816	0.4785	0,005	0	S4
cip	E7	mcherry	10482	0.3772	0,005	0	WT
cip	E7	yfp	17109	0.6156	0,005	0	S4
cip	E9	mcherry	9372	0.1381	0,005	0	WT
cip	E9	yfp	57997	0.8546	0,005	0	S4
cip	E10	mcherry	8963	0.2356	0,005	0	WT
cip	E10	yfp	28808	0.7573	0,005	0	S4
cip	E11	mcherry	8928	0.1013	0,005	0	WT
cip	E11	yfp	78568	0.8911	0,005	0	S4
cip	F1	mcherry	6906	0.4137	0,005	0	S4
cip	F1	yfp	9686	0.5803	0,005	0	WT
cip	F2	mcherry	20240	0.6313	0,005	0	S4
cip	F2	yfp	11378	0.3549	0,005	0	WT
cip	F3	mcherry	10559	0.5337	0,005	0	S4
cip	F3	yfp	9068	0.4584	0,005	0	WT
cip	F5	mcherry	7863	0.4344	0,005	0	S4
cip	F5	yfp	10087	0.5573	0,005	0	WT
cip	F6	mcherry	7094	0.5677	0,005	0	S4
cip	F6	yfp	5228	0.4184	0,005	0	WT
cip	F7	mcherry	21531	0.7126	0,005	0	S4
cip	F7	yfp	8401	0.278	0,005	0	WT
cip	F9	mcherry	31853	0.6328	0,005	0	S4
cip	F9	yfp	18105	0.3597	0,005	0	WT
cip	F10	mcherry	16542	0.4075	0,005	0	S4
cip	F10	yfp	23728	0.5845	0,005	0	WT
cip	F11	mcherry	12295	0.3913	0,005	0	S4
cip	F11	yfp	18892	0.6013	0,005	0	WT
cip	G1	mcherry	9425	0.6238	0,01	0	WT
cip	G1	yfp	5555	0.3676	0,01	0	S4
cip	G2	mcherry	4953	0.5252	0,01	0	WT
cip	G2	yfp	4348	0.461	0,01	0	S4
cip	G3	mcherry	8283	0.6111	0,01	0	WT
cip	G3	yfp	5136	0.3789	0,01	0	S4
cip	G5	mcherry	9597	0.6365	0,01	0	WT
cip	G5	yfp	5313	0.3524	0,01	0	S4
cip	G6	mcherry	11258	0.6397	0,01	0	WT
cip	G6	yfp	6144	0.3491	0,01	0	S4
cip	G7	mcherry	10092	0.6568	0,01	0	WT
cip	G7	yfp	5148	0.335	0,01	0	S4
cip	G9	mcherry	9514	0.5479	0,01	0	WT
cip	G9	yfp	7639	0.4399	0,01	0	S4
cip	G10	mcherry	11712	0.6375	0,01	0	WT
cip	G10	yfp	6453	0.3513	0,01	0	S4
cip	G11	mcherry	10588	0.4354	0,01	0	WT
cip	G11	yfp	13493	0.5549	0,01	0	S4
cip	H1	mcherry	7438	0.3587	0,01	0	S4
cip	H1	yfp	13166	0.6349	0,01	0	WT
cip	H2	mcherry	8423	0.4287	0,01	0	S4
cip	H2	yfp	11113	0.5655	0,01	0	WT
cip	H3	mcherry	7338	0.4094	0,01	0	S4
cip	H3	yfp	10436	0.5822	0,01	0	WT
cip	H5	mcherry	6133	0.4202	0,01	0	S4
cip	H5	yfp	8337	0.5712	0,01	0	WT
cip	H6	mcherry	13058	0.5448	0,01	0	S4
cip	H6	yfp	10719	0.4472	0,01	0	WT
cip	H7	mcherry	17911	0.5642	0,01	0	S4
cip	H7	yfp	13566	0.4273	0,01	0	WT
cip	H9	mcherry	29321	0.7251	0,01	0	S4
cip	H9	yfp	10726	0.2653	0,01	0	WT
cip	H10	mcherry	24095	0.6839	0,01	0	S4
cip	H10	yfp	10860	0.3082	0,01	0	WT
cip	H11	mcherry	16550	0.5734	0,01	0	S4
cip	H11	yfp	12079	0.4185	0,01	0	WT
cip	A1	yfp	5635	0.1713	0	6,64385618977472	S4
cip	A1	mcherry	27063	0.8229	0	6,64385618977472	WT
cip	A2	yfp	4299	0.2084	0	6,64385618977472	S4
cip	A2	mcherry	16190	0.7848	0	6,64385618977472	WT
cip	A3	yfp	5422	0.2373	0	6,64385618977472	S4
cip	A3	mcherry	17276	0.7562	0	6,64385618977472	WT
cip	A5	yfp	8004	0.316	0	6,64385618977472	S4
cip	A5	mcherry	17175	0.6782	0	6,64385618977472	WT
cip	A6	yfp	8894	0.369	0	6,64385618977472	S4
cip	A6	mcherry	14948	0.6202	0	6,64385618977472	WT
cip	A7	yfp	5868	0.3004	0	6,64385618977472	S4
cip	A7	mcherry	13544	0.6935	0	6,64385618977472	WT
cip	A9	yfp	10159	0.4598	0	6,64385618977472	S4
cip	A9	mcherry	11793	0.5338	0	6,64385618977472	WT
cip	A10	yfp	13469	0.4979	0	6,64385618977472	S4
cip	A10	mcherry	13377	0.4945	0	6,64385618977472	WT
cip	A11	yfp	26650	0.792	0	6,64385618977472	S4
cip	A11	mcherry	6743	0.2004	0	6,64385618977472	WT
cip	B1	yfp	13863	0.5654	0	6,64385618977472	WT
cip	B1	mcherry	10569	0.4311	0	6,64385618977472	S4
cip	B2	yfp	12812	0.661	0	6,64385618977472	WT
cip	B2	mcherry	6497	0.3352	0	6,64385618977472	S4
cip	B3	yfp	13756	0.7663	0	6,64385618977472	WT
cip	B3	mcherry	4133	0.2302	0	6,64385618977472	S4
cip	B5	yfp	14260	0.7528	0	6,64385618977472	WT
cip	B5	mcherry	4620	0.2439	0	6,64385618977472	S4
cip	B6	yfp	12146	0.6365	0	6,64385618977472	WT
cip	B6	mcherry	6887	0.3609	0	6,64385618977472	S4
cip	B7	yfp	11496	0.5854	0	6,64385618977472	WT
cip	B7	mcherry	8081	0.4115	0	6,64385618977472	S4
cip	B9	yfp	12283	0.4883	0	6,64385618977472	WT
cip	B9	mcherry	12780	0.5081	0	6,64385618977472	S4
cip	B10	yfp	10188	0.4857	0	6,64385618977472	WT
cip	B10	mcherry	10707	0.5104	0	6,64385618977472	S4
cip	B11	yfp	10078	0.4508	0	6,64385618977472	WT
cip	B11	mcherry	12185	0.545	0	6,64385618977472	S4
cip	C1	yfp	6271	0.3665	0,0025	6,64385618977472	S4
cip	C1	mcherry	10776	0.6298	0,0025	6,64385618977472	WT
cip	C2	yfp	11746	0.6172	0,0025	6,64385618977472	S4
cip	C2	mcherry	7131	0.3747	0,0025	6,64385618977472	WT
cip	C3	yfp	6591	0.3978	0,0025	6,64385618977472	S4
cip	C3	mcherry	9843	0.5941	0,0025	6,64385618977472	WT
cip	C5	yfp	5856	0.4031	0,0025	6,64385618977472	S4
cip	C5	mcherry	8578	0.5905	0,0025	6,64385618977472	WT
cip	C6	yfp	7110	0.4679	0,0025	6,64385618977472	S4
cip	C6	mcherry	8014	0.5273	0,0025	6,64385618977472	WT
cip	C7	yfp	6979	0.4412	0,0025	6,64385618977472	S4
cip	C7	mcherry	8664	0.5477	0,0025	6,64385618977472	WT
cip	C9	yfp	11754	0.5809	0,0025	6,64385618977472	S4
cip	C9	mcherry	8332	0.4118	0,0025	6,64385618977472	WT
cip	C10	yfp	9101	0.4759	0,0025	6,64385618977472	S4
cip	C10	mcherry	9856	0.5153	0,0025	6,64385618977472	WT
cip	C11	yfp	13837	0.5522	0,0025	6,64385618977472	S4
cip	C11	mcherry	10927	0.436	0,0025	6,64385618977472	WT
cip	D1	yfp	4859	0.2366	0,0025	6,64385618977472	WT
cip	D1	mcherry	15621	0.7605	0,0025	6,64385618977472	S4
cip	D2	yfp	4965	0.1792	0,0025	6,64385618977472	WT
cip	D2	mcherry	22631	0.8167	0,0025	6,64385618977472	S4
cip	D3	yfp	11779	0.3879	0,0025	6,64385618977472	WT
cip	D3	mcherry	18464	0.608	0,0025	6,64385618977472	S4
cip	D5	yfp	9856	0.4715	0,0025	6,64385618977472	WT
cip	D5	mcherry	10937	0.5233	0,0025	6,64385618977472	S4
cip	D6	yfp	6295	0.3686	0,0025	6,64385618977472	WT
cip	D6	mcherry	10702	0.6267	0,0025	6,64385618977472	S4
cip	D7	yfp	4816	0.3258	0,0025	6,64385618977472	WT
cip	D7	mcherry	9902	0.6698	0,0025	6,64385618977472	S4
cip	D9	yfp	5293	0.2636	0,0025	6,64385618977472	WT
cip	D9	mcherry	14705	0.7324	0,0025	6,64385618977472	S4
cip	D10	yfp	5557	0.3518	0,0025	6,64385618977472	WT
cip	D10	mcherry	10161	0.6433	0,0025	6,64385618977472	S4
cip	D11	yfp	5356	0.3583	0,0025	6,64385618977472	WT
cip	D11	mcherry	9522	0.6371	0,0025	6,64385618977472	S4
cip	E1	yfp	4880	0.6144	0,005	6,64385618977472	S4
cip	E1	mcherry	2868	0.3611	0,005	6,64385618977472	WT
cip	E2	yfp	5590	0.7192	0,005	6,64385618977472	S4
cip	E2	mcherry	2017	0.2595	0,005	6,64385618977472	WT
cip	E3	yfp	2712	0.5521	0,005	6,64385618977472	S4
cip	E3	mcherry	2040	0.4153	0,005	6,64385618977472	WT
cip	E5	yfp	5010	0.7723	0,005	6,64385618977472	S4
cip	E5	mcherry	1381	0.2129	0,005	6,64385618977472	WT
cip	E6	yfp	7556	0.8011	0,005	6,64385618977472	S4
cip	E6	mcherry	1732	0.1836	0,005	6,64385618977472	WT
cip	E7	yfp	10536	0.8508	0,005	6,64385618977472	S4
cip	E7	mcherry	1672	0.135	0,005	6,64385618977472	WT
cip	E9	yfp	15567	0.9381	0,005	6,64385618977472	S4
cip	E9	mcherry	909	0.0548	0,005	6,64385618977472	WT
cip	E10	yfp	14825	0.9107	0,005	6,64385618977472	S4
cip	E10	mcherry	1295	0.0796	0,005	6,64385618977472	WT
cip	E11	yfp	32905	0.959	0,005	6,64385618977472	S4
cip	E11	mcherry	1233	0.0359	0,005	6,64385618977472	WT
cip	F1	yfp	3105	0.2341	0,005	6,64385618977472	WT
cip	F1	mcherry	9974	0.752	0,005	6,64385618977472	S4
cip	F2	yfp	2493	0.1566	0,005	6,64385618977472	WT
cip	F2	mcherry	13215	0.8299	0,005	6,64385618977472	S4
cip	F3	yfp	2330	0.179	0,005	6,64385618977472	WT
cip	F3	mcherry	10484	0.8055	0,005	6,64385618977472	S4
cip	F5	yfp	3545	0.2369	0,005	6,64385618977472	WT
cip	F5	mcherry	11177	0.747	0,005	6,64385618977472	S4
cip	F6	yfp	2121	0.1589	0,005	6,64385618977472	WT
cip	F6	mcherry	11041	0.827	0,005	6,64385618977472	S4
cip	F7	yfp	1716	0.1178	0,005	6,64385618977472	WT
cip	F7	mcherry	12671	0.87	0,005	6,64385618977472	S4
cip	F9	yfp	2405	0.1778	0,005	6,64385618977472	WT
cip	F9	mcherry	10928	0.8079	0,005	6,64385618977472	S4
cip	F10	yfp	4469	0.3001	0,005	6,64385618977472	WT
cip	F10	mcherry	10089	0.6774	0,005	6,64385618977472	S4
cip	F11	yfp	4808	0.2886	0,005	6,64385618977472	WT
cip	F11	mcherry	11545	0.6931	0,005	6,64385618977472	S4
cip	G1	yfp	8036	0.9307	0,01	6,64385618977472	S4
cip	G1	mcherry	454	0.0526	0,01	6,64385618977472	WT
cip	G2	yfp	6725	0.9428	0,01	6,64385618977472	S4
cip	G2	mcherry	244	0.0342	0,01	6,64385618977472	WT
cip	G3	yfp	7935	0.9308	0,01	6,64385618977472	S4
cip	G3	mcherry	395	0.0463	0,01	6,64385618977472	WT
cip	G5	yfp	9525	0.9311	0,01	6,64385618977472	S4
cip	G5	mcherry	522	0.051	0,01	6,64385618977472	WT
cip	G6	yfp	10468	0.9229	0,01	6,64385618977472	S4
cip	G6	mcherry	553	0.0488	0,01	6,64385618977472	WT
cip	G7	yfp	16516	0.9344	0,01	6,64385618977472	S4
cip	G7	mcherry	783	0.0443	0,01	6,64385618977472	WT
cip	G9	yfp	13656	0.9462	0,01	6,64385618977472	S4
cip	G9	mcherry	470	0.0326	0,01	6,64385618977472	WT
cip	G10	yfp	13639	0.9316	0,01	6,64385618977472	S4
cip	G10	mcherry	629	0.043	0,01	6,64385618977472	WT
cip	G11	yfp	13275	0.9539	0,01	6,64385618977472	S4
cip	G11	mcherry	266	0.0191	0,01	6,64385618977472	WT
cip	H1	yfp	705	0.1024	0,01	6,64385618977472	WT
cip	H1	mcherry	5975	0.8682	0,01	6,64385618977472	S4
cip	H2	yfp	507	0.0839	0,01	6,64385618977472	WT
[truncated: 303 more rows]
