# Supplementary material for: Consequences of benzalkonium chloride tolerance for selection dynamics and de novo resistance evolution driven by antibiotics
Source: NPJ Antimicrob Resist. 2026 Jan 8;4:2. doi: 10.1038/s44259-025-00170-8 (PMC12783665; doi:10.1038/s44259-025-00170-8)
Supplement: Supplementary file 2 — supplementary_data-revised. [file 44259_2025_170_MOESM2_ESM.zip › supplementary_data-revised/Supplementary data file 3.csv]

well	OD	strain	plate	concentration_[xMIC]	Antibiotic
A1	0,163		Blank	0	AMP
A2	0,16		Blank	0	AMP
A3	0,161		Blank	0	AMP
A4	0,161		Blank	0	AMP
A5	0,159		Blank	0	AMP
A6	0,158		Blank	0	AMP
A7	0,158		Blank	0	AMP
A8	0,157		Blank	0	AMP
A9	0,158		Blank	0	AMP
A10	0,154		Blank	0	AMP
A11	0,153		Blank	0	AMP
A12	0,16		Blank	0	AMP
B1	0,15		Blank	0	AMP
B2	0,15		Blank	0	AMP
B3	0,155		Blank	0	AMP
B4	0,152		Blank	0	AMP
B5	0,149		Blank	0	AMP
B6	0,145		Blank	0	AMP
B7	0,146		Blank	0	AMP
B8	0,146		Blank	0	AMP
B9	0,147		Blank	0	AMP
B10	0,146		Blank	0	AMP
B11	0,147		Blank	0	AMP
B12	0,149		Blank	0	AMP
C1	0,145		Blank	0	AMP
C2	0,153		Blank	0	AMP
C3	0,15		Blank	0	AMP
C4	0,147		Blank	0	AMP
C5	0,143		Blank	0	AMP
C6	0,139		Blank	0	AMP
C7	0,135		Blank	0	AMP
C8	0,133		Blank	0	AMP
C9	0,139		Blank	0	AMP
C10	0,144		Blank	0	AMP
C11	0,141		Blank	0	AMP
C12	0,147		Blank	0	AMP
D1	0,14		Blank	0	AMP
D2	0,138		Blank	0	AMP
D3	0,142		Blank	0	AMP
D4	0,143		Blank	0	AMP
D5	0,14		Blank	0	AMP
D6	0,133		Blank	0	AMP
D7	0,138		Blank	0	AMP
D8	0,135		Blank	0	AMP
D9	0,146		Blank	0	AMP
D10	0,143		Blank	0	AMP
D11	0,14		Blank	0	AMP
D12	0,142		Blank	0	AMP
E1	0,138		Blank	0	AMP
E2	0,135		Blank	0	AMP
E3	0,137		Blank	0	AMP
E4	0,138		Blank	0	AMP
E5	0,135		Blank	0	AMP
E6	0,133		Blank	0	AMP
E7	0,135		Blank	0	AMP
E8	0,131		Blank	0	AMP
E9	0,141		Blank	0	AMP
E10	0,14		Blank	0	AMP
E11	0,136		Blank	0	AMP
E12	0,141		Blank	0	AMP
F1	0,136		Blank	0	AMP
F2	0,132		Blank	0	AMP
F3	0,138		Blank	0	AMP
F4	0,134		Blank	0	AMP
F5	0,135		Blank	0	AMP
F6	0,135		Blank	0	AMP
F7	0,134		Blank	0	AMP
F8	0,137		Blank	0	AMP
F9	0,138		Blank	0	AMP
F10	0,137		Blank	0	AMP
F11	0,133		Blank	0	AMP
F12	0,139		Blank	0	AMP
G1	0,136		Blank	0	AMP
G2	0,139		Blank	0	AMP
G3	0,138		Blank	0	AMP
G4	0,137		Blank	0	AMP
G5	0,136		Blank	0	AMP
G6	0,132		Blank	0	AMP
G7	0,135		Blank	0	AMP
G8	0,136		Blank	0	AMP
G9	0,136		Blank	0	AMP
G10	0,136		Blank	0	AMP
G11	0,132		Blank	0	AMP
G12	0,137		Blank	0	AMP
H1	0,146		Blank	0	AMP
H2	0,139		Blank	0	AMP
H3	0,137		Blank	0	AMP
H4	0,136		Blank	0	AMP
H5	0,139		Blank	0	AMP
H6	0,143		Blank	0	AMP
H7	0,149		Blank	0	AMP
H8	0,135		Blank	0	AMP
H9	0,135		Blank	0	AMP
H10	0,134		Blank	0	AMP
H11	0,138		Blank	0	AMP
H12	0,145		Blank	0	AMP
A1	0,406	WT	1	0	AMP
A2	0,414	WT	1	0	AMP
A3	0,455	WT	1	0	AMP
A4	0,459	WT	1	0	AMP
A5	0,377	WT	1	0	AMP
A6	0,364	WT	1	0	AMP
A7	0,399	WT	1	0	AMP
A8	0,386	WT	1	0	AMP
A9	0,372	WT	1	0	AMP
A10	0,394	WT	1	0	AMP
A11	0,359	WT	1	0	AMP
A12	0,366	WT	1	0	AMP
B1	0,38	WT	1	0	AMP
B2	0,349	WT	1	0	AMP
B3	0,423	WT	1	0	AMP
B4	0,343	WT	1	0	AMP
B5	0,35	WT	1	0	AMP
B6	0,336	WT	1	0	AMP
B7	0,348	WT	1	0	AMP
B8	0,332	WT	1	0	AMP
B9	0,384	WT	1	0	AMP
B10	0,387	WT	1	0	AMP
B11	0,349	WT	1	0	AMP
B12	0,413	WT	1	0	AMP
C1	0,363	WT	1	0	AMP
C2	0,341	WT	1	0	AMP
C3	0,375	WT	1	0	AMP
C4	0,383	WT	1	0	AMP
C5	0,334	WT	1	0	AMP
C6	0,341	WT	1	0	AMP
C7	0,337	WT	1	0	AMP
C8	0,368	WT	1	0	AMP
C9	0,372	WT	1	0	AMP
C10	0,373	WT	1	0	AMP
C11	0,37	WT	1	0	AMP
C12	0,395	WT	1	0	AMP
D1	0,375	WT	1	0	AMP
D2	0,363	WT	1	0	AMP
D3	0,409	WT	1	0	AMP
D4	0,354	WT	1	0	AMP
D5	0,334	WT	1	0	AMP
D6	0,344	WT	1	0	AMP
D7	0,346	WT	1	0	AMP
D8	0,352	WT	1	0	AMP
D9	0,416	WT	1	0	AMP
D10	0,383	WT	1	0	AMP
D11	0,375	WT	1	0	AMP
D12	0,405	WT	1	0	AMP
E1	0,387	WT	1	0	AMP
E2	0,352	WT	1	0	AMP
E3	0,402	WT	1	0	AMP
E4	0,375	WT	1	0	AMP
E5	0,364	WT	1	0	AMP
E6	0,39	WT	1	0	AMP
E7	0,397	WT	1	0	AMP
E8	0,382	WT	1	0	AMP
E9	0,407	WT	1	0	AMP
E10	0,395	WT	1	0	AMP
E11	0,399	WT	1	0	AMP
E12	0,423	WT	1	0	AMP
F1	0,364	WT	1	0	AMP
F2	0,385	WT	1	0	AMP
F3	0,393	WT	1	0	AMP
F4	0,373	WT	1	0	AMP
F5	0,375	WT	1	0	AMP
F6	0,369	WT	1	0	AMP
F7	0,381	WT	1	0	AMP
F8	0,373	WT	1	0	AMP
F9	0,394	WT	1	0	AMP
F10	0,379	WT	1	0	AMP
F11	0,395	WT	1	0	AMP
F12	0,381	WT	1	0	AMP
G1	0,363	WT	1	0	AMP
G2	0,369	WT	1	0	AMP
G3	0,383	WT	1	0	AMP
G4	0,371	WT	1	0	AMP
G5	0,34	WT	1	0	AMP
G6	0,359	WT	1	0	AMP
G7	0,363	WT	1	0	AMP
G8	0,373	WT	1	0	AMP
G9	0,372	WT	1	0	AMP
G10	0,385	WT	1	0	AMP
G11	0,39	WT	1	0	AMP
G12	0,387	WT	1	0	AMP
H1	0,351	WT	1	0	AMP
H2	0,366	WT	1	0	AMP
H3	0,354	WT	1	0	AMP
H4	0,376	WT	1	0	AMP
H5	0,361	WT	1	0	AMP
H6	0,387	WT	1	0	AMP
H7	0,426	WT	1	0	AMP
H8	0,394	WT	1	0	AMP
H9	0,391	WT	1	0	AMP
H10	0,428	WT	1	0	AMP
H11	0,407	WT	1	0	AMP
H12	0,397	WT	1	0	AMP
A1	0,326	S4	1	0	AMP
A2	0,304	S4	1	0	AMP
A3	0,317	S4	1	0	AMP
A4	0,294	S4	1	0	AMP
A5	0,312	S4	1	0	AMP
A6	0,339	S4	1	0	AMP
A7	0,321	S4	1	0	AMP
A8	0,335	S4	1	0	AMP
A9	0,347	S4	1	0	AMP
A10	0,358	S4	1	0	AMP
A11	0,342	S4	1	0	AMP
A12	0,387	S4	1	0	AMP
B1	0,319	S4	1	0	AMP
B2	0,27	S4	1	0	AMP
B3	0,279	S4	1	0	AMP
B4	0,273	S4	1	0	AMP
B5	0,292	S4	1	0	AMP
B6	0,279	S4	1	0	AMP
B7	0,281	S4	1	0	AMP
B8	0,302	S4	1	0	AMP
B9	0,328	S4	1	0	AMP
B10	0,316	S4	1	0	AMP
B11	0,326	S4	1	0	AMP
B12	0,302	S4	1	0	AMP
C1	0,313	S4	1	0	AMP
C2	0,268	S4	1	0	AMP
C3	0,293	S4	1	0	AMP
C4	0,276	S4	1	0	AMP
C5	0,303	S4	1	0	AMP
C6	0,285	S4	1	0	AMP
C7	0,269	S4	1	0	AMP
C8	0,28	S4	1	0	AMP
C9	0,288	S4	1	0	AMP
C10	0,291	S4	1	0	AMP
C11	0,294	S4	1	0	AMP
C12	0,321	S4	1	0	AMP
D1	0,324	S4	1	0	AMP
D2	0,284	S4	1	0	AMP
D3	0,299	S4	1	0	AMP
D4	0,285	S4	1	0	AMP
D5	0,297	S4	1	0	AMP
D6	0,3	S4	1	0	AMP
D7	0,301	S4	1	0	AMP
D8	0,306	S4	1	0	AMP
D9	0,317	S4	1	0	AMP
D10	0,321	S4	1	0	AMP
D11	0,311	S4	1	0	AMP
D12	0,327	S4	1	0	AMP
E1	0,299	S4	1	0	AMP
E2	0,275	S4	1	0	AMP
E3	0,301	S4	1	0	AMP
E4	0,296	S4	1	0	AMP
E5	0,288	S4	1	0	AMP
E6	0,281	S4	1	0	AMP
E7	0,276	S4	1	0	AMP
E8	0,283	S4	1	0	AMP
E9	0,3	S4	1	0	AMP
E10	0,284	S4	1	0	AMP
E11	0,313	S4	1	0	AMP
E12	0,296	S4	1	0	AMP
F1	0,337	S4	1	0	AMP
F2	0,293	S4	1	0	AMP
F3	0,327	S4	1	0	AMP
F4	0,331	S4	1	0	AMP
F5	0,329	S4	1	0	AMP
F6	0,326	S4	1	0	AMP
F7	0,323	S4	1	0	AMP
F8	0,322	S4	1	0	AMP
F9	0,34	S4	1	0	AMP
F10	0,321	S4	1	0	AMP
F11	0,308	S4	1	0	AMP
F12	0,342	S4	1	0	AMP
G1	0,333	S4	1	0	AMP
G2	0,301	S4	1	0	AMP
G3	0,309	S4	1	0	AMP
G4	0,3	S4	1	0	AMP
G5	0,306	S4	1	0	AMP
G6	0,309	S4	1	0	AMP
G7	0,312	S4	1	0	AMP
G8	0,316	S4	1	0	AMP
G9	0,321	S4	1	0	AMP
G10	0,343	S4	1	0	AMP
G11	0,332	S4	1	0	AMP
G12	0,362	S4	1	0	AMP
H1	0,331	S4	1	0	AMP
H2	0,289	S4	1	0	AMP
H3	0,326	S4	1	0	AMP
H4	0,327	S4	1	0	AMP
H5	0,326	S4	1	0	AMP
H6	0,317	S4	1	0	AMP
H7	0,331	S4	1	0	AMP
H8	0,322	S4	1	0	AMP
H9	0,33	S4	1	0	AMP
H10	0,344	S4	1	0	AMP
H11	0,353	S4	1	0	AMP
H12	0,343	S4	1	0	AMP
A1	0,17		Blank	0,5	AMP
A2	0,168		Blank	0,5	AMP
A3	0,169		Blank	0,5	AMP
A4	0,167		Blank	0,5	AMP
A5	0,164		Blank	0,5	AMP
A6	0,163		Blank	0,5	AMP
A7	0,166		Blank	0,5	AMP
A8	0,162		Blank	0,5	AMP
A9	0,165		Blank	0,5	AMP
A10	0,16		Blank	0,5	AMP
A11	0,16		Blank	0,5	AMP
A12	0,162		Blank	0,5	AMP
B1	0,158		Blank	0,5	AMP
B2	0,157		Blank	0,5	AMP
B3	0,154		Blank	0,5	AMP
B4	0,151		Blank	0,5	AMP
B5	0,15		Blank	0,5	AMP
B6	0,144		Blank	0,5	AMP
B7	0,147		Blank	0,5	AMP
B8	0,146		Blank	0,5	AMP
B9	0,148		Blank	0,5	AMP
B10	0,155		Blank	0,5	AMP
B11	0,155		Blank	0,5	AMP
B12	0,153		Blank	0,5	AMP
C1	0,157		Blank	0,5	AMP
C2	0,144		Blank	0,5	AMP
C3	0,149		Blank	0,5	AMP
C4	0,147		Blank	0,5	AMP
C5	0,144		Blank	0,5	AMP
C6	0,144		Blank	0,5	AMP
C7	0,138		Blank	0,5	AMP
C8	0,134		Blank	0,5	AMP
C9	0,139		Blank	0,5	AMP
C10	0,144		Blank	0,5	AMP
C11	0,15		Blank	0,5	AMP
C12	0,153		Blank	0,5	AMP
D1	0,149		Blank	0,5	AMP
D2	0,139		Blank	0,5	AMP
D3	0,143		Blank	0,5	AMP
D4	0,142		Blank	0,5	AMP
D5	0,137		Blank	0,5	AMP
D6	0,134		Blank	0,5	AMP
D7	0,138		Blank	0,5	AMP
D8	0,136		Blank	0,5	AMP
D9	0,145		Blank	0,5	AMP
D10	0,154		Blank	0,5	AMP
D11	0,141		Blank	0,5	AMP
D12	0,149		Blank	0,5	AMP
E1	0,148		Blank	0,5	AMP
E2	0,135		Blank	0,5	AMP
E3	0,141		Blank	0,5	AMP
E4	0,139		Blank	0,5	AMP
E5	0,135		Blank	0,5	AMP
E6	0,134		Blank	0,5	AMP
E7	0,134		Blank	0,5	AMP
E8	0,131		Blank	0,5	AMP
E9	0,143		Blank	0,5	AMP
E10	0,141		Blank	0,5	AMP
E11	0,147		Blank	0,5	AMP
E12	0,149		Blank	0,5	AMP
F1	0,143		Blank	0,5	AMP
F2	0,133		Blank	0,5	AMP
F3	0,142		Blank	0,5	AMP
F4	0,135		Blank	0,5	AMP
F5	0,135		Blank	0,5	AMP
F6	0,135		Blank	0,5	AMP
F7	0,133		Blank	0,5	AMP
F8	0,138		Blank	0,5	AMP
F9	0,138		Blank	0,5	AMP
F10	0,139		Blank	0,5	AMP
F11	0,139		Blank	0,5	AMP
F12	0,147		Blank	0,5	AMP
G1	0,143		Blank	0,5	AMP
G2	0,142		Blank	0,5	AMP
G3	0,138		Blank	0,5	AMP
G4	0,138		Blank	0,5	AMP
G5	0,139		Blank	0,5	AMP
G6	0,132		Blank	0,5	AMP
G7	0,15		Blank	0,5	AMP
G8	0,136		Blank	0,5	AMP
G9	0,143		Blank	0,5	AMP
G10	0,144		Blank	0,5	AMP
G11	0,14		Blank	0,5	AMP
G12	0,143		Blank	0,5	AMP
H1	0,152		Blank	0,5	AMP
H2	0,145		Blank	0,5	AMP
H3	0,146		Blank	0,5	AMP
H4	0,142		Blank	0,5	AMP
H5	0,145		Blank	0,5	AMP
H6	0,15		Blank	0,5	AMP
H7	0,155		Blank	0,5	AMP
H8	0,143		Blank	0,5	AMP
H9	0,141		Blank	0,5	AMP
H10	0,141		Blank	0,5	AMP
H11	0,149		Blank	0,5	AMP
H12	0,151		Blank	0,5	AMP
A1	0,387	WT	1	0,5	AMP
A2	0,373	WT	1	0,5	AMP
A3	0,416	WT	1	0,5	AMP
A4	0,405	WT	1	0,5	AMP
A5	0,406	WT	1	0,5	AMP
A6	0,492	WT	1	0,5	AMP
A7	0,567	WT	1	0,5	AMP
A8	0,436	WT	1	0,5	AMP
A9	0,463	WT	1	0,5	AMP
A10	0,4	WT	1	0,5	AMP
A11	0,393	WT	1	0,5	AMP
A12	0,456	WT	1	0,5	AMP
B1	0,312	WT	1	0,5	AMP
B2	0,417	WT	1	0,5	AMP
B3	0,385	WT	1	0,5	AMP
B4	0,369	WT	1	0,5	AMP
B5	0,349	WT	1	0,5	AMP
B6	0,312	WT	1	0,5	AMP
B7	0,339	WT	1	0,5	AMP
B8	0,367	WT	1	0,5	AMP
B9	0,348	WT	1	0,5	AMP
B10	0,351	WT	1	0,5	AMP
B11	0,362	WT	1	0,5	AMP
B12	0,356	WT	1	0,5	AMP
C1	0,375	WT	1	0,5	AMP
C2	0,378	WT	1	0,5	AMP
C3	0,343	WT	1	0,5	AMP
C4	0,348	WT	1	0,5	AMP
C5	0,34	WT	1	0,5	AMP
C6	0,361	WT	1	0,5	AMP
C7	0,326	WT	1	0,5	AMP
C8	0,531	WT	1	0,5	AMP
C9	0,356	WT	1	0,5	AMP
C10	0,327	WT	1	0,5	AMP
C11	0,348	WT	1	0,5	AMP
C12	0,295	WT	1	0,5	AMP
D1	0,333	WT	1	0,5	AMP
D2	0,328	WT	1	0,5	AMP
D3	0,351	WT	1	0,5	AMP
D4	0,344	WT	1	0,5	AMP
D5	0,3	WT	1	0,5	AMP
D6	0,345	WT	1	0,5	AMP
D7	0,382	WT	1	0,5	AMP
D8	0,347	WT	1	0,5	AMP
D9	0,326	WT	1	0,5	AMP
D10	0,376	WT	1	0,5	AMP
D11	0,341	WT	1	0,5	AMP
D12	0,388	WT	1	0,5	AMP
E1	0,338	WT	1	0,5	AMP
E2	0,338	WT	1	0,5	AMP
E3	0,345	WT	1	0,5	AMP
E4	0,324	WT	1	0,5	AMP
E5	0,335	WT	1	0,5	AMP
E6	0,325	WT	1	0,5	AMP
E7	0,329	WT	1	0,5	AMP
E8	0,334	WT	1	0,5	AMP
E9	0,325	WT	1	0,5	AMP
E10	0,305	WT	1	0,5	AMP
E11	0,298	WT	1	0,5	AMP
E12	0,362	WT	1	0,5	AMP
F1	0,446	WT	1	0,5	AMP
F2	0,383	WT	1	0,5	AMP
F3	0,431	WT	1	0,5	AMP
F4	0,325	WT	1	0,5	AMP
F5	0,362	WT	1	0,5	AMP
F6	0,312	WT	1	0,5	AMP
F7	0,3	WT	1	0,5	AMP
F8	0,363	WT	1	0,5	AMP
F9	0,371	WT	1	0,5	AMP
F10	0,343	WT	1	0,5	AMP
F11	0,308	WT	1	0,5	AMP
F12	0,29	WT	1	0,5	AMP
G1	0,394	WT	1	0,5	AMP
G2	0,317	WT	1	0,5	AMP
G3	0,298	WT	1	0,5	AMP
G4	0,373	WT	1	0,5	AMP
G5	0,312	WT	1	0,5	AMP
G6	0,304	WT	1	0,5	AMP
G7	0,33	WT	1	0,5	AMP
G8	0,304	WT	1	0,5	AMP
G9	0,338	WT	1	0,5	AMP
G10	0,286	WT	1	0,5	AMP
G11	0,289	WT	1	0,5	AMP
G12	0,318	WT	1	0,5	AMP
H1	0,297	WT	1	0,5	AMP
H2	0,318	WT	1	0,5	AMP
H3	0,324	WT	1	0,5	AMP
H4	0,338	WT	1	0,5	AMP
H5	0,356	WT	1	0,5	AMP
H6	0,326	WT	1	0,5	AMP
H7	0,361	WT	1	0,5	AMP
H8	0,351	WT	1	0,5	AMP
H9	0,361	WT	1	0,5	AMP
H10	0,353	WT	1	0,5	AMP
H11	0,314	WT	1	0,5	AMP
H12	0,313	WT	1	0,5	AMP
A1	0,32	S4	1	0,5	AMP
A2	0,264	S4	1	0,5	AMP
A3	0,255	S4	1	0,5	AMP
A4	0,276	S4	1	0,5	AMP
A5	0,326	S4	1	0,5	AMP
A6	0,245	S4	1	0,5	AMP
A7	0,301	S4	1	0,5	AMP
A8	0,272	S4	1	0,5	AMP
A9	0,268	S4	1	0,5	AMP
A10	0,248	S4	1	0,5	AMP
A11	0,24	S4	1	0,5	AMP
A12	0,246	S4	1	0,5	AMP
B1	0,329	S4	1	0,5	AMP
B2	0,316	S4	1	0,5	AMP
B3	0,279	S4	1	0,5	AMP
B4	0,247	S4	1	0,5	AMP
B5	0,326	S4	1	0,5	AMP
B6	0,315	S4	1	0,5	AMP
B7	0,325	S4	1	0,5	AMP
B8	0,377	S4	1	0,5	AMP
B9	0,348	S4	1	0,5	AMP
B10	0,244	S4	1	0,5	AMP
B11	0,234	S4	1	0,5	AMP
B12	0,319	S4	1	0,5	AMP
C1	0,331	S4	1	0,5	AMP
C2	0,305	S4	1	0,5	AMP
C3	0,306	S4	1	0,5	AMP
C4	0,265	S4	1	0,5	AMP
C5	0,368	S4	1	0,5	AMP
C6	0,362	S4	1	0,5	AMP
C7	0,383	S4	1	0,5	AMP
C8	0,319	S4	1	0,5	AMP
C9	0,379	S4	1	0,5	AMP
C10	0,381	S4	1	0,5	AMP
C11	0,294	S4	1	0,5	AMP
C12	0,27	S4	1	0,5	AMP
D1	0,352	S4	1	0,5	AMP
D2	0,339	S4	1	0,5	AMP
D3	0,313	S4	1	0,5	AMP
D4	0,256	S4	1	0,5	AMP
D5	0,358	S4	1	0,5	AMP
D6	0,248	S4	1	0,5	AMP
D7	0,368	S4	1	0,5	AMP
D8	0,406	S4	1	0,5	AMP
D9	0,323	S4	1	0,5	AMP
D10	0,42	S4	1	0,5	AMP
D11	0,262	S4	1	0,5	AMP
D12	0,326	S4	1	0,5	AMP
E1	0,349	S4	1	0,5	AMP
E2	0,337	S4	1	0,5	AMP
E3	0,233	S4	1	0,5	AMP
E4	0,241	S4	1	0,5	AMP
E5	0,256	S4	1	0,5	AMP
E6	0,291	S4	1	0,5	AMP
E7	0,256	S4	1	0,5	AMP
E8	0,414	S4	1	0,5	AMP
E9	0,444	S4	1	0,5	AMP
E10	0,389	S4	1	0,5	AMP
E11	0,367	S4	1	0,5	AMP
E12	0,338	S4	1	0,5	AMP
F1	0,304	S4	1	0,5	AMP
F2	0,307	S4	1	0,5	AMP
F3	0,246	S4	1	0,5	AMP
F4	0,262	S4	1	0,5	AMP
F5	0,273	S4	1	0,5	AMP
F6	0,283	S4	1	0,5	AMP
F7	0,242	S4	1	0,5	AMP
F8	0,247	S4	1	0,5	AMP
F9	0,297	S4	1	0,5	AMP
F10	0,356	S4	1	0,5	AMP
F11	0,237	S4	1	0,5	AMP
F12	0,261	S4	1	0,5	AMP
G1	0,311	S4	1	0,5	AMP
G2	0,327	S4	1	0,5	AMP
G3	0,229	S4	1	0,5	AMP
G4	0,249	S4	1	0,5	AMP
G5	0,241	S4	1	0,5	AMP
G6	0,223	S4	1	0,5	AMP
G7	0,221	S4	1	0,5	AMP
G8	0,251	S4	1	0,5	AMP
G9	0,335	S4	1	0,5	AMP
G10	0,255	S4	1	0,5	AMP
G11	0,405	S4	1	0,5	AMP
G12	0,298	S4	1	0,5	AMP
H1	0,287	S4	1	0,5	AMP
H2	0,284	S4	1	0,5	AMP
H3	0,231	S4	1	0,5	AMP
H4	0,218	S4	1	0,5	AMP
H5	0,242	S4	1	0,5	AMP
H6	0,255	S4	1	0,5	AMP
H7	0,249	S4	1	0,5	AMP
H8	0,242	S4	1	0,5	AMP
H9	0,238	S4	1	0,5	AMP
H10	0,233	S4	1	0,5	AMP
H11	0,275	S4	1	0,5	AMP
H12	0,329	S4	1	0,5	AMP
A1	0,19		Blank	4	AMP
A2	0,182		Blank	4	AMP
A3	0,184		Blank	4	AMP
A4	0,184		Blank	4	AMP
A5	0,174		Blank	4	AMP
A6	0,18		Blank	4	AMP
A7	0,176		Blank	4	AMP
A8	0,173		Blank	4	AMP
A9	0,183		Blank	4	AMP
A10	0,192		Blank	4	AMP
A11	0,179		Blank	4	AMP
A12	0,186		Blank	4	AMP
B1	0,174		Blank	4	AMP
B2	0,172		Blank	4	AMP
B3	0,179		Blank	4	AMP
B4	0,177		Blank	4	AMP
B5	0,16		Blank	4	AMP
B6	0,164		Blank	4	AMP
B7	0,158		Blank	4	AMP
B8	0,159		Blank	4	AMP
B9	0,172		Blank	4	AMP
B10	0,176		Blank	4	AMP
B11	0,177		Blank	4	AMP
B12	0,173		Blank	4	AMP
C1	0,168		Blank	4	AMP
C2	0,162		Blank	4	AMP
C3	0,172		Blank	4	AMP
C4	0,174		Blank	4	AMP
C5	0,155		Blank	4	AMP
C6	0,152		Blank	4	AMP
C7	0,15		Blank	4	AMP
C8	0,151		Blank	4	AMP
C9	0,166		Blank	4	AMP
C10	0,17		Blank	4	AMP
C11	0,16		Blank	4	AMP
C12	0,163		Blank	4	AMP
D1	0,166		Blank	4	AMP
D2	0,157		Blank	4	AMP
D3	0,169		Blank	4	AMP
D4	0,166		Blank	4	AMP
D5	0,154		Blank	4	AMP
D6	0,152		Blank	4	AMP
D7	0,152		Blank	4	AMP
D8	0,153		Blank	4	AMP
D9	0,163		Blank	4	AMP
D10	0,164		Blank	4	AMP
D11	0,153		Blank	4	AMP
D12	0,156		Blank	4	AMP
E1	0,161		Blank	4	AMP
E2	0,161		Blank	4	AMP
E3	0,168		Blank	4	AMP
E4	0,163		Blank	4	AMP
E5	0,157		Blank	4	AMP
E6	0,153		Blank	4	AMP
E7	0,153		Blank	4	AMP
E8	0,155		Blank	4	AMP
E9	0,161		Blank	4	AMP
E10	0,161		Blank	4	AMP
E11	0,15		Blank	4	AMP
E12	0,155		Blank	4	AMP
F1	0,162		Blank	4	AMP
F2	0,153		Blank	4	AMP
F3	0,158		Blank	4	AMP
F4	0,16		Blank	4	AMP
F5	0,153		Blank	4	AMP
F6	0,154		Blank	4	AMP
F7	0,152		Blank	4	AMP
F8	0,151		Blank	4	AMP
F9	0,157		Blank	4	AMP
F10	0,16		Blank	4	AMP
F11	0,154		Blank	4	AMP
F12	0,159		Blank	4	AMP
G1	0,163		Blank	4	AMP
G2	0,159		Blank	4	AMP
G3	0,156		Blank	4	AMP
G4	0,155		Blank	4	AMP
G5	0,15		Blank	4	AMP
G6	0,152		Blank	4	AMP
G7	0,151		Blank	4	AMP
G8	0,149		Blank	4	AMP
G9	0,162		Blank	4	AMP
G10	0,156		Blank	4	AMP
G11	0,154		Blank	4	AMP
G12	0,158		Blank	4	AMP
H1	0,173		Blank	4	AMP
H2	0,165		Blank	4	AMP
H3	0,157		Blank	4	AMP
H4	0,157		Blank	4	AMP
H5	0,16		Blank	4	AMP
H6	0,166		Blank	4	AMP
H7	0,196		Blank	4	AMP
H8	0,164		Blank	4	AMP
H9	0,162		Blank	4	AMP
H10	0,158		Blank	4	AMP
H11	0,157		Blank	4	AMP
H12	0,161		Blank	4	AMP
A1	0,175	WT	1	4	AMP
A2	0,168	WT	1	4	AMP
A3	0,418	WT	1	4	AMP
A4	0,421	WT	1	4	AMP
A5	0,167	WT	1	4	AMP
A6	0,344	WT	1	4	AMP
A7	0,17	WT	1	4	AMP
A8	0,165	WT	1	4	AMP
A9	0,171	WT	1	4	AMP
A10	0,162	WT	1	4	AMP
A11	0,17	WT	1	4	AMP
A12	0,163	WT	1	4	AMP
B1	0,157	WT	1	4	AMP
B2	0,158	WT	1	4	AMP
B3	0,161	WT	1	4	AMP
B4	0,157	WT	1	4	AMP
B5	0,157	WT	1	4	AMP
B6	0,149	WT	1	4	AMP
B7	0,156	WT	1	4	AMP
B8	0,153	WT	1	4	AMP
B9	0,153	WT	1	4	AMP
B10	0,151	WT	1	4	AMP
B11	0,156	WT	1	4	AMP
B12	0,16	WT	1	4	AMP
C1	0,154	WT	1	4	AMP
C2	0,15	WT	1	4	AMP
C3	0,154	WT	1	4	AMP
C4	0,154	WT	1	4	AMP
C5	0,147	WT	1	4	AMP
C6	0,142	WT	1	4	AMP
C7	0,143	WT	1	4	AMP
C8	0,327	WT	1	4	AMP
C9	0,153	WT	1	4	AMP
C10	0,148	WT	1	4	AMP
C11	0,147	WT	1	4	AMP
C12	0,148	WT	1	4	AMP
D1	0,508	WT	1	4	AMP
D2	0,144	WT	1	4	AMP
D3	0,15	WT	1	4	AMP
D4	0,148	WT	1	4	AMP
D5	0,258	WT	1	4	AMP
D6	0,137	WT	1	4	AMP
D7	0,143	WT	1	4	AMP
D8	0,264	WT	1	4	AMP
D9	0,197	WT	1	4	AMP
D10	0,15	WT	1	4	AMP
D11	0,147	WT	1	4	AMP
D12	0,152	WT	1	4	AMP
E1	0,143	WT	1	4	AMP
E2	0,139	WT	1	4	AMP
E3	0,144	WT	1	4	AMP
E4	0,142	WT	1	4	AMP
E5	0,145	WT	1	4	AMP
E6	0,14	WT	1	4	AMP
E7	0,141	WT	1	4	AMP
E8	0,136	WT	1	4	AMP
E9	0,146	WT	1	4	AMP
E10	0,301	WT	1	4	AMP
E11	0,198	WT	1	4	AMP
E12	0,148	WT	1	4	AMP
F1	0,142	WT	1	4	AMP
F2	0,138	WT	1	4	AMP
F3	0,142	WT	1	4	AMP
F4	0,142	WT	1	4	AMP
F5	0,141	WT	1	4	AMP
F6	0,135	WT	1	4	AMP
F7	0,138	WT	1	4	AMP
F8	0,144	WT	1	4	AMP
F9	0,145	WT	1	4	AMP
F10	0,142	WT	1	4	AMP
F11	0,161	WT	1	4	AMP
F12	0,162	WT	1	4	AMP
G1	0,154	WT	1	4	AMP
G2	0,141	WT	1	4	AMP
G3	0,139	WT	1	4	AMP
G4	0,32	WT	1	4	AMP
G5	0,232	WT	1	4	AMP
G6	0,137	WT	1	4	AMP
G7	0,23	WT	1	4	AMP
G8	0,139	WT	1	4	AMP
G9	0,14	WT	1	4	AMP
G10	0,139	WT	1	4	AMP
G11	0,138	WT	1	4	AMP
G12	0,143	WT	1	4	AMP
H1	0,153	WT	1	4	AMP
H2	0,143	WT	1	4	AMP
H3	0,145	WT	1	4	AMP
H4	0,142	WT	1	4	AMP
H5	0,144	WT	1	4	AMP
H6	0,151	WT	1	4	AMP
H7	0,157	WT	1	4	AMP
H8	0,143	WT	1	4	AMP
H9	0,148	WT	1	4	AMP
H10	0,145	WT	1	4	AMP
H11	0,146	WT	1	4	AMP
H12	0,152	WT	1	4	AMP
A1	0,166	S4	1	4	AMP
A2	0,163	S4	1	4	AMP
A3	0,164	S4	1	4	AMP
A4	0,162	S4	1	4	AMP
A5	0,162	S4	1	4	AMP
A6	0,158	S4	1	4	AMP
A7	0,16	S4	1	4	AMP
A8	0,163	S4	1	4	AMP
A9	0,161	S4	1	4	AMP
A10	0,157	S4	1	4	AMP
A11	0,156	S4	1	4	AMP
A12	0,156	S4	1	4	AMP
B1	0,158	S4	1	4	AMP
B2	0,156	S4	1	4	AMP
B3	0,155	S4	1	4	AMP
B4	0,152	S4	1	4	AMP
B5	0,152	S4	1	4	AMP
B6	0,149	S4	1	4	AMP
B7	0,151	S4	1	4	AMP
B8	0,149	S4	1	4	AMP
B9	0,153	S4	1	4	AMP
B10	0,148	S4	1	4	AMP
B11	0,152	S4	1	4	AMP
B12	0,152	S4	1	4	AMP
C1	0,15	S4	1	4	AMP
C2	0,149	S4	1	4	AMP
C3	0,152	S4	1	4	AMP
C4	0,148	S4	1	4	AMP
C5	0,373	S4	1	4	AMP
C6	0,147	S4	1	4	AMP
C7	0,145	S4	1	4	AMP
C8	0,142	S4	1	4	AMP
C9	0,146	S4	1	4	AMP
C10	0,15	S4	1	4	AMP
C11	0,144	S4	1	4	AMP
C12	0,147	S4	1	4	AMP
D1	0,151	S4	1	4	AMP
D2	0,141	S4	1	4	AMP
D3	0,149	S4	1	4	AMP
D4	0,143	S4	1	4	AMP
D5	0,142	S4	1	4	AMP
D6	0,135	S4	1	4	AMP
D7	0,141	S4	1	4	AMP
D8	0,139	S4	1	4	AMP
D9	0,152	S4	1	4	AMP
D10	0,26	S4	1	4	AMP
D11	0,143	S4	1	4	AMP
D12	0,146	S4	1	4	AMP
E1	0,144	S4	1	4	AMP
E2	0,138	S4	1	4	AMP
E3	0,138	S4	1	4	AMP
E4	0,139	S4	1	4	AMP
E5	0,135	S4	1	4	AMP
E6	0,135	S4	1	4	AMP
E7	0,135	S4	1	4	AMP
E8	0,136	S4	1	4	AMP
E9	0,144	S4	1	4	AMP
E10	0,143	S4	1	4	AMP
E11	0,14	S4	1	4	AMP
E12	0,144	S4	1	4	AMP
F1	0,141	S4	1	4	AMP
F2	0,135	S4	1	4	AMP
F3	0,139	S4	1	4	AMP
F4	0,136	S4	1	4	AMP
F5	0,136	S4	1	4	AMP
F6	0,132	S4	1	4	AMP
F7	0,134	S4	1	4	AMP
F8	0,138	S4	1	4	AMP
F9	0,141	S4	1	4	AMP
F10	0,161	S4	1	4	AMP
F11	0,135	S4	1	4	AMP
F12	0,141	S4	1	4	AMP
G1	0,138	S4	1	4	AMP
G2	0,143	S4	1	4	AMP
G3	0,138	S4	1	4	AMP
G4	0,139	S4	1	4	AMP
G5	0,139	S4	1	4	AMP
G6	0,133	S4	1	4	AMP
G7	0,135	S4	1	4	AMP
G8	0,138	S4	1	4	AMP
G9	0,146	S4	1	4	AMP
G10	0,139	S4	1	4	AMP
G11	0,148	S4	1	4	AMP
G12	0,15	S4	1	4	AMP
H1	0,151	S4	1	4	AMP
H2	0,141	S4	1	4	AMP
H3	0,14	S4	1	4	AMP
H4	0,137	S4	1	4	AMP
H5	0,144	S4	1	4	AMP
H6	0,162	S4	1	4	AMP
H7	0,152	S4	1	4	AMP
H8	0,139	S4	1	4	AMP
H9	0,136	S4	1	4	AMP
H10	0,138	S4	1	4	AMP
H11	0,146	S4	1	4	AMP
H12	0,15	S4	1	4	AMP
A1	0	S4	1	8	AMP
A2	0	S4	1	8	AMP
A3	0	S4	1	8	AMP
A4	0	S4	1	8	AMP
A5	0	S4	1	8	AMP
A6	0	S4	1	8	AMP
A7	0	S4	1	8	AMP
A8	0	S4	1	8	AMP
A9	0	S4	1	8	AMP
A10	0	S4	1	8	AMP
A11	0	S4	1	8	AMP
A12	0	S4	1	8	AMP
B1	0	S4	1	8	AMP
B2	0	S4	1	8	AMP
B3	0	S4	1	8	AMP
B4	0	S4	1	8	AMP
B5	0	S4	1	8	AMP
B6	0	S4	1	8	AMP
B7	0	S4	1	8	AMP
B8	0	S4	1	8	AMP
B9	0	S4	1	8	AMP
B10	0	S4	1	8	AMP
B11	0	S4	1	8	AMP
B12	0	S4	1	8	AMP
C1	0	S4	1	8	AMP
C2	0	S4	1	8	AMP
C3	0	S4	1	8	AMP
C4	0	S4	1	8	AMP
C5	0,412	S4	1	8	AMP
C6	0,472	S4	1	8	AMP
C7	0	S4	1	8	AMP
C8	0	S4	1	8	AMP
C9	0	S4	1	8	AMP
C10	0	S4	1	8	AMP
C11	0	S4	1	8	AMP
C12	0	S4	1	8	AMP
D1	0	S4	1	8	AMP
D2	0	S4	1	8	AMP
D3	0	S4	1	8	AMP
D4	0	S4	1	8	AMP
D5	0,381	S4	1	8	AMP
D6	0	S4	1	8	AMP
D7	0	S4	1	8	AMP
D8	0	S4	1	8	AMP
D9	0	S4	1	8	AMP
D10	0	S4	1	8	AMP
D11	0	S4	1	8	AMP
D12	0	S4	1	8	AMP
E1	0	S4	1	8	AMP
E2	0	S4	1	8	AMP
E3	0	S4	1	8	AMP
E4	0	S4	1	8	AMP
E5	0	S4	1	8	AMP
E6	0,358	S4	1	8	AMP
E7	0,48	S4	1	8	AMP
E8	0	S4	1	8	AMP
E9	0	S4	1	8	AMP
E10	0	S4	1	8	AMP
E11	0	S4	1	8	AMP
E12	0	S4	1	8	AMP
F1	0,503	S4	1	8	AMP
F2	0	S4	1	8	AMP
F3	0	S4	1	8	AMP
F4	0	S4	1	8	AMP
F5	0	S4	1	8	AMP
F6	0	S4	1	8	AMP
F7	0	S4	1	8	AMP
F8	0	S4	1	8	AMP
F9	0	S4	1	8	AMP
F10	0	S4	1	8	AMP
F11	0	S4	1	8	AMP
F12	0	S4	1	8	AMP
G1	0	S4	1	8	AMP
G2	0	S4	1	8	AMP
G3	0	S4	1	8	AMP
G4	0	S4	1	8	AMP
G5	0	S4	1	8	AMP
G6	0	S4	1	8	AMP
G7	0	S4	1	8	AMP
G8	0	S4	1	8	AMP
G9	0	S4	1	8	AMP
G10	0	S4	1	8	AMP
G11	0	S4	1	8	AMP
G12	0	S4	1	8	AMP
H1	0	S4	1	8	AMP
H2	0	S4	1	8	AMP
H3	0	S4	1	8	AMP
H4	0	S4	1	8	AMP
H5	0	S4	1	8	AMP
H6	0	S4	1	8	AMP
H7	0	S4	1	8	AMP
H8	0	S4	1	8	AMP
H9	0	S4	1	8	AMP
H10	0	S4	1	8	AMP
H11	0	S4	1	8	AMP
H12	0	S4	1	8	AMP
A1	0	WT	1	8	AMP
A2	0	WT	1	8	AMP
A3	0	WT	1	8	AMP
A4	0	WT	1	8	AMP
A5	0	WT	1	8	AMP
A6	0	WT	1	8	AMP
A7	0	WT	1	8	AMP
A8	0	WT	1	8	AMP
A9	0	WT	1	8	AMP
A10	0	WT	1	8	AMP
A11	0	WT	1	8	AMP
A12	0	WT	1	8	AMP
B1	0	WT	1	8	AMP
B2	0	WT	1	8	AMP
B3	0	WT	1	8	AMP
B4	0	WT	1	8	AMP
B5	0	WT	1	8	AMP
B6	0	WT	1	8	AMP
B7	0	WT	1	8	AMP
B8	0	WT	1	8	AMP
B9	0	WT	1	8	AMP
B10	0	WT	1	8	AMP
B11	0	WT	1	8	AMP
B12	0	WT	1	8	AMP
C1	0	WT	1	8	AMP
C2	0	WT	1	8	AMP
C3	0	WT	1	8	AMP
C4	0	WT	1	8	AMP
C5	0	WT	1	8	AMP
C6	0	WT	1	8	AMP
C7	0	WT	1	8	AMP
C8	0	WT	1	8	AMP
C9	0	WT	1	8	AMP
C10	0	WT	1	8	AMP
C11	0	WT	1	8	AMP
C12	0	WT	1	8	AMP
D1	0	WT	1	8	AMP
D2	0	WT	1	8	AMP
D3	0	WT	1	8	AMP
D4	0	WT	1	8	AMP
D5	0	WT	1	8	AMP
D6	0	WT	1	8	AMP
D7	0	WT	1	8	AMP
D8	0	WT	1	8	AMP
D9	0	WT	1	8	AMP
D10	0	WT	1	8	AMP
D11	0	WT	1	8	AMP
D12	0	WT	1	8	AMP
E1	0	WT	1	8	AMP
E2	0	WT	1	8	AMP
E3	0	WT	1	8	AMP
E4	0	WT	1	8	AMP
E5	0	WT	1	8	AMP
E6	0	WT	1	8	AMP
E7	0	WT	1	8	AMP
E8	0	WT	1	8	AMP
E9	0	WT	1	8	AMP
E10	0	WT	1	8	AMP
E11	0	WT	1	8	AMP
E12	0	WT	1	8	AMP
F1	0	WT	1	8	AMP
F2	0	WT	1	8	AMP
F3	0	WT	1	8	AMP
F4	0	WT	1	8	AMP
F5	0	WT	1	8	AMP
F6	0	WT	1	8	AMP
F7	0	WT	1	8	AMP
F8	0	WT	1	8	AMP
F9	0	WT	1	8	AMP
F10	0	WT	1	8	AMP
F11	0	WT	1	8	AMP
F12	0	WT	1	8	AMP
G1	0	WT	1	8	AMP
G2	0	WT	1	8	AMP
G3	0	WT	1	8	AMP
G4	0	WT	1	8	AMP
G5	0	WT	1	8	AMP
G6	0	WT	1	8	AMP
G7	0	WT	1	8	AMP
G8	0	WT	1	8	AMP
G9	0	WT	1	8	AMP
G10	0	WT	1	8	AMP
G11	0	WT	1	8	AMP
G12	0	WT	1	8	AMP
H1	0	WT	1	8	AMP
H2	0	WT	1	8	AMP
H3	0	WT	1	8	AMP
H4	0	WT	1	8	AMP
H5	0	WT	1	8	AMP
H6	0	WT	1	8	AMP
H7	0	WT	1	8	AMP
H8	0	WT	1	8	AMP
H9	0	WT	1	8	AMP
H10	0	WT	1	8	AMP
H11	0	WT	1	8	AMP
H12	0	WT	1	8	AMP
A1	0,199		Blank	16	AMP
A2	0,19		Blank	16	AMP
A3	0,192		Blank	16	AMP
A4	0,191		Blank	16	AMP
A5	0,182		Blank	16	AMP
A6	0,186		Blank	16	AMP
A7	0,184		Blank	16	AMP
A8	0,176		Blank	16	AMP
A9	0,19		Blank	16	AMP
A10	0,187		Blank	16	AMP
A11	0,176		Blank	16	AMP
A12	0,194		Blank	16	AMP
B1	0,18		Blank	16	AMP
B2	0,178		Blank	16	AMP
B3	0,186		Blank	16	AMP
B4	0,183		Blank	16	AMP
B5	0,162		Blank	16	AMP
B6	0,165		Blank	16	AMP
B7	0,163		Blank	16	AMP
B8	0,163		Blank	16	AMP
B9	0,176		Blank	16	AMP
B10	0,178		Blank	16	AMP
B11	0,175		Blank	16	AMP
B12	0,175		Blank	16	AMP
C1	0,174		Blank	16	AMP
C2	0,17		Blank	16	AMP
C3	0,183		Blank	16	AMP
C4	0,187		Blank	16	AMP
C5	0,176		Blank	16	AMP
C6	0,173		Blank	16	AMP
C7	0,158		Blank	16	AMP
C8	0,156		Blank	16	AMP
C9	0,175		Blank	16	AMP
C10	0,172		Blank	16	AMP
C11	0,167		Blank	16	AMP
C12	0,166		Blank	16	AMP
D1	0,171		Blank	16	AMP
D2	0,168		Blank	16	AMP
D3	0,183		Blank	16	AMP
D4	0,199		Blank	16	AMP
D5	0,179		Blank	16	AMP
D6	0,173		Blank	16	AMP
D7	0,167		Blank	16	AMP
D8	0,164		Blank	16	AMP
D9	0,174		Blank	16	AMP
D10	0,166		Blank	16	AMP
D11	0,156		Blank	16	AMP
D12	0,168		Blank	16	AMP
E1	0,169		Blank	16	AMP
E2	0,165		Blank	16	AMP
E3	0,177		Blank	16	AMP
E4	0,183		Blank	16	AMP
E5	0,177		Blank	16	AMP
E6	0,18		Blank	16	AMP
E7	0,173		Blank	16	AMP
E8	0,164		Blank	16	AMP
E9	0,168		Blank	16	AMP
E10	0,165		Blank	16	AMP
E11	0,155		Blank	16	AMP
E12	0,165		Blank	16	AMP
F1	0,166		Blank	16	AMP
F2	0,157		Blank	16	AMP
F3	0,163		Blank	16	AMP
F4	0,175		Blank	16	AMP
F5	0,161		Blank	16	AMP
F6	0,171		Blank	16	AMP
F7	0,164		Blank	16	AMP
F8	0,159		Blank	16	AMP
F9	0,163		Blank	16	AMP
F10	0,163		Blank	16	AMP
F11	0,158		Blank	16	AMP
F12	0,176		Blank	16	AMP
G1	0,163		Blank	16	AMP
G2	0,165		Blank	16	AMP
G3	0,164		Blank	16	AMP
G4	0,165		Blank	16	AMP
G5	0,155		Blank	16	AMP
G6	0,157		Blank	16	AMP
G7	0,157		Blank	16	AMP
G8	0,156		Blank	16	AMP
G9	0,163		Blank	16	AMP
G10	0,161		Blank	16	AMP
G11	0,163		Blank	16	AMP
G12	0,167		Blank	16	AMP
H1	0,177		Blank	16	AMP
H2	0,169		Blank	16	AMP
H3	0,16		Blank	16	AMP
H4	0,162		Blank	16	AMP
H5	0,162		Blank	16	AMP
H6	0,17		Blank	16	AMP
H7	0,185		Blank	16	AMP
H8	0,162		Blank	16	AMP
H9	0,165		Blank	16	AMP
H10	0,163		Blank	16	AMP
H11	0,159		Blank	16	AMP
H12	0,169		Blank	16	AMP
A1	0	S4	1	16	AMP
A2	0	S4	1	16	AMP
A3	0	S4	1	16	AMP
A4	0	S4	1	16	AMP
A5	0	S4	1	16	AMP
A6	0	S4	1	16	AMP
A7	0	S4	1	16	AMP
A8	0	S4	1	16	AMP
A9	0	S4	1	16	AMP
A10	0	S4	1	16	AMP
A11	0	S4	1	16	AMP
A12	0	S4	1	16	AMP
B1	0	S4	1	16	AMP
B2	0	S4	1	16	AMP
B3	0	S4	1	16	AMP
B4	0	S4	1	16	AMP
B5	0	S4	1	16	AMP
B6	0	S4	1	16	AMP
B7	0	S4	1	16	AMP
B8	0	S4	1	16	AMP
B9	0	S4	1	16	AMP
B10	0	S4	1	16	AMP
B11	0	S4	1	16	AMP
B12	0	S4	1	16	AMP
C1	0	S4	1	16	AMP
C2	0	S4	1	16	AMP
C3	0	S4	1	16	AMP
C4	0	S4	1	16	AMP
C5	0,259	S4	1	16	AMP
C6	0,187	S4	1	16	AMP
C7	0	S4	1	16	AMP
C8	0	S4	1	16	AMP
C9	0	S4	1	16	AMP
C10	0	S4	1	16	AMP
C11	0	S4	1	16	AMP
C12	0	S4	1	16	AMP
D1	0	S4	1	16	AMP
D2	0	S4	1	16	AMP
D3	0	S4	1	16	AMP
D4	0	S4	1	16	AMP
D5	0,226	S4	1	16	AMP
D6	0	S4	1	16	AMP
D7	0	S4	1	16	AMP
D8	0	S4	1	16	AMP
D9	0	S4	1	16	AMP
D10	0	S4	1	16	AMP
D11	0	S4	1	16	AMP
D12	0	S4	1	16	AMP
E1	0	S4	1	16	AMP
E2	0	S4	1	16	AMP
E3	0	S4	1	16	AMP
E4	0	S4	1	16	AMP
E5	0	S4	1	16	AMP
E6	0,358	S4	1	16	AMP
E7	0,48	S4	1	16	AMP
E8	0	S4	1	16	AMP
E9	0	S4	1	16	AMP
E10	0	S4	1	16	AMP
E11	0	S4	1	16	AMP
E12	0	S4	1	16	AMP
F1	0,503	S4	1	16	AMP
F2	0	S4	1	16	AMP
F3	0	S4	1	16	AMP
F4	0	S4	1	16	AMP
F5	0	S4	1	16	AMP
F6	0	S4	1	16	AMP
F7	0	S4	1	16	AMP
F8	0	S4	1	16	AMP
F9	0	S4	1	16	AMP
F10	0	S4	1	16	AMP
F11	0	S4	1	16	AMP
F12	0	S4	1	16	AMP
G1	0	S4	1	16	AMP
G2	0	S4	1	16	AMP
G3	0	S4	1	16	AMP
G4	0	S4	1	16	AMP
G5	0	S4	1	16	AMP
G6	0	S4	1	16	AMP
G7	0	S4	1	16	AMP
G8	0	S4	1	16	AMP
G9	0	S4	1	16	AMP
G10	0	S4	1	16	AMP
G11	0	S4	1	16	AMP
G12	0	S4	1	16	AMP
H1	0	S4	1	16	AMP
H2	0	S4	1	16	AMP
H3	0	S4	1	16	AMP
H4	0	S4	1	16	AMP
H5	0	S4	1	16	AMP
H6	0	S4	1	16	AMP
H7	0	S4	1	16	AMP
H8	0	S4	1	16	AMP
H9	0	S4	1	16	AMP
H10	0	S4	1	16	AMP
H11	0	S4	1	16	AMP
H12	0	S4	1	16	AMP
A1	0	WT	1	16	AMP
A2	0	WT	1	16	AMP
A3	0	WT	1	16	AMP
A4	0	WT	1	16	AMP
A5	0	WT	1	16	AMP
A6	0	WT	1	16	AMP
A7	0	WT	1	16	AMP
A8	0	WT	1	16	AMP
A9	0	WT	1	16	AMP
A10	0	WT	1	16	AMP
A11	0	WT	1	16	AMP
A12	0	WT	1	16	AMP
B1	0	WT	1	16	AMP
B2	0	WT	1	16	AMP
B3	0	WT	1	16	AMP
B4	0	WT	1	16	AMP
B5	0	WT	1	16	AMP
B6	0	WT	1	16	AMP
B7	0	WT	1	16	AMP
B8	0	WT	1	16	AMP
B9	0	WT	1	16	AMP
B10	0	WT	1	16	AMP
B11	0	WT	1	16	AMP
B12	0	WT	1	16	AMP
C1	0	WT	1	16	AMP
C2	0	WT	1	16	AMP
C3	0	WT	1	16	AMP
C4	0	WT	1	16	AMP
C5	0	WT	1	16	AMP
C6	0	WT	1	16	AMP
C7	0	WT	1	16	AMP
C8	0	WT	1	16	AMP
C9	0	WT	1	16	AMP
C10	0	WT	1	16	AMP
C11	0	WT	1	16	AMP
C12	0	WT	1	16	AMP
D1	0	WT	1	16	AMP
D2	0	WT	1	16	AMP
D3	0	WT	1	16	AMP
D4	0	WT	1	16	AMP
D5	0	WT	1	16	AMP
D6	0	WT	1	16	AMP
D7	0	WT	1	16	AMP
D8	0	WT	1	16	AMP
D9	0	WT	1	16	AMP
D10	0	WT	1	16	AMP
D11	0	WT	1	16	AMP
D12	0	WT	1	16	AMP
E1	0	WT	1	16	AMP
E2	0	WT	1	16	AMP
E3	0	WT	1	16	AMP
E4	0	WT	1	16	AMP
E5	0	WT	1	16	AMP
E6	0	WT	1	16	AMP
E7	0	WT	1	16	AMP
E8	0	WT	1	16	AMP
E9	0	WT	1	16	AMP
E10	0	WT	1	16	AMP
E11	0	WT	1	16	AMP
E12	0	WT	1	16	AMP
F1	0	WT	1	16	AMP
F2	0	WT	1	16	AMP
F3	0	WT	1	16	AMP
F4	0	WT	1	16	AMP
F5	0	WT	1	16	AMP
F6	0	WT	1	16	AMP
F7	0	WT	1	16	AMP
F8	0	WT	1	16	AMP
F9	0	WT	1	16	AMP
F10	0	WT	1	16	AMP
F11	0	WT	1	16	AMP
F12	0	WT	1	16	AMP
G1	0	WT	1	16	AMP
G2	0	WT	1	16	AMP
G3	0	WT	1	16	AMP
G4	0	WT	1	16	AMP
G5	0	WT	1	16	AMP
G6	0	WT	1	16	AMP
G7	0	WT	1	16	AMP
G8	0	WT	1	16	AMP
G9	0	WT	1	16	AMP
G10	0	WT	1	16	AMP
G11	0	WT	1	16	AMP
G12	0	WT	1	16	AMP
H1	0	WT	1	16	AMP
H2	0	WT	1	16	AMP
H3	0	WT	1	16	AMP
H4	0	WT	1	16	AMP
H5	0	WT	1	16	AMP
H6	0	WT	1	16	AMP
H7	0	WT	1	16	AMP
H8	0	WT	1	16	AMP
H9	0	WT	1	16	AMP
H10	0	WT	1	16	AMP
H11	0	WT	1	16	AMP
H12	0	WT	1	16	AMP
A1	0,189		Blank	32	AMP
A2	0,18		Blank	32	AMP
A3	0,183		Blank	32	AMP
A4	0,179		Blank	32	AMP
A5	0,176		Blank	32	AMP
A6	0,184		Blank	32	AMP
A7	0,178		Blank	32	AMP
A8	0,172		Blank	32	AMP
A9	0,176		Blank	32	AMP
A10	0,181		Blank	32	AMP
A11	0,18		Blank	32	AMP
A12	0,182		Blank	32	AMP
B1	0,173		Blank	32	AMP
B2	0,168		Blank	32	AMP
B3	0,176		Blank	32	AMP
B4	0,175		Blank	32	AMP
B5	0,163		Blank	32	AMP
B6	0,163		Blank	32	AMP
B7	0,16		Blank	32	AMP
B8	0,161		Blank	32	AMP
B9	0,171		Blank	32	AMP
B10	0,185		Blank	32	AMP
B11	0,168		Blank	32	AMP
B12	0,171		Blank	32	AMP
C1	0,169		Blank	32	AMP
C2	0,17		Blank	32	AMP
C3	0,172		Blank	32	AMP
C4	0,169		Blank	32	AMP
C5	0,156		Blank	32	AMP
C6	0,157		Blank	32	AMP
C7	0,153		Blank	32	AMP
C8	0,15		Blank	32	AMP
C9	0,164		Blank	32	AMP
C10	0,166		Blank	32	AMP
C11	0,159		Blank	32	AMP
C12	0,162		Blank	32	AMP
D1	0,167		Blank	32	AMP
D2	0,156		Blank	32	AMP
D3	0,165		Blank	32	AMP
D4	0,164		Blank	32	AMP
D5	0,149		Blank	32	AMP
D6	0,15		Blank	32	AMP
D7	0,164		Blank	32	AMP
D8	0,148		Blank	32	AMP
D9	0,154		Blank	32	AMP
D10	0,159		Blank	32	AMP
D11	0,152		Blank	32	AMP
D12	0,158		Blank	32	AMP
E1	0,159		Blank	32	AMP
E2	0,156		Blank	32	AMP
E3	0,161		Blank	32	AMP
E4	0,16		Blank	32	AMP
E5	0,154		Blank	32	AMP
E6	0,153		Blank	32	AMP
E7	0,153		Blank	32	AMP
E8	0,15		Blank	32	AMP
E9	0,158		Blank	32	AMP
E10	0,156		Blank	32	AMP
E11	0,151		Blank	32	AMP
E12	0,153		Blank	32	AMP
F1	0,157		Blank	32	AMP
F2	0,15		Blank	32	AMP
F3	0,156		Blank	32	AMP
F4	0,155		Blank	32	AMP
F5	0,158		Blank	32	AMP
F6	0,15		Blank	32	AMP
F7	0,15		Blank	32	AMP
F8	0,151		Blank	32	AMP
F9	0,15		Blank	32	AMP
F10	0,152		Blank	32	AMP
F11	0,159		Blank	32	AMP
F12	0,151		Blank	32	AMP
G1	0,159		Blank	32	AMP
G2	0,157		Blank	32	AMP
G3	0,162		Blank	32	AMP
G4	0,159		Blank	32	AMP
G5	0,15		Blank	32	AMP
G6	0,15		Blank	32	AMP
G7	0,151		Blank	32	AMP
G8	0,152		Blank	32	AMP
G9	0,151		Blank	32	AMP
G10	0,151		Blank	32	AMP
G11	0,151		Blank	32	AMP
G12	0,152		Blank	32	AMP
H1	0,175		Blank	32	AMP
H2	0,17		Blank	32	AMP
H3	0,152		Blank	32	AMP
H4	0,158		Blank	32	AMP
H5	0,156		Blank	32	AMP
H6	0,164		Blank	32	AMP
H7	0,168		Blank	32	AMP
H8	0,155		Blank	32	AMP
H9	0,155		Blank	32	AMP
H10	0,15		Blank	32	AMP
H11	0,157		Blank	32	AMP
H12	0,166		Blank	32	AMP
A1	0	S4	1	32	AMP
A2	0	S4	1	32	AMP
A3	0	S4	1	32	AMP
A4	0	S4	1	32	AMP
A5	0	S4	1	32	AMP
A6	0	S4	1	32	AMP
A7	0	S4	1	32	AMP
A8	0	S4	1	32	AMP
A9	0	S4	1	32	AMP
A10	0	S4	1	32	AMP
A11	0	S4	1	32	AMP
A12	0	S4	1	32	AMP
B1	0	S4	1	32	AMP
B2	0	S4	1	32	AMP
B3	0	S4	1	32	AMP
B4	0	S4	1	32	AMP
B5	0	S4	1	32	AMP
B6	0	S4	1	32	AMP
B7	0	S4	1	32	AMP
B8	0	S4	1	32	AMP
B9	0	S4	1	32	AMP
B10	0	S4	1	32	AMP
B11	0	S4	1	32	AMP
B12	0	S4	1	32	AMP
C1	0	S4	1	32	AMP
C2	0	S4	1	32	AMP
C3	0	S4	1	32	AMP
C4	0	S4	1	32	AMP
C5	0,283	S4	1	32	AMP
C6	0,266	S4	1	32	AMP
C7	0	S4	1	32	AMP
C8	0	S4	1	32	AMP
C9	0	S4	1	32	AMP
C10	0	S4	1	32	AMP
C11	0	S4	1	32	AMP
C12	0	S4	1	32	AMP
D1	0	S4	1	32	AMP
D2	0	S4	1	32	AMP
D3	0	S4	1	32	AMP
D4	0	S4	1	32	AMP
D5	0,273	S4	1	32	AMP
D6	0	S4	1	32	AMP
D7	0	S4	1	32	AMP
D8	0	S4	1	32	AMP
D9	0	S4	1	32	AMP
D10	0	S4	1	32	AMP
D11	0	S4	1	32	AMP
D12	0	S4	1	32	AMP
E1	0	S4	1	32	AMP
E2	0	S4	1	32	AMP
E3	0	S4	1	32	AMP
E4	0	S4	1	32	AMP
E5	0	S4	1	32	AMP
E6	0,232	S4	1	32	AMP
E7	0,242	S4	1	32	AMP
E8	0	S4	1	32	AMP
E9	0	S4	1	32	AMP
E10	0	S4	1	32	AMP
E11	0	S4	1	32	AMP
E12	0	S4	1	32	AMP
F1	0,242	S4	1	32	AMP
F2	0	S4	1	32	AMP
F3	0	S4	1	32	AMP
F4	0	S4	1	32	AMP
F5	0	S4	1	32	AMP
F6	0	S4	1	32	AMP
F7	0	S4	1	32	AMP
F8	0	S4	1	32	AMP
F9	0	S4	1	32	AMP
F10	0	S4	1	32	AMP
F11	0	S4	1	32	AMP
F12	0	S4	1	32	AMP
G1	0	S4	1	32	AMP
G2	0	S4	1	32	AMP
G3	0	S4	1	32	AMP
G4	0	S4	1	32	AMP
G5	0	S4	1	32	AMP
G6	0	S4	1	32	AMP
G7	0	S4	1	32	AMP
G8	0	S4	1	32	AMP
G9	0	S4	1	32	AMP
G10	0	S4	1	32	AMP
G11	0	S4	1	32	AMP
G12	0	S4	1	32	AMP
H1	0	S4	1	32	AMP
H2	0	S4	1	32	AMP
H3	0	S4	1	32	AMP
H4	0	S4	1	32	AMP
H5	0	S4	1	32	AMP
H6	0	S4	1	32	AMP
H7	0	S4	1	32	AMP
H8	0	S4	1	32	AMP
H9	0	S4	1	32	AMP
H10	0	S4	1	32	AMP
H11	0	S4	1	32	AMP
H12	0	S4	1	32	AMP
A1	0	WT	1	32	AMP
A2	0	WT	1	32	AMP
A3	0	WT	1	32	AMP
A4	0	WT	1	32	AMP
A5	0	WT	1	32	AMP
A6	0	WT	1	32	AMP
A7	0	WT	1	32	AMP
A8	0	WT	1	32	AMP
A9	0	WT	1	32	AMP
A10	0	WT	1	32	AMP
A11	0	WT	1	32	AMP
A12	0	WT	1	32	AMP
B1	0	WT	1	32	AMP
B2	0	WT	1	32	AMP
B3	0	WT	1	32	AMP
B4	0	WT	1	32	AMP
B5	0	WT	1	32	AMP
B6	0	WT	1	32	AMP
B7	0	WT	1	32	AMP
B8	0	WT	1	32	AMP
B9	0	WT	1	32	AMP
B10	0	WT	1	32	AMP
B11	0	WT	1	32	AMP
B12	0	WT	1	32	AMP
C1	0	WT	1	32	AMP
C2	0	WT	1	32	AMP
C3	0	WT	1	32	AMP
C4	0	WT	1	32	AMP
C5	0	WT	1	32	AMP
C6	0	WT	1	32	AMP
C7	0	WT	1	32	AMP
C8	0	WT	1	32	AMP
C9	0	WT	1	32	AMP
C10	0	WT	1	32	AMP
C11	0	WT	1	32	AMP
C12	0	WT	1	32	AMP
D1	0	WT	1	32	AMP
D2	0	WT	1	32	AMP
D3	0	WT	1	32	AMP
D4	0	WT	1	32	AMP
D5	0	WT	1	32	AMP
D6	0	WT	1	32	AMP
D7	0	WT	1	32	AMP
D8	0	WT	1	32	AMP
D9	0	WT	1	32	AMP
D10	0	WT	1	32	AMP
D11	0	WT	1	32	AMP
D12	0	WT	1	32	AMP
E1	0	WT	1	32	AMP
E2	0	WT	1	32	AMP
E3	0	WT	1	32	AMP
E4	0	WT	1	32	AMP
E5	0	WT	1	32	AMP
E6	0	WT	1	32	AMP
E7	0	WT	1	32	AMP
E8	0	WT	1	32	AMP
E9	0	WT	1	32	AMP
E10	0	WT	1	32	AMP
E11	0	WT	1	32	AMP
E12	0	WT	1	32	AMP
F1	0	WT	1	32	AMP
F2	0	WT	1	32	AMP
F3	0	WT	1	32	AMP
F4	0	WT	1	32	AMP
F5	0	WT	1	32	AMP
F6	0	WT	1	32	AMP
F7	0	WT	1	32	AMP
F8	0	WT	1	32	AMP
F9	0	WT	1	32	AMP
F10	0	WT	1	32	AMP
F11	0	WT	1	32	AMP
F12	0	WT	1	32	AMP
G1	0	WT	1	32	AMP
G2	0	WT	1	32	AMP
G3	0	WT	1	32	AMP
G4	0	WT	1	32	AMP
G5	0	WT	1	32	AMP
G6	0	WT	1	32	AMP
G7	0	WT	1	32	AMP
G8	0	WT	1	32	AMP
G9	0	WT	1	32	AMP
G10	0	WT	1	32	AMP
G11	0	WT	1	32	AMP
G12	0	WT	1	32	AMP
H1	0	WT	1	32	AMP
H2	0	WT	1	32	AMP
H3	0	WT	1	32	AMP
H4	0	WT	1	32	AMP
H5	0	WT	1	32	AMP
H6	0	WT	1	32	AMP
H7	0	WT	1	32	AMP
H8	0	WT	1	32	AMP
H9	0	WT	1	32	AMP
H10	0	WT	1	32	AMP
H11	0	WT	1	32	AMP
H12	0	WT	1	32	AMP
A1	0	S4	1	64	AMP
A2	0	S4	1	64	AMP
A3	0	S4	1	64	AMP
A4	0	S4	1	64	AMP
A5	0	S4	1	64	AMP
A6	0	S4	1	64	AMP
A7	0	S4	1	64	AMP
A8	0	S4	1	64	AMP
A9	0	S4	1	64	AMP
A10	0	S4	1	64	AMP
A11	0	S4	1	64	AMP
A12	0	S4	1	64	AMP
B1	0	S4	1	64	AMP
B2	0	S4	1	64	AMP
B3	0	S4	1	64	AMP
B4	0	S4	1	64	AMP
B5	0	S4	1	64	AMP
B6	0	S4	1	64	AMP
B7	0	S4	1	64	AMP
B8	0	S4	1	64	AMP
B9	0	S4	1	64	AMP
B10	0	S4	1	64	AMP
B11	0	S4	1	64	AMP
B12	0	S4	1	64	AMP
C1	0	S4	1	64	AMP
C2	0	S4	1	64	AMP
C3	0	S4	1	64	AMP
C4	0	S4	1	64	AMP
C5	0,189	S4	1	64	AMP
C6	0,389	S4	1	64	AMP
C7	0	S4	1	64	AMP
C8	0	S4	1	64	AMP
C9	0	S4	1	64	AMP
C10	0	S4	1	64	AMP
C11	0	S4	1	64	AMP
C12	0	S4	1	64	AMP
D1	0	S4	1	64	AMP
D2	0	S4	1	64	AMP
D3	0	S4	1	64	AMP
D4	0	S4	1	64	AMP
D5	0,173	S4	1	64	AMP
D6	0	S4	1	64	AMP
D7	0	S4	1	64	AMP
D8	0	S4	1	64	AMP
D9	0	S4	1	64	AMP
D10	0	S4	1	64	AMP
D11	0	S4	1	64	AMP
D12	0	S4	1	64	AMP
E1	0	S4	1	64	AMP
E2	0	S4	1	64	AMP
E3	0	S4	1	64	AMP
E4	0	S4	1	64	AMP
E5	0	S4	1	64	AMP
E6	0,165	S4	1	64	AMP
E7	0,158	S4	1	64	AMP
E8	0	S4	1	64	AMP
E9	0	S4	1	64	AMP
E10	0	S4	1	64	AMP
E11	0	S4	1	64	AMP
E12	0	S4	1	64	AMP
F1	0,158	S4	1	64	AMP
F2	0	S4	1	64	AMP
F3	0	S4	1	64	AMP
F4	0	S4	1	64	AMP
F5	0	S4	1	64	AMP
F6	0	S4	1	64	AMP
F7	0	S4	1	64	AMP
F8	0	S4	1	64	AMP
F9	0	S4	1	64	AMP
F10	0	S4	1	64	AMP
F11	0	S4	1	64	AMP
F12	0	S4	1	64	AMP
G1	0	S4	1	64	AMP
G2	0	S4	1	64	AMP
G3	0	S4	1	64	AMP
G4	0	S4	1	64	AMP
G5	0	S4	1	64	AMP
G6	0	S4	1	64	AMP
G7	0	S4	1	64	AMP
G8	0	S4	1	64	AMP
G9	0	S4	1	64	AMP
G10	0	S4	1	64	AMP
G11	0	S4	1	64	AMP
G12	0	S4	1	64	AMP
H1	0	S4	1	64	AMP
H2	0	S4	1	64	AMP
H3	0	S4	1	64	AMP
H4	0	S4	1	64	AMP
H5	0	S4	1	64	AMP
H6	0	S4	1	64	AMP
H7	0	S4	1	64	AMP
H8	0	S4	1	64	AMP
H9	0	S4	1	64	AMP
H10	0	S4	1	64	AMP
H11	0	S4	1	64	AMP
H12	0	S4	1	64	AMP
A1	0	WT	1	64	AMP
A2	0	WT	1	64	AMP
A3	0	WT	1	64	AMP
A4	0	WT	1	64	AMP
A5	0	WT	1	64	AMP
A6	0	WT	1	64	AMP
A7	0	WT	1	64	AMP
A8	0	WT	1	64	AMP
A9	0	WT	1	64	AMP
A10	0	WT	1	64	AMP
A11	0	WT	1	64	AMP
A12	0	WT	1	64	AMP
B1	0	WT	1	64	AMP
B2	0	WT	1	64	AMP
B3	0	WT	1	64	AMP
B4	0	WT	1	64	AMP
B5	0	WT	1	64	AMP
B6	0	WT	1	64	AMP
B7	0	WT	1	64	AMP
B8	0	WT	1	64	AMP
B9	0	WT	1	64	AMP
B10	0	WT	1	64	AMP
B11	0	WT	1	64	AMP
B12	0	WT	1	64	AMP
C1	0	WT	1	64	AMP
C2	0	WT	1	64	AMP
C3	0	WT	1	64	AMP
C4	0	WT	1	64	AMP
C5	0	WT	1	64	AMP
C6	0	WT	1	64	AMP
C7	0	WT	1	64	AMP
C8	0	WT	1	64	AMP
C9	0	WT	1	64	AMP
C10	0	WT	1	64	AMP
C11	0	WT	1	64	AMP
C12	0	WT	1	64	AMP
D1	0	WT	1	64	AMP
D2	0	WT	1	64	AMP
D3	0	WT	1	64	AMP
D4	0	WT	1	64	AMP
D5	0	WT	1	64	AMP
D6	0	WT	1	64	AMP
D7	0	WT	1	64	AMP
D8	0	WT	1	64	AMP
D9	0	WT	1	64	AMP
D10	0	WT	1	64	AMP
D11	0	WT	1	64	AMP
D12	0	WT	1	64	AMP
E1	0	WT	1	64	AMP
E2	0	WT	1	64	AMP
E3	0	WT	1	64	AMP
E4	0	WT	1	64	AMP
E5	0	WT	1	64	AMP
E6	0	WT	1	64	AMP
E7	0	WT	1	64	AMP
E8	0	WT	1	64	AMP
E9	0	WT	1	64	AMP
E10	0	WT	1	64	AMP
E11	0	WT	1	64	AMP
E12	0	WT	1	64	AMP
F1	0	WT	1	64	AMP
F2	0	WT	1	64	AMP
F3	0	WT	1	64	AMP
F4	0	WT	1	64	AMP
F5	0	WT	1	64	AMP
F6	0	WT	1	64	AMP
F7	0	WT	1	64	AMP
F8	0	WT	1	64	AMP
F9	0	WT	1	64	AMP
F10	0	WT	1	64	AMP
F11	0	WT	1	64	AMP
F12	0	WT	1	64	AMP
G1	0	WT	1	64	AMP
G2	0	WT	1	64	AMP
G3	0	WT	1	64	AMP
G4	0	WT	1	64	AMP
G5	0	WT	1	64	AMP
G6	0	WT	1	64	AMP
G7	0	WT	1	64	AMP
G8	0	WT	1	64	AMP
G9	0	WT	1	64	AMP
G10	0	WT	1	64	AMP
G11	0	WT	1	64	AMP
G12	0	WT	1	64	AMP
H1	0	WT	1	64	AMP
H2	0	WT	1	64	AMP
H3	0	WT	1	64	AMP
H4	0	WT	1	64	AMP
H5	0	WT	1	64	AMP
H6	0	WT	1	64	AMP
H7	0	WT	1	64	AMP
H8	0	WT	1	64	AMP
H9	0	WT	1	64	AMP
H10	0	WT	1	64	AMP
H11	0	WT	1	64	AMP
H12	0	WT	1	64	AMP
A1	0,194		Blank	128	AMP
A2	0,189		Blank	128	AMP
A3	0,192		Blank	128	AMP
A4	0,186		Blank	128	AMP
A5	0,183		Blank	128	AMP
A6	0,183		Blank	128	AMP
A7	0,182		Blank	128	AMP
A8	0,175		Blank	128	AMP
A9	0,176		Blank	128	AMP
A10	0,173		Blank	128	AMP
A11	0,175		Blank	128	AMP
A12	0,175		Blank	128	AMP
B1	0,176		Blank	128	AMP
B2	0,172		Blank	128	AMP
B3	0,179		Blank	128	AMP
B4	0,174		Blank	128	AMP
B5	0,167		Blank	128	AMP
B6	0,162		Blank	128	AMP
B7	0,174		Blank	128	AMP
B8	0,159		Blank	128	AMP
B9	0,165		Blank	128	AMP
B10	0,166		Blank	128	AMP
B11	0,165		Blank	128	AMP
B12	0,17		Blank	128	AMP
C1	0,186		Blank	128	AMP
C2	0,168		Blank	128	AMP
C3	0,172		Blank	128	AMP
C4	0,168		Blank	128	AMP
C5	0,16		Blank	128	AMP
C6	0,158		Blank	128	AMP
C7	0,166		Blank	128	AMP
C8	0,153		Blank	128	AMP
C9	0,159		Blank	128	AMP
C10	0,16		Blank	128	AMP
C11	0,159		Blank	128	AMP
C12	0,167		Blank	128	AMP
D1	0,163		Blank	128	AMP
D2	0,16		Blank	128	AMP
D3	0,165		Blank	128	AMP
D4	0,164		Blank	128	AMP
D5	0,154		Blank	128	AMP
D6	0,155		Blank	128	AMP
D7	0,151		Blank	128	AMP
D8	0,149		Blank	128	AMP
D9	0,161		Blank	128	AMP
D10	0,16		Blank	128	AMP
D11	0,163		Blank	128	AMP
D12	0,168		Blank	128	AMP
E1	0,159		Blank	128	AMP
E2	0,151		Blank	128	AMP
E3	0,16		Blank	128	AMP
E4	0,159		Blank	128	AMP
E5	0,154		Blank	128	AMP
E6	0,15		Blank	128	AMP
E7	0,15		Blank	128	AMP
E8	0,143		Blank	128	AMP
E9	0,159		Blank	128	AMP
E10	0,16		Blank	128	AMP
E11	0,154		Blank	128	AMP
E12	0,161		Blank	128	AMP
F1	0,152		Blank	128	AMP
F2	0,153		Blank	128	AMP
F3	0,158		Blank	128	AMP
F4	0,156		Blank	128	AMP
F5	0,158		Blank	128	AMP
F6	0,15		Blank	128	AMP
F7	0,15		Blank	128	AMP
F8	0,149		Blank	128	AMP
F9	0,157		Blank	128	AMP
F10	0,156		Blank	128	AMP
F11	0,152		Blank	128	AMP
F12	0,156		Blank	128	AMP
G1	0,153		Blank	128	AMP
G2	0,153		Blank	128	AMP
G3	0,159		Blank	128	AMP
G4	0,157		Blank	128	AMP
G5	0,154		Blank	128	AMP
G6	0,157		Blank	128	AMP
G7	0,152		Blank	128	AMP
G8	0,149		Blank	128	AMP
G9	0,15		Blank	128	AMP
G10	0,152		Blank	128	AMP
G11	0,153		Blank	128	AMP
G12	0,154		Blank	128	AMP
H1	0,174		Blank	128	AMP
H2	0,189		Blank	128	AMP
H3	0,154		Blank	128	AMP
H4	0,155		Blank	128	AMP
H5	0,153		Blank	128	AMP
H6	0,164		Blank	128	AMP
H7	0,167		Blank	128	AMP
H8	0,149		Blank	128	AMP
H9	0,149		Blank	128	AMP
H10	0,149		Blank	128	AMP
H11	0,159		Blank	128	AMP
H12	0,165		Blank	128	AMP
A1	0	S4	1	128	AMP
A2	0	S4	1	128	AMP
A3	0	S4	1	128	AMP
A4	0	S4	1	128	AMP
A5	0	S4	1	128	AMP
A6	0	S4	1	128	AMP
A7	0	S4	1	128	AMP
A8	0	S4	1	128	AMP
A9	0	S4	1	128	AMP
A10	0	S4	1	128	AMP
A11	0	S4	1	128	AMP
A12	0	S4	1	128	AMP
B1	0	S4	1	128	AMP
B2	0	S4	1	128	AMP
B3	0	S4	1	128	AMP
B4	0	S4	1	128	AMP
B5	0	S4	1	128	AMP
B6	0	S4	1	128	AMP
B7	0	S4	1	128	AMP
B8	0	S4	1	128	AMP
B9	0	S4	1	128	AMP
B10	0	S4	1	128	AMP
B11	0	S4	1	128	AMP
B12	0	S4	1	128	AMP
C1	0	S4	1	128	AMP
C2	0	S4	1	128	AMP
C3	0	S4	1	128	AMP
C4	0	S4	1	128	AMP
C5	0,196	S4	1	128	AMP
C6	0,175	S4	1	128	AMP
C7	0	S4	1	128	AMP
C8	0	S4	1	128	AMP
C9	0	S4	1	128	AMP
C10	0	S4	1	128	AMP
C11	0	S4	1	128	AMP
C12	0	S4	1	128	AMP
D1	0	S4	1	128	AMP
D2	0	S4	1	128	AMP
D3	0	S4	1	128	AMP
D4	0	S4	1	128	AMP
D5	0,179	S4	1	128	AMP
D6	0	S4	1	128	AMP
D7	0	S4	1	128	AMP
D8	0	S4	1	128	AMP
D9	0	S4	1	128	AMP
D10	0	S4	1	128	AMP
D11	0	S4	1	128	AMP
D12	0	S4	1	128	AMP
E1	0	S4	1	128	AMP
E2	0	S4	1	128	AMP
E3	0	S4	1	128	AMP
E4	0	S4	1	128	AMP
E5	0	S4	1	128	AMP
E6	0,169	S4	1	128	AMP
E7	0,165	S4	1	128	AMP
E8	0	S4	1	128	AMP
E9	0	S4	1	128	AMP
E10	0	S4	1	128	AMP
E11	0	S4	1	128	AMP
E12	0	S4	1	128	AMP
F1	0,165	S4	1	128	AMP
F2	0	S4	1	128	AMP
F3	0	S4	1	128	AMP
F4	0	S4	1	128	AMP
F5	0	S4	1	128	AMP
F6	0	S4	1	128	AMP
F7	0	S4	1	128	AMP
F8	0	S4	1	128	AMP
F9	0	S4	1	128	AMP
F10	0	S4	1	128	AMP
F11	0	S4	1	128	AMP
F12	0	S4	1	128	AMP
G1	0	S4	1	128	AMP
G2	0	S4	1	128	AMP
G3	0	S4	1	128	AMP
G4	0	S4	1	128	AMP
G5	0	S4	1	128	AMP
G6	0	S4	1	128	AMP
G7	0	S4	1	128	AMP
[truncated: 21,984 more rows]
