# Supplementary material for: Consequences of benzalkonium chloride tolerance for selection dynamics and de novo resistance evolution driven by antibiotics
Source: NPJ Antimicrob Resist. 2026 Jan 8;4:2. doi: 10.1038/s44259-025-00170-8 (PMC12783665; doi:10.1038/s44259-025-00170-8)
Supplement: Supplementary file 2 — supplementary_data-revised. [file 44259_2025_170_MOESM2_ESM.zip › supplementary_data-revised/Supplementary data file 4.tsv]

aa_new_seq	aa_position	aa_ref_seq	clone	codon_new_seq	codon_number	codon_position	codon_position_is_indeterminate	codon_ref_seq	del_end	duplication_size	frequency	gene_name	gene_position	gene_product	gene_strand	genes_inactivated	genes_overlapping	genes_promoter	insert_position	locus_tag	locus_tags_inactivated	locus_tags_overlapping	locus_tags_promoter	multiple_polymorphic_SNPs_in_same_codon	mutation_category	mutator_status	new_copy_number	new_seq	population	position	position_end	position_start	ref_seq	repeat_name	repeat_size	seq_id	size	snp_type	strand	time	title	transl_table	treatment	type
L	219	W		TTG	219	2		TGG			5.08694649e-02	yabI	656	DedA family protein YabI	>		yabI			b0065		b0065			snp_nonsynonymous			T		72006	72006	72006	G			NC_000913		nonsynonymous		-1	P4_B1_64	11		SNP
											2.21885204e-01	hrpB/mrcB	intergenic (+47/-149)	putative ATP-dependent RNA helicase HrpB/peptidoglycan glycosyltransferase/peptidoglycan DD-transpeptidase MrcB	>/>			mrcB		b0148/b0149			b0149		snp_intergenic			C		164581	164581	164581	A			NC_000913		intergenic		-1	P4_B1_64			SNP
											1.63151741e-01	hrpB/mrcB	intergenic (+61/-135)	putative ATP-dependent RNA helicase HrpB/peptidoglycan glycosyltransferase/peptidoglycan DD-transpeptidase MrcB	>/>			mrcB		b0148/b0149			b0149		snp_intergenic			G		164595	164595	164595	T			NC_000913		intergenic		-1	P4_B1_64			SNP
											5.24778366e-02	aspV/yafT	intergenic (+47/-281)	tRNA-Asp/lipoprotein YafT	>/>			yafT		b0216/b0217			b0217		snp_intergenic			C		237054	237054	237054	T			NC_000913		intergenic		-1	P4_B1_64			SNP
I	80	I		ATA	80	3		ATC			6.62531853e-02	ykfM	240	uncharacterized protein YkfM	<		ykfM			b4586		b4586			snp_synonymous			T		238497	238497	238497	G			NC_000913		synonymous		-1	P4_B1_64	11		SNP
I	72	L		ATT	72	1		CTT			1.13636494e-01	ykfM	214	uncharacterized protein YkfM	<		ykfM			b4586		b4586			snp_nonsynonymous			T		238523	238523	238523	G			NC_000913		nonsynonymous		-1	P4_B1_64	11		SNP
L	69	V		TTA	69	1		GTA			9.05160904e-02	ykfM	205	uncharacterized protein YkfM	<		ykfM			b4586		b4586			snp_nonsynonymous			A		238532	238532	238532	C			NC_000913		nonsynonymous		-1	P4_B1_64	11		SNP
N	68	H		AAT	68	1		CAT			1.25973225e-01	ykfM	202	uncharacterized protein YkfM	<		ykfM			b4586		b4586			snp_nonsynonymous			T		238535	238535	238535	G			NC_000913		nonsynonymous		-1	P4_B1_64	11		SNP
H	379	Q		CAC	379	3		CAA			9.15608406e-02	yagH	1137	CP4-6 prophage; putative xylosidase/arabinosidase	>		yagH			b0271		b0271			snp_nonsynonymous			C		287149	287149	287149	A			NC_000913		nonsynonymous		-1	P4_B1_64	11		SNP
D	317	E		GAC	317	3		GAA			9.31649208e-02	paoC	951	aldehyde dehydrogenase: molybdenum cofactor-binding subunit	<		paoC			b0284		b0284			snp_nonsynonymous			G		299208	299208	299208	T			NC_000913		nonsynonymous		-1	P4_B1_64	11		SNP
											8.32252502e-02	frmR/yaiO	intergenic (-124/+64)	DNA-binding transcriptional repressor FrmR/outer membrane protein YaiO	</<			frmR		b0357/b0358			b0357		snp_intergenic			C		379229	379229	379229	A			NC_000913		intergenic		-1	P4_B1_64			SNP
S	7	A		TCA	7	1		GCA			9.75127220e-02	phoA	19	alkaline phosphatase	>		phoA			b0383		b0383			snp_nonsynonymous			T		400989	400989	400989	G			NC_000913		nonsynonymous		-1	P4_B1_64	11		SNP
											5.26752472e-02	brnQ/proY	intergenic (+35/-41)	branched chain amino acid transporter BrnQ/putative transporter ProY	>/>			proY		b0401/b0402			b0402		snp_intergenic			C		420169	420169	420169	A			NC_000913		intergenic		-1	P4_B1_64			SNP
L	80	W		TTG	80	2		TGG			6.75292015e-02	ybaQ	239	putative DNA-binding transcriptional regulator YbaQ	>		ybaQ			b0483		b0483			snp_nonsynonymous			T		507680	507680	507680	G			NC_000913		nonsynonymous		-1	P4_B1_64	11		SNP
											5.21521568e-02	ylcI/nohD	intergenic (-156/-233)	DLP12 prophage; DUF3950 domain-containing protein YlcI/DLP12 prophage; putative DNA-packaging protein NohD	</>					b4589/b0560					snp_intergenic			A		579825	579825	579825	T			NC_000913		intergenic		-1	P4_B1_64			SNP
											1.40546799e-01	glnS/chiP	intergenic (+263/-314)	glutamine--tRNA ligase/chitobiose outer membrane channel	>/>			chiP		b0680/b0681			b0681		snp_intergenic			A		707244	707244	707244	C			NC_000913		intergenic		-1	P4_B1_64			SNP
											5.81755638e-02	abrB/ybgO	intergenic (-126/+26)	putative regulator/putative fimbrial protein YbgO	</<			abrB		b0715/b0716			b0715		snp_intergenic			G		747119	747119	747119	C			NC_000913		intergenic		-1	P4_B1_64			SNP
											5.88817596e-02	abrB/ybgO	intergenic (-128/+24)	putative regulator/putative fimbrial protein YbgO	</<			abrB		b0715/b0716			b0715		snp_intergenic			C		747121	747121	747121	G			NC_000913		intergenic		-1	P4_B1_64			SNP
											5.45568466e-02	abrB/ybgO	intergenic (-131/+21)	putative regulator/putative fimbrial protein YbgO	</<			abrB		b0715/b0716			b0715		snp_intergenic			C		747124	747124	747124	G			NC_000913		intergenic		-1	P4_B1_64			SNP
											5.38721085e-02	abrB/ybgO	intergenic (-133/+19)	putative regulator/putative fimbrial protein YbgO	</<			abrB		b0715/b0716			b0715		snp_intergenic			G		747126	747126	747126	C			NC_000913		intergenic		-1	P4_B1_64			SNP
Q	658	P		CAA	658	2		CCA			1.56659126e-01	mngA	1973	2-O-alpha-mannosyl-D-glycerate specific PTS enzyme II	>		mngA			b0731		b0731			snp_nonsynonymous			A		767180	767180	767180	C			NC_000913		nonsynonymous		-1	P4_B1_64	11		SNP
N	289	K		AAC	289	3		AAA			1.18852615e-01	tolA	867	Tol-Pal system protein TolA	>		tolA			b0739		b0739			snp_nonsynonymous			C		776432	776432	776432	A			NC_000913		nonsynonymous		-1	P4_B1_64	11		SNP
											5.17287254e-02	ompX/opgE	intergenic (+31/+18)	outer membrane protein X/phosphoethanolamine transferase	>/<			opgE		b0814/b0815			b0815		snp_intergenic			A		850220	850220	850220	C			NC_000913		intergenic		-1	P4_B1_64			SNP
V	562	G		GTC	562	2		GGC			5.42597771e-02	pflB	1685	pyruvate formate-lyase	<		pflB			b0903		b0903			snp_nonsynonymous			A		951094	951094	951094	C			NC_000913		nonsynonymous		-1	P4_B1_64	11		SNP
											6.05363846e-02	aroA/ycaL	intergenic (+131/-38)	3-phosphoshikimate 1-carboxyvinyltransferase/periplasmic protease YcaL	>/>			ycaL		b0908/b0909			b0909		snp_intergenic			A		959450	959450	959450	C			NC_000913		intergenic		-1	P4_B1_64			SNP
											8.86263847e-02	aroA/ycaL	intergenic (+147/-22)	3-phosphoshikimate 1-carboxyvinyltransferase/periplasmic protease YcaL	>/>			ycaL		b0908/b0909			b0909		snp_intergenic			T		959466	959466	959466	G			NC_000913		intergenic		-1	P4_B1_64			SNP
									1	5	1	rne	coding (1479-1483/3186 nt)	ribonuclease E	<	rne				b1084	b1084				mobile_element_insertion					1142109	1142113	1142109	TTTCT	IS186	1345	NC_000913			-1	-1	P4_B1_64			MOB
H	366	H		CAT	366	3		CAC			1.17963314e-01	icd	1098	isocitrate dehydrogenase	>		icd			b1136		b1136			snp_synonymous			T		1195444	1195444	1195444	C			NC_000913		synonymous		-1	P4_B1_64	11		SNP
T	370	T		ACT	370	3		ACC			1.15144730e-01	icd	1110	isocitrate dehydrogenase	>		icd			b1136		b1136			snp_synonymous			T		1195456	1195456	1195456	C			NC_000913		synonymous		-1	P4_B1_64	11		SNP
L	375	L		CTA	375	1		TTA			1.15892887e-01	icd	1123	isocitrate dehydrogenase	>		icd			b1136		b1136		1	snp_synonymous			C		1195469	1195469	1195469	T			NC_000913		synonymous		-1	P4_B1_64	11		SNP
L	375	L		TTG	375	3		TTA			1.13671303e-01	icd	1125	isocitrate dehydrogenase	>		icd			b1136		b1136		1	snp_synonymous			G		1195471	1195471	1195471	A			NC_000913		synonymous		-1	P4_B1_64	11		SNP
N	385	N		AAT	385	3		AAC			5.25302887e-02	icd	1155	isocitrate dehydrogenase	>		icd			b1136		b1136			snp_synonymous			T		1195501	1195501	1195501	C			NC_000913		synonymous		-1	P4_B1_64	11		SNP
A	386	A		GCC	386	3		GCG			5.26452065e-02	icd	1158	isocitrate dehydrogenase	>		icd			b1136		b1136			snp_synonymous			C		1195504	1195504	1195504	G			NC_000913		synonymous		-1	P4_B1_64	11		SNP
											1	ymfE/lit	intergenic (-217/-234)	e14 prophage; uncharacterized protein YmfE/e14 prophage; cell death peptidase Lit	</>					b1138/b1139					small_indel					1197678	1197685	1197678	ATGAAATG			NC_000913	8			-1	P4_B1_64			DEL
											1.67532921e-01	icdC	pseudogene (12/165 nt)	protein IcdC	>		icdC			b4519		b4519			snp_pseudogene			C		1210648	1210648	1210648	T			NC_000913		pseudogene		-1	P4_B1_64			SNP
											1.47634506e-01	icdC	pseudogene (24/165 nt)	protein IcdC	>		icdC			b4519		b4519			snp_pseudogene			C		1210660	1210660	1210660	T			NC_000913		pseudogene		-1	P4_B1_64			SNP
											1.37126446e-01	icdC	pseudogene (37/165 nt)	protein IcdC	>		icdC			b4519		b4519			snp_pseudogene			T		1210673	1210673	1210673	C			NC_000913		pseudogene		-1	P4_B1_64			SNP
											1.34015083e-01	icdC	pseudogene (39/165 nt)	protein IcdC	>		icdC			b4519		b4519			snp_pseudogene			A		1210675	1210675	1210675	G			NC_000913		pseudogene		-1	P4_B1_64			SNP
											1.09525681e-01	icdC	pseudogene (69/165 nt)	protein IcdC	>		icdC			b4519		b4519			snp_pseudogene			C		1210705	1210705	1210705	T			NC_000913		pseudogene		-1	P4_B1_64			SNP
											9.20338631e-02	icdC	pseudogene (72/165 nt)	protein IcdC	>		icdC			b4519		b4519			snp_pseudogene			G		1210708	1210708	1210708	C			NC_000913		pseudogene		-1	P4_B1_64			SNP
											7.75632858e-02	icdC	pseudogene (75/165 nt)	protein IcdC	>		icdC			b4519		b4519			snp_pseudogene			A		1210711	1210711	1210711	G			NC_000913		pseudogene		-1	P4_B1_64			SNP
											6.66065216e-02	icdC	pseudogene (84/165 nt)	protein IcdC	>		icdC			b4519		b4519			snp_pseudogene			C		1210720	1210720	1210720	T			NC_000913		pseudogene		-1	P4_B1_64			SNP
NA|R	NA|19	NA|R		NA|CGG	NA|19	NA|1		NA|AGG			1.16753578e-01	rttR|tpr	noncoding (115/171 nt)|55	small RNA RttR|protamine-like protein	<|<		rttR,tpr			b4425|b1229		b4425,b1229			snp_noncoding|synonymous			G		1286346	1286346	1286346	T			NC_000913		noncoding|synonymous		-1	P4_B1_64	NA|11		SNP
											9.69524384e-02	fabI/ycjD	intergenic (-189/+179)	enoyl-[acyl-carrier-protein] reductase/DUF559 domain-containing protein YcjD	</<					b1288/b1289					snp_intergenic			C		1350452	1350452	1350452	G			NC_000913		intergenic		-1	P4_B1_64			SNP
S	63	A		TCG	63	1		GCG			5.61585426e-02	pspC	187	phage shock protein C	>		pspC			b1306		b1306			snp_nonsynonymous			T		1368435	1368435	1368435	G			NC_000913		nonsynonymous		-1	P4_B1_64	11		SNP
											1.08498573e-01	pspE/ycjM	intergenic (+77/-136)	thiosulfate sulfurtransferase PspE/glucosylglycerate phosphorylase	>/>			ycjM		b1308/b1309			b1309		snp_intergenic			T		1369304	1369304	1369304	G			NC_000913		intergenic		-1	P4_B1_64			SNP
T	135	A		ACA	135	1		GCA			5.19490242e-02	ydbD	403	DUF2773 domain-containing protein YdbD	>		ydbD			b1407		b1407		1	snp_nonsynonymous			A		1474770	1474770	1474770	G			NC_000913		nonsynonymous		-1	P4_B1_64	11		SNP
A	135	A		GCC	135	3		GCA			5.47451973e-02	ydbD	405	DUF2773 domain-containing protein YdbD	>		ydbD			b1407		b1407		1	snp_synonymous			C		1474772	1474772	1474772	A			NC_000913		synonymous		-1	P4_B1_64	11		SNP
R	31	R		CGG	31	3		CGC			6.04362488e-02	ortT	93	orphan toxin OrtT	>		ortT			b1445		b1445			snp_synonymous			G		1516705	1516705	1516705	C			NC_000913		synonymous		-1	P4_B1_64	11		SNP
M	32	I		ATG	32	3		ATC			5.67603111e-02	ortT	96	orphan toxin OrtT	>		ortT			b1445		b1445			snp_nonsynonymous			G		1516708	1516708	1516708	C			NC_000913		nonsynonymous		-1	P4_B1_64	11		SNP
*	3	Y		TAA	3	3		TAC			5.85861206e-02	yncO	9	protein YncO	<	yncO				b4745	b4745				snp_nonsense			T		1529720	1529720	1529720	G			NC_000913		nonsense		-1	P4_B1_64	11		SNP
M	2	I		ATG	2	3		ATT			5.55791855e-02	yncO	6	protein YncO	<		yncO			b4745		b4745			snp_nonsynonymous			C		1529723	1529723	1529723	A			NC_000913		nonsynonymous		-1	P4_B1_64	11		SNP
											5.16233444e-02	yncO/yncI	intergenic (-1/-81)	protein YncO/putative transposase YncI	</>			yncO		b4745/b1459			b4745		snp_intergenic			A		1529729	1529729	1529729	G			NC_000913		intergenic		-1	P4_B1_64			SNP
											5.19475937e-02	ynfS/ydfT	intergenic (+159/+119)	Qin prophage; protein YnfS/Qin prophage; putative antitermination protein Q	>/<			ydfT		b4750/b1559			b1559		snp_intergenic			G		1641594	1641594	1641594	C			NC_000913		intergenic		-1	P4_B1_64			SNP
											5.26204109e-02	ynfS/ydfT	intergenic (+162/+116)	Qin prophage; protein YnfS/Qin prophage; putative antitermination protein Q	>/<			ydfT		b4750/b1559			b1559		snp_intergenic			G		1641597	1641597	1641597	C			NC_000913		intergenic		-1	P4_B1_64			SNP
G	711	A		GGC	711	2		GCC			5.11150360e-02	ynfE	2132	putative selenate reductase YnfE	>		ynfE			b1587		b1587			snp_nonsynonymous			G		1659424	1659424	1659424	C			NC_000913		nonsynonymous		-1	P4_B1_64	11		SNP
S	712	C		AGC	712	1		TGC			5.10287285e-02	ynfE	2134	putative selenate reductase YnfE	>		ynfE			b1587		b1587			snp_nonsynonymous			A		1659426	1659426	1659426	T			NC_000913		nonsynonymous		-1	P4_B1_64	11		SNP
L	713	R		CTT	713	2		CGT			5.07121086e-02	ynfE	2138	putative selenate reductase YnfE	>		ynfE			b1587		b1587			snp_nonsynonymous			T		1659430	1659430	1659430	G			NC_000913		nonsynonymous		-1	P4_B1_64	11		SNP
											7.35998154e-02	pdxY/tyrS	intergenic (-30/+29)	pyridoxal kinase 2/tyrosine--tRNA ligase	</<			pdxY		b1636/b1637			b1636		snp_intergenic			G		1715143	1715143	1715143	T			NC_000913		intergenic		-1	P4_B1_64			SNP
											1.08488083e-01	slyB/slyA	intergenic (+21/+26)	outer membrane lipoprotein SlyB/DNA-binding transcriptional dual regulator SlyA	>/<			slyA		b1641/b1642			b1642		snp_intergenic			T		1719588	1719588	1719588	G			NC_000913		intergenic		-1	P4_B1_64			SNP
											6.12397194e-02	slyB/slyA	intergenic (+23/+24)	outer membrane lipoprotein SlyB/DNA-binding transcriptional dual regulator SlyA	>/<			slyA		b1641/b1642			b1642		snp_intergenic			A		1719590	1719590	1719590	T			NC_000913		intergenic		-1	P4_B1_64			SNP
											5.86862564e-02	yeaD/yeaE	intergenic (+34/+14)	putative aldose 1-epimerase YeaD/methylglyoxal reductase YeaE	>/<			yeaE		b1780/b1781			b1781		snp_intergenic			C		1863992	1863992	1863992	T			NC_000913		intergenic		-1	P4_B1_64			SNP
											5.05867004e-02	yedN	pseudogene (199/1129 nt)	putative type III secreted effector, N-terminal fragment	<		yedN			b4495		b4495			snp_pseudogene			A		2011377	2011377	2011377	T			NC_000913		pseudogene		-1	P4_B1_64			SNP
											1.65383339e-01	gatY/fbaB	intergenic (-24/+284)	tagatose-1,6-bisphosphate aldolase 2 subunit GatY/fructose-bisphosphate aldolase class I	</<			gatY		b2096/b2097			b2096		snp_intergenic			A		2176452	2176452	2176452	C			NC_000913		intergenic		-1	P4_B1_64			SNP
											8.31146240e-02	gatY/fbaB	intergenic (-25/+283)	tagatose-1,6-bisphosphate aldolase 2 subunit GatY/fructose-bisphosphate aldolase class I	</<			gatY		b2096/b2097			b2096		snp_intergenic			T		2176453	2176453	2176453	G			NC_000913		intergenic		-1	P4_B1_64			SNP
											1.77522659e-01	gatY/fbaB	intergenic (-30/+278)	tagatose-1,6-bisphosphate aldolase 2 subunit GatY/fructose-bisphosphate aldolase class I	</<			gatY		b2096/b2097			b2096		snp_intergenic			A		2176458	2176458	2176458	C			NC_000913		intergenic		-1	P4_B1_64			SNP
											1.75231457e-01	gatY/fbaB	intergenic (-41/+267)	tagatose-1,6-bisphosphate aldolase 2 subunit GatY/fructose-bisphosphate aldolase class I	</<			gatY		b2096/b2097			b2096		snp_intergenic			T		2176469	2176469	2176469	G			NC_000913		intergenic		-1	P4_B1_64			SNP
											1.34038448e-01	gatY/fbaB	intergenic (-75/+233)	tagatose-1,6-bisphosphate aldolase 2 subunit GatY/fructose-bisphosphate aldolase class I	</<			gatY		b2096/b2097			b2096		snp_intergenic			A		2176503	2176503	2176503	C			NC_000913		intergenic		-1	P4_B1_64			SNP
G	600	V		GGA	600	2		GTA			5.49230576e-02	yehM	1799	putative YehN	>		yehM			b2120		b2120			snp_nonsynonymous			G		2206717	2206717	2206717	T			NC_000913		nonsynonymous		-1	P4_B1_64	11		SNP
											1.82608696e-01	gyrA	coding (247-249/2628 nt)	DNA gyrase subunit A	<	gyrA				b2231	b2231				small_indel					2338396	2338398	2338396	CGA			NC_000913	3			-1	P4_B1_64			DEL
K	433	Q		AAA	433	1		CAA			2.09800243e-01	yfdI	1297	CPS-53 (KpLE1) prophage; serotype specific glucosyl transferase	>		yfdI			b2352		b2352			snp_nonsynonymous			A		2469651	2469651	2469651	C			NC_000913		nonsynonymous		-1	P4_B1_64	11		SNP
I	434	R		ATA	434	2		AGA			1.39581203e-01	yfdI	1301	CPS-53 (KpLE1) prophage; serotype specific glucosyl transferase	>		yfdI			b2352		b2352			snp_nonsynonymous			T		2469655	2469655	2469655	G			NC_000913		nonsynonymous		-1	P4_B1_64	11		SNP
K	436	Q		AAA	436	1		CAA			1.70495987e-01	yfdI	1306	CPS-53 (KpLE1) prophage; serotype specific glucosyl transferase	>		yfdI			b2352		b2352			snp_nonsynonymous			A		2469660	2469660	2469660	C			NC_000913		nonsynonymous		-1	P4_B1_64	11		SNP
S	206	A		TCA	206	1		GCA			5.58600426e-02	dsdC	616	DNA-binding transcriptional dual regulator DsdC	<		dsdC			b2364		b2364			snp_nonsynonymous			A		2476238	2476238	2476238	C			NC_000913		nonsynonymous		-1	P4_B1_64	11		SNP
E	130	A		GAA	130	2		GCA			1.08105183e-01	yfeD	389	putative DNA-binding transcriptional regulator YfeD	>		yfeD			b2399		b2399			snp_nonsynonymous			A		2518425	2518425	2518425	C			NC_000913		nonsynonymous		-1	P4_B1_64	11		SNP
T	251	K		ACG	251	2		AAG			1.12213135e-01	eutT	752	putative ethanolamine utilization cobalamin adenosyltransferase	<		eutT			b2459		b2459			snp_nonsynonymous			G		2572778	2572778	2572778	T			NC_000913		nonsynonymous		-1	P4_B1_64	11		SNP
											5.04894257e-02	acrD/ypfM	intergenic (+63/+36)	multidrug efflux pump RND permease AcrD/uncharacterized protein YpfM	>/<			ypfM		b2470/b4606			b4606		snp_intergenic			G		2589995	2589995	2589995	C			NC_000913		intergenic		-1	P4_B1_64			SNP
T	6	N		ACC	6	2		AAC			6.80127144e-02	yfgM	17	ancillary SecYEG translocon subunit	<		yfgM			b2513		b2513			snp_nonsynonymous			G		2638491	2638491	2638491	T			NC_000913		nonsynonymous		-1	P4_B1_64	11		SNP
G	156	A		GGC	156	2		GCC			6.62679672e-02	yphF	467	putative ABC transporter periplasmic binding protein YphF	<		yphF			b2548		b2548			snp_nonsynonymous			C		2678125	2678125	2678125	G			NC_000913		nonsynonymous		-1	P4_B1_64	11		SNP
G	72	V		GGT	72	2		GTT			1.09173775e-01	yfiF	215	putative methyltransferase	<		yfiF			b2581		b2581			snp_nonsynonymous			C		2717538	2717538	2717538	A			NC_000913		nonsynonymous		-1	P4_B1_64	11		SNP
											9.52539444e-02	kgtP/rrfG	intergenic (-66/+257)	alpha-ketoglutarate:H(+) symporter/5S ribosomal RNA	</<			kgtP		b2587/b2588			b2587		snp_intergenic			T		2725036	2725036	2725036	G			NC_000913		intergenic		-1	P4_B1_64			SNP
											5.11159897e-02	ygaQ/csiD	intergenic (+27/-309)	putative uncharacterized protein YgaQ/PF08943 family protein CsiD	>/>			csiD		b4462/b2659			b2659		snp_intergenic			T		2788676	2788676	2788676	A			NC_000913		intergenic		-1	P4_B1_64			SNP
T	440	K		ACG	440	2		AAG			8.74614716e-02	gudD	1319	D-glucarate dehydratase	<		gudD			b2787		b2787			snp_nonsynonymous			G		2918067	2918067	2918067	T			NC_000913		nonsynonymous		-1	P4_B1_64	11		SNP
											7.72714615e-02	kduI/yqeF	intergenic (-114/+173)	5-dehydro-4-deoxy-D-glucuronate isomerase/putative acyltransferase	</<			kduI		b2843/b2844			b2843		snp_intergenic			G		2984238	2984238	2984238	A			NC_000913		intergenic		-1	P4_B1_64			SNP
											7.88855553e-02	kduI/yqeF	intergenic (-120/+167)	5-dehydro-4-deoxy-D-glucuronate isomerase/putative acyltransferase	</<			kduI		b2843/b2844			b2843		snp_intergenic			T		2984244	2984244	2984244	A			NC_000913		intergenic		-1	P4_B1_64			SNP
											7.96122551e-02	kduI/yqeF	intergenic (-126/+161)	5-dehydro-4-deoxy-D-glucuronate isomerase/putative acyltransferase	</<			kduI		b2843/b2844			b2843		snp_intergenic			T		2984250	2984250	2984250	C			NC_000913		intergenic		-1	P4_B1_64			SNP
V	231	F		GTC	231	1		TTC			1.09427929e-01	metK	691	methionine adenosyltransferase	>		metK			b2942		b2942			snp_nonsynonymous			G		3087396	3087396	3087396	T			NC_000913		nonsynonymous		-1	P4_B1_64	11		SNP
L	47	V		TTA	47	1		GTA			1.16756916e-01	tdcD	139	propionate kinase	<		tdcD			b3115		b3115			snp_nonsynonymous			A		3263522	3263522	3263522	C			NC_000913		nonsynonymous		-1	P4_B1_64	11		SNP
											5.06982803e-02	ispB/sfsB	intergenic (+23/-205)	all-trans-octaprenyl-diphosphate synthase/putative transcriptional regulator SfsB	>/>			sfsB		b3187/b3188			b3188		snp_intergenic			C		3334704	3334704	3334704	G			NC_000913		intergenic		-1	P4_B1_64			SNP
											6.49595261e-02	tldD/yhdP	intergenic (-173/+257)	metalloprotease TldD/AsmA2 domain-containing protein	</<					b3244/b4472					snp_intergenic			G		3392201	3392201	3392201	C			NC_000913		intergenic		-1	P4_B1_64			SNP
											5.37405014e-02	tldD/yhdP	intergenic (-184/+246)	metalloprotease TldD/AsmA2 domain-containing protein	</<					b3244/b4472					snp_intergenic			G		3392212	3392212	3392212	C			NC_000913		intergenic		-1	P4_B1_64			SNP
											5.08594513e-02	yhdZ/rrfF	intergenic (+211/+18)	putative ABC transporter ATP-binding subunit YhdZ/5S ribosomal RNA	>/<			rrfF		b3271/b3272			b3272		snp_intergenic			G		3423405	3423405	3423405	A			NC_000913		intergenic		-1	P4_B1_64			SNP
											7.43107796e-02	rplN/rpsQ	intergenic (-98/+67)	50S ribosomal subunit protein L14/30S ribosomal subunit protein S17	</<			rplN		b3310/b3311			b3310		snp_intergenic			T		3448247	3448247	3448247	G			NC_000913		intergenic		-1	P4_B1_64			SNP
L	38	F		TTA	38	3		TTC			9.63525772e-02	gspC	114	Type II secretion system protein GspC	>		gspC			b3324		b3324			snp_nonsynonymous			A		3455691	3455691	3455691	C			NC_000913		nonsynonymous		-1	P4_B1_64	11		SNP
P	33	Q		CCG	33	2		CAG			5.82256317e-02	crp	98	DNA-binding transcriptional dual regulator CRP	>		crp			b3357		b3357		1	snp_nonsynonymous			C		3486217	3486217	3486217	A			NC_000913		nonsynonymous		-1	P4_B1_64	11		SNP
H	33	Q		CAT	33	3		CAG			5.20825386e-02	crp	99	DNA-binding transcriptional dual regulator CRP	>		crp			b3357		b3357		1	snp_nonsynonymous			T		3486218	3486218	3486218	G			NC_000913		nonsynonymous		-1	P4_B1_64	11		SNP
*	36	K		TAA	36	1		AAA			5.49650192e-02	crp	106	DNA-binding transcriptional dual regulator CRP	>	crp				b3357	b3357				snp_nonsense			T		3486225	3486225	3486225	A			NC_000913		nonsense		-1	P4_B1_64	11		SNP
I	51	I		ATA	51	3		ATC			6.28805161e-02	dam	153	DNA adenine methyltransferase	<		dam			b3387		b3387			snp_synonymous			T		3515761	3515761	3515761	G			NC_000913		synonymous		-1	P4_B1_64	11		SNP
L	43	L		CTA	43	3		CTC			5.24063110e-02	dam	129	DNA adenine methyltransferase	<		dam			b3387		b3387		1	snp_synonymous			T		3515785	3515785	3515785	G			NC_000913		synonymous		-1	P4_B1_64	11		SNP
I	43	L		ATC	43	1		CTC			6.48446083e-02	dam	127	DNA adenine methyltransferase	<		dam			b3387		b3387		1	snp_nonsynonymous			T		3515787	3515787	3515787	G			NC_000913		nonsynonymous		-1	P4_B1_64	11		SNP
											5.39436340e-02	yhgF/feoA	intergenic (+109/-348)	putative RNA-binding protein YhgF/ferrous iron transport protein A	>/>			feoA		b3407/b3408			b3408		snp_intergenic			T		3539815	3539815	3539815	A			NC_000913		intergenic		-1	P4_B1_64			SNP
											5.57055473e-02	yhgF/feoA	intergenic (+110/-347)	putative RNA-binding protein YhgF/ferrous iron transport protein A	>/>			feoA		b3407/b3408			b3408		snp_intergenic			A		3539816	3539816	3539816	T			NC_000913		intergenic		-1	P4_B1_64			SNP
											5.56573868e-02	yhgF/feoA	intergenic (+111/-346)	putative RNA-binding protein YhgF/ferrous iron transport protein A	>/>			feoA		b3407/b3408			b3408		snp_intergenic			T		3539817	3539817	3539817	A			NC_000913		intergenic		-1	P4_B1_64			SNP
											5.20300865e-02	hdeB/hdeA	intergenic (-47/+69)	periplasmic acid stress chaperone/HdeA monomer, chaperone active form	</<			hdeB		b3509/b3510			b3509		snp_intergenic			T		3656339	3656339	3656339	G			NC_000913		intergenic		-1	P4_B1_64			SNP
											5.68995476e-02	hdeD/arrS	intergenic (+32/+387)	acid-resistance membrane protein/small regulatory RNA ArrS	>/<			arrS		b3511/b4704			b4704		snp_intergenic			A		3657599	3657599	3657599	T			NC_000913		intergenic		-1	P4_B1_64			SNP
											5.70001602e-02	hdeD/arrS	intergenic (+34/+385)	acid-resistance membrane protein/small regulatory RNA ArrS	>/<			arrS		b3511/b4704			b4704		snp_intergenic			C		3657601	3657601	3657601	G			NC_000913		intergenic		-1	P4_B1_64			SNP
											5.76586723e-02	hdeD/arrS	intergenic (+36/+383)	acid-resistance membrane protein/small regulatory RNA ArrS	>/<			arrS		b3511/b4704			b4704		snp_intergenic			A		3657603	3657603	3657603	T			NC_000913		intergenic		-1	P4_B1_64			SNP
S	416	Y		TCC	416	2		TAC			6.49156570e-02	xylB	1247	xylulokinase	<		xylB			b3564		b3564			snp_nonsynonymous			G		3728125	3728125	3728125	T			NC_000913		nonsynonymous		-1	P4_B1_64	11		SNP
											1.03690624e-01	lldD/trmL	intergenic (+5/-193)	L-lactate dehydrogenase/tRNA (cytidine/uridine-2'-O)-ribose methyltransferase	>/>			trmL		b3605/b3606			b3606		snp_intergenic			G		3781022	3781022	3781022	T			NC_000913		intergenic		-1	P4_B1_64			SNP
											5.86357117e-02	kbl/htrL	intergenic (-214/+61)	2-amino-3-ketobutyrate CoA ligase/protein HtrL	</<					b3617/b3618					snp_intergenic			T		3792765	3792765	3792765	C			NC_000913		intergenic		-1	P4_B1_64			SNP
											5.95064163e-02	kbl/htrL	intergenic (-215/+60)	2-amino-3-ketobutyrate CoA ligase/protein HtrL	</<					b3617/b3618					snp_intergenic			T		3792766	3792766	3792766	A			NC_000913		intergenic		-1	P4_B1_64			SNP
											6.16302490e-02	kbl/htrL	intergenic (-216/+59)	2-amino-3-ketobutyrate CoA ligase/protein HtrL	</<					b3617/b3618					snp_intergenic			T		3792767	3792767	3792767	A			NC_000913		intergenic		-1	P4_B1_64			SNP
											5.78460693e-02	kbl/htrL	intergenic (-217/+58)	2-amino-3-ketobutyrate CoA ligase/protein HtrL	</<					b3617/b3618					snp_intergenic			G		3792768	3792768	3792768	A			NC_000913		intergenic		-1	P4_B1_64			SNP
F	119	L		TTT	119	3		TTG			7.89475441e-02	htrL	357	protein HtrL	<		htrL			b3618		b3618			snp_nonsynonymous			A		3793327	3793327	3793327	C			NC_000913		nonsynonymous		-1	P4_B1_64	11		SNP
H	12	Q		CAC	12	3		CAA			1.31596565e-01	xanP	36	xanthine:H(+) symporter XanP	>		xanP			b3654		b3654			snp_nonsynonymous			C		3828980	3828980	3828980	A			NC_000913		nonsynonymous		-1	P4_B1_64	11		SNP
											8.31034483e-01	gyrB	coding (1390-1398/2415 nt)	DNA gyrase subunit B	<	gyrB				b3699	b3699				small_indel					3878722	3878730	3878722	TTCCTGAGA			NC_000913	9			-1	P4_B1_64			DEL
											7.35230446e-02	mnmE/tnaC	intergenic (+20/-223)	5-carboxymethylaminomethyluridine-tRNA synthase GTPase subunit/tnaAB operon leader peptide	>/>			tnaC		b3706/b3707			b3707		small_indel					3888212	3888212	3888212	T			NC_000913	1			-1	P4_B1_64			DEL
											8.26978683e-02	mnmE/tnaC	intergenic (+27/-216)	5-carboxymethylaminomethyluridine-tRNA synthase GTPase subunit/tnaAB operon leader peptide	>/>			tnaC		b3706/b3707			b3707		snp_intergenic			A		3888219	3888219	3888219	T			NC_000913		intergenic		-1	P4_B1_64			SNP
											6.97674751e-02	mnmE/tnaC	intergenic (+32/-211)	5-carboxymethylaminomethyluridine-tRNA synthase GTPase subunit/tnaAB operon leader peptide	>/>			tnaC	1	b3706/b3707			b3707		small_indel			A		3888224	3888224	3888224	G			NC_000913				-1	P4_B1_64			INS
											7.85079002e-02	ilvC/ppiC	intergenic (+12/+75)	ketol-acid reductoisomerase (NADP(+))/peptidyl-prolyl cis-trans isomerase C	>/<			ppiC		b3774/b3775			b3775		snp_intergenic			G		3959457	3959457	3959457	T			NC_000913		intergenic		-1	P4_B1_64			SNP
											7.36403465e-02	ilvC/ppiC	intergenic (+70/+17)	ketol-acid reductoisomerase (NADP(+))/peptidyl-prolyl cis-trans isomerase C	>/<			ppiC		b3774/b3775			b3775		snp_intergenic			A		3959515	3959515	3959515	T			NC_000913		intergenic		-1	P4_B1_64			SNP
*	118	E		TAA	118	1		GAA			6.29777908e-02	rho	352	transcription termination factor Rho	>	rho				b3783	b3783			1	snp_nonsense			T		3966768	3966768	3966768	G			NC_000913		nonsense		-1	P4_B1_64	11		SNP
V	118	E		GTA	118	2		GAA			5.28664589e-02	rho	353	transcription termination factor Rho	>		rho			b3783		b3783		1	snp_nonsynonymous			T		3966769	3966769	3966769	A			NC_000913		nonsynonymous		-1	P4_B1_64	11		SNP
D	118	E		GAC	118	3		GAA			5.96313477e-02	rho	354	transcription termination factor Rho	>		rho			b3783		b3783		1	snp_nonsynonymous			C		3966770	3966770	3966770	A			NC_000913		nonsynonymous		-1	P4_B1_64	11		SNP
Y	681	D		TAT	681	1		GAT			1.87719345e-01	metE	2041	cobalamin-independent homocysteine transmethylase	>		metE			b3829		b3829			snp_nonsynonymous			T		4015093	4015093	4015093	G			NC_000913		nonsynonymous		-1	P4_B1_64	11		SNP
											7.20276833e-02	fdhD/yiiG	intergenic (+116/-37)	sulfurtransferase for molybdenum cofactor sulfuration/DUF3829 domain-containing lipoprotein YiiG	>/>			yiiG		b3895/b3896			b3896		snp_intergenic			T		4086965	4086965	4086965	G			NC_000913		intergenic		-1	P4_B1_64			SNP
V	15	G		GTC	15	2		GGC			5.40022850e-02	frvA	44	putative PTS enzyme IIA component FrvA	<		frvA			b3900		b3900			snp_nonsynonymous			A		4092780	4092780	4092780	C			NC_000913		nonsynonymous		-1	P4_B1_64	11		SNP
A	10	D		GCC	10	2		GAC			5.31902313e-02	frvA	29	putative PTS enzyme IIA component FrvA	<		frvA			b3900		b3900			snp_nonsynonymous			G		4092795	4092795	4092795	T			NC_000913		nonsynonymous		-1	P4_B1_64	11		SNP
											1.30694548e-01	rpoC	coding (706/4224 nt)	RNA polymerase subunit beta'	>	rpoC			1	b3988	b3988				small_indel			GGATGA		4186055	4186055	4186055	T			NC_000913				-1	P4_B1_64			INS
											5.28297424e-02	yjbI	pseudogene (931/1581 nt)	pentapeptide repeats-containing protein YjbI	>		yjbI			b4038		b4038			snp_pseudogene			C		4251633	4251633	4251633	G			NC_000913		pseudogene		-1	P4_B1_64			SNP
											5.70726395e-02	yjbI	pseudogene (933/1581 nt)	pentapeptide repeats-containing protein YjbI	>		yjbI			b4038		b4038			snp_pseudogene			C		4251635	4251635	4251635	T			NC_000913		pseudogene		-1	P4_B1_64			SNP
											5.41906357e-02	ryjA	noncoding (127/140 nt)	small RNA RyjA	<		ryjA			b4459		b4459			snp_noncoding			C		4277940	4277940	4277940	A			NC_000913		noncoding		-1	P4_B1_64			SNP
											5.48028946e-02	ryjA	noncoding (126/140 nt)	small RNA RyjA	<		ryjA			b4459		b4459			snp_noncoding			T		4277941	4277941	4277941	C			NC_000913		noncoding		-1	P4_B1_64			SNP
											5.47027588e-02	ryjA	noncoding (125/140 nt)	small RNA RyjA	<		ryjA			b4459		b4459			snp_noncoding			T		4277942	4277942	4277942	A			NC_000913		noncoding		-1	P4_B1_64			SNP
											5.45063019e-02	ryjA	noncoding (124/140 nt)	small RNA RyjA	<		ryjA			b4459		b4459			snp_noncoding			G		4277943	4277943	4277943	A			NC_000913		noncoding		-1	P4_B1_64			SNP
											5.29718399e-02	ryjA	noncoding (123/140 nt)	small RNA RyjA	<		ryjA			b4459		b4459			snp_noncoding			T		4277944	4277944	4277944	G			NC_000913		noncoding		-1	P4_B1_64			SNP
											5.08422852e-02	alsR/rpiB	intergenic (-79/-280)	DNA-binding transcriptional repressor AlsR/allose-6-phosphate isomerase/ribose-5-phosphate isomerase B	</>			alsR		b4089/b4090			b4089		snp_intergenic			T		4313072	4313072	4313072	A			NC_000913		intergenic		-1	P4_B1_64			SNP
											5.12056351e-02	alsR/rpiB	intergenic (-97/-262)	DNA-binding transcriptional repressor AlsR/allose-6-phosphate isomerase/ribose-5-phosphate isomerase B	</>			alsR		b4089/b4090			b4089		snp_intergenic			T		4313090	4313090	4313090	G			NC_000913		intergenic		-1	P4_B1_64			SNP
F	136	L		TTT	136	3		TTA			1.09830379e-01	yjfM	408	DUF1190 domain-containing protein YjfM	>		yjfM			b4185		b4185			snp_nonsynonymous			T		4412796	4412796	4412796	A			NC_000913		nonsynonymous		-1	P4_B1_64	11		SNP
Q	443	*		CAA	443	1		TAA			5.89771271e-02	insG	1327	KpLE2 phage-like element; IS4 putative transposase	<		insG			b4278		b4278			snp_nonsynonymous			G		4502107	4502107	4502107	A			NC_000913		nonsynonymous		-1	P4_B1_64	11		SNP
A	442	A		GCG	442	3		GCT			5.80167770e-02	insG	1326	KpLE2 phage-like element; IS4 putative transposase	<		insG			b4278		b4278		1	snp_synonymous			C		4502108	4502108	4502108	A			NC_000913		synonymous		-1	P4_B1_64	11		SNP
D	442	A		GAT	442	2		GCT			5.76119423e-02	insG	1325	KpLE2 phage-like element; IS4 putative transposase	<		insG			b4278		b4278		1	snp_nonsynonymous			T		4502109	4502109	4502109	G			NC_000913		nonsynonymous		-1	P4_B1_64	11		SNP
T	442	A		ACT	442	1		GCT			5.82251549e-02	insG	1324	KpLE2 phage-like element; IS4 putative transposase	<		insG			b4278		b4278		1	snp_nonsynonymous			T		4502110	4502110	4502110	C			NC_000913		nonsynonymous		-1	P4_B1_64	11		SNP
											5.45008099e-01	fimE/fimA	intergenic (+57/-120)	regulator for fimA/type 1 fimbriae major subunit	>/>			fimA		b4313/b4314			b4314		inversion					4542692	4542997	4542692	306-bp			NC_000913	306			-1	P4_B1_64			INV
*	158	E		TAA	158	1		GAA			7.26766586e-02	fhuF	472	hydroxamate siderophore iron reductase	<	fhuF				b4367	b4367				snp_nonsense			A		4605194	4605194	4605194	C			NC_000913		nonsense		-1	P4_B1_64	11		SNP
											3.18688869e-01	hrpB/mrcB	intergenic (+47/-149)	putative ATP-dependent RNA helicase HrpB/peptidoglycan glycosyltransferase/peptidoglycan DD-transpeptidase MrcB	>/>			mrcB		b0148/b0149			b0149		snp_intergenic			C		164581	164581	164581	A			NC_000913		intergenic		-1	P4_B6_2048			SNP
V	265	E		GTA	265	2		GAA			6.76774979e-02	dgt	794	dGTP triphosphohydrolase	>		dgt			b0160		b0160			snp_nonsynonymous			T		180030	180030	180030	A			NC_000913		nonsynonymous		-1	P4_B6_2048	11		SNP
S	125	R		AGT	125	1		CGT			5.31873703e-02	ispU	373	undecaprenyl diphosphate synthase	>		ispU			b0174		b0174			snp_nonsynonymous			A		195275	195275	195275	C			NC_000913		nonsynonymous		-1	P4_B6_2048	11		SNP
I	80	I		ATA	80	3		ATC			7.86519051e-02	ykfM	240	uncharacterized protein YkfM	<		ykfM			b4586		b4586			snp_synonymous			T		238497	238497	238497	G			NC_000913		synonymous		-1	P4_B6_2048	11		SNP
L	78	F		TTA	78	3		TTC			8.82506371e-02	ykfM	234	uncharacterized protein YkfM	<		ykfM			b4586		b4586			snp_nonsynonymous			T		238503	238503	238503	G			NC_000913		nonsynonymous		-1	P4_B6_2048	11		SNP
*	77	S		TAA	77	2		TCA			1.48933411e-01	ykfM	230	uncharacterized protein YkfM	<	ykfM				b4586	b4586				snp_nonsense			T		238507	238507	238507	G			NC_000913		nonsense		-1	P4_B6_2048	11		SNP
I	72	L		ATT	72	1		CTT			1.42082214e-01	ykfM	214	uncharacterized protein YkfM	<		ykfM			b4586		b4586			snp_nonsynonymous			T		238523	238523	238523	G			NC_000913		nonsynonymous		-1	P4_B6_2048	11		SNP
L	69	V		TTA	69	1		GTA			1.33923054e-01	ykfM	205	uncharacterized protein YkfM	<		ykfM			b4586		b4586			snp_nonsynonymous			A		238532	238532	238532	C			NC_000913		nonsynonymous		-1	P4_B6_2048	11		SNP
N	68	H		AAT	68	1		CAT			1.01047993e-01	ykfM	202	uncharacterized protein YkfM	<		ykfM			b4586		b4586			snp_nonsynonymous			T		238535	238535	238535	G			NC_000913		nonsynonymous		-1	P4_B6_2048	11		SNP
D	317	E		GAC	317	3		GAA			1.87995911e-01	paoC	951	aldehyde dehydrogenase: molybdenum cofactor-binding subunit	<		paoC			b0284		b0284			snp_nonsynonymous			G		299208	299208	299208	T			NC_000913		nonsynonymous		-1	P4_B6_2048	11		SNP
E	187	D		GAG	187	3		GAT			9.99846458e-02	paoA	561	aldehyde dehydrogenase, Fe-S subunit	<		paoA			b0286		b0286			snp_nonsynonymous			C		301237	301237	301237	A			NC_000913		nonsynonymous		-1	P4_B6_2048	11		SNP
N	30	K		AAT	30	3		AAA			8.87241364e-02	paoA	90	aldehyde dehydrogenase, Fe-S subunit	<		paoA			b0286		b0286			snp_nonsynonymous			A		301708	301708	301708	T			NC_000913		nonsynonymous		-1	P4_B6_2048	11		SNP
I	291	M		ATT	291	3		ATG			5.42306900e-02	pdeL	873	DNA-binding transcriptional activator/c-di-GMP phosphodiesterase PdeL	>		pdeL			b0315		b0315			snp_nonsynonymous			T		332467	332467	332467	G			NC_000913		nonsynonymous		-1	P4_B6_2048	11		SNP
S	84	R		AGC	84	1		CGC			5.89499474e-02	yahB	250	putative LysR-type DNA-binding transcriptional regulator YahB	<		yahB			b0316		b0316			snp_nonsynonymous			T		333408	333408	333408	G			NC_000913		nonsynonymous		-1	P4_B6_2048	11		SNP
R	404	R		CGA	404	3		CGT			6.05421066e-02	codB	1212	cytosine transporter	>		codB			b0336		b0336			snp_synonymous			A		355357	355357	355357	T			NC_000913		synonymous		-1	P4_B6_2048	11		SNP
F	75	I		TTT	75	1		ATT			5.23266792e-02	cynX	223	cyanate transporter	>		cynX			b0341		b0341			snp_nonsynonymous			T		359438	359438	359438	A			NC_000913		nonsynonymous		-1	P4_B6_2048	11		SNP
P	95	A		CCA	95	1		GCA			5.06424904e-02	cynX	283	cyanate transporter	>		cynX			b0341		b0341			snp_nonsynonymous			C		359498	359498	359498	G			NC_000913		nonsynonymous		-1	P4_B6_2048	11		SNP
											1.36245251e-01	iraP/phoA	intergenic (+77/-24)	anti-adaptor protein for sigma(S) stabilization/alkaline phosphatase	>/>			phoA		b0382/b0383			b0383		snp_intergenic			T		400947	400947	400947	G			NC_000913		intergenic		-1	P4_B6_2048			SNP
I	4	S		ATC	4	2		AGC			5.02715111e-02	phoA	11	alkaline phosphatase	>		phoA			b0383		b0383			snp_nonsynonymous			T		400981	400981	400981	G			NC_000913		nonsynonymous		-1	P4_B6_2048	11		SNP
											7.74016380e-02	bolA/tig	intergenic (+88/-256)	DNA-binding transcriptional dual regulator BolA/trigger factor	>/>			tig		b0435/b0436			b0436		snp_intergenic			T		454101	454101	454101	A			NC_000913		intergenic		-1	P4_B6_2048			SNP
											9.38963890e-02	bolA/tig	intergenic (+93/-251)	DNA-binding transcriptional dual regulator BolA/trigger factor	>/>			tig		b0435/b0436			b0436		snp_intergenic			T		454106	454106	454106	G			NC_000913		intergenic		-1	P4_B6_2048			SNP
											5.64041138e-02	bolA/tig	intergenic (+96/-248)	DNA-binding transcriptional dual regulator BolA/trigger factor	>/>			tig		b0435/b0436			b0436		snp_intergenic			G		454109	454109	454109	C			NC_000913		intergenic		-1	P4_B6_2048			SNP
											9.20338631e-02	bolA/tig	intergenic (+102/-242)	DNA-binding transcriptional dual regulator BolA/trigger factor	>/>			tig		b0435/b0436			b0436		snp_intergenic			T		454115	454115	454115	G			NC_000913		intergenic		-1	P4_B6_2048			SNP
L	70	W		TTG	70	2		TGG			1.06702805e-01	ybaQ	209	putative DNA-binding transcriptional regulator YbaQ	>		ybaQ			b0483		b0483			snp_nonsynonymous			T		507650	507650	507650	G			NC_000913		nonsynonymous		-1	P4_B6_2048	11		SNP
											6.01935387e-02	cnoX/ybbO	intergenic (-55/+6)	chaperedoxin/NADP(+)-dependent aldehyde reductase	</<			cnoX		b0492/b0493			b0492		snp_intergenic			G		517558	517558	517558	T			NC_000913		intergenic		-1	P4_B6_2048			SNP
D	221	A		GAT	221	2		GCT			6.46057129e-02	ybcM	662	DLP12 prophage; putative DNA-binding transcriptional regulator	>		ybcM			b0546		b0546			snp_nonsynonymous			A		571339	571339	571339	C			NC_000913		nonsynonymous		-1	P4_B6_2048	11		SNP
											8.66727829e-02	ylcI/nohD	intergenic (-249/-140)	DLP12 prophage; DUF3950 domain-containing protein YlcI/DLP12 prophage; putative DNA-packaging protein NohD	</>					b4589/b0560					snp_intergenic			T		579918	579918	579918	A			NC_000913		intergenic		-1	P4_B6_2048			SNP
											5.34791946e-02	fepB/entC	intergenic (-91/-284)	ferric enterobactin ABC transporter periplasmic binding protein/isochorismate synthase EntC	</>			fepB		b0592/b0593			b0592		snp_intergenic			T		623825	623825	623825	G			NC_000913		intergenic		-1	P4_B6_2048			SNP
											1.57350540e-01	glnS/chiP	intergenic (+219/-358)	glutamine--tRNA ligase/chitobiose outer membrane channel	>/>			chiP		b0680/b0681			b0681		snp_intergenic			G		707200	707200	707200	T			NC_000913		intergenic		-1	P4_B6_2048			SNP
Q	658	P		CAA	658	2		CCA			1.26924992e-01	mngA	1973	2-O-alpha-mannosyl-D-glycerate specific PTS enzyme II	>		mngA			b0731		b0731			snp_nonsynonymous			A		767180	767180	767180	C			NC_000913		nonsynonymous		-1	P4_B6_2048	11		SNP
											7.61084557e-02	mngA/mngB	intergenic (+11/-7)	2-O-alpha-mannosyl-D-glycerate specific PTS enzyme II/alpha-mannosidase	>/>			mngB		b0731/b0732			b0732		snp_intergenic			C		767195	767195	767195	A			NC_000913		intergenic		-1	P4_B6_2048			SNP
											5.97014427e-02	lysW/valZ	intergenic (+15/-135)	tRNA-Lys/tRNA-Val	>/>			valZ		b0745/b0746			b0746		snp_intergenic			C		780157	780157	780157	G			NC_000913		intergenic		-1	P4_B6_2048			SNP
											6.30917549e-02	lysQ/nadA	intergenic (+56/-377)	tRNA-Lys/quinolinate synthase	>/>			nadA		b0749/b0750			b0750		snp_intergenic			C		780932	780932	780932	G			NC_000913		intergenic		-1	P4_B6_2048			SNP
											9.90457535e-02	lysQ/nadA	intergenic (+67/-366)	tRNA-Lys/quinolinate synthase	>/>			nadA		b0749/b0750			b0750		snp_intergenic			T		780943	780943	780943	A			NC_000913		intergenic		-1	P4_B6_2048			SNP
											6.31446838e-02	serS/dmsA	intergenic (+113/-126)	serine--tRNA ligase/dimethyl sulfoxide reductase subunit A	>/>			dmsA		b0893/b0894			b0894		snp_intergenic			A		940057	940057	940057	C			NC_000913		intergenic		-1	P4_B6_2048			SNP
											5.90128899e-02	aroA/ycaL	intergenic (+119/-50)	3-phosphoshikimate 1-carboxyvinyltransferase/periplasmic protease YcaL	>/>			ycaL		b0908/b0909			b0909		snp_intergenic			T		959438	959438	959438	A			NC_000913		intergenic		-1	P4_B6_2048			SNP
											6.60500526e-02	aroA/ycaL	intergenic (+127/-42)	3-phosphoshikimate 1-carboxyvinyltransferase/periplasmic protease YcaL	>/>			ycaL		b0908/b0909			b0909		snp_intergenic			T		959446	959446	959446	G			NC_000913		intergenic		-1	P4_B6_2048			SNP
											1	ompF	coding (803/1089 nt)	outer membrane porin F	<	ompF				b0929	b0929				small_indel					985404	985404	985404	T			NC_000913	1			-1	P4_B6_2048			DEL
											1.57261372e-01	ompF	coding (689/1089 nt)	outer membrane porin F	<	ompF				b0929	b0929				small_indel					985518	985518	985518	C			NC_000913	1			-1	P4_B6_2048			DEL
											2.22211361e-01	ompF	coding (632/1089 nt)	outer membrane porin F	<	ompF				b0929	b0929				small_indel					985575	985575	985575	C			NC_000913	1			-1	P4_B6_2048			DEL
N	159	K		AAC	159	3		AAA			1.69696808e-01	nagZ	477	beta-N-acetylhexosaminidase	>		nagZ			b1107		b1107			snp_nonsynonymous			C		1163795	1163795	1163795	A			NC_000913		nonsynonymous		-1	P4_B6_2048	11		SNP
											2.30003600e-01	[ycfK]–[stfE]		[ycfK],tfaP,tfaE,[stfE]		ycfK,stfE				[b1154]–[b1157]	b1154,b1157				inversion					1207014	1208843	1207014	1830-bp			NC_000913	1830			-1	P4_B6_2048			INV
											1.28286839e-01	ymgC/pdeG	intergenic (+130/-202)	protein YmgC/putative c-di-GMP phosphodiesterase PdeG	>/>			pdeG		b1167/b1168			b1168		snp_intergenic			A		1216350	1216350	1216350	C			NC_000913		intergenic		-1	P4_B6_2048			SNP
N	166	H		AAC	166	1		CAC			5.51347733e-02	nhaB	496	Na(+):H(+) antiporter NhaB	<		nhaB			b1186		b1186			snp_nonsynonymous			T		1233446	1233446	1233446	G			NC_000913		nonsynonymous		-1	P4_B6_2048	11		SNP
V	86	D		GTC	86	2		GAC			5.88154793e-02	ychS	257	putative uncharacterized protein YchS	>		ychS			b1228		b1228			snp_nonsynonymous			T		1286189	1286189	1286189	A			NC_000913		nonsynonymous		-1	P4_B6_2048	11		SNP
											1.32744789e-01	trpE/trpL	intergenic (-30/+62)	anthranilate synthase subunit TrpE/trp operon leader peptide	</<			trpE		b1264/b1265			b1264		snp_intergenic			T		1322200	1322200	1322200	G			NC_000913		intergenic		-1	P4_B6_2048			SNP
											7.45911598e-02	pspE/ycjM	intergenic (+102/-111)	thiosulfate sulfurtransferase PspE/glucosylglycerate phosphorylase	>/>			ycjM		b1308/b1309			b1309		snp_intergenic			A		1369329	1369329	1369329	C			NC_000913		intergenic		-1	P4_B6_2048			SNP
											5.36231995e-02	pspE/ycjM	intergenic (+116/-97)	thiosulfate sulfurtransferase PspE/glucosylglycerate phosphorylase	>/>			ycjM		b1308/b1309			b1309		snp_intergenic			T		1369343	1369343	1369343	G			NC_000913		intergenic		-1	P4_B6_2048			SNP
T	177	S		ACA	177	1		TCA			1.35935307e-01	ycjF	529	conserved inner membrane protein YcjF	>		ycjF			b1322		b1322			snp_nonsynonymous			A		1385263	1385263	1385263	T			NC_000913		nonsynonymous		-1	P4_B6_2048	11		SNP
H	49	Q		CAC	49	3		CAA			1.04610920e-01	ycjY	147	putative hydrolase YcjY	<		ycjY			b1327		b1327			snp_nonsynonymous			G		1390931	1390931	1390931	T			NC_000913		nonsynonymous		-1	P4_B6_2048	11		SNP
E	36	A		GAA	36	2		GCA			6.25462532e-02	ycjY	107	putative hydrolase YcjY	<		ycjY			b1327		b1327			snp_nonsynonymous			T		1390971	1390971	1390971	G			NC_000913		nonsynonymous		-1	P4_B6_2048	11		SNP
G	51	W		GGG	51	1		TGG			5.10048866e-02	ydcV	151	putative ABC transporter membrane subunit YdcV	>		ydcV			b1443		b1443			snp_nonsynonymous			G		1514136	1514136	1514136	T			NC_000913		nonsynonymous		-1	P4_B6_2048	11		SNP
D	603	E		GAT	603	3		GAG			1.01432800e-01	ynfF	1809	putative selenate reductase YnfF	>		ynfF			b1588		b1588			snp_nonsynonymous			T		1661588	1661588	1661588	G			NC_000913		nonsynonymous		-1	P4_B6_2048	11		SNP
G	56	V		GGT	56	2		GTT			9.02361870e-02	ydgH	167	DUF1471 domain-containing protein YdgH	>		ydgH			b1604		b1604			snp_nonsynonymous			G		1677817	1677817	1677817	T			NC_000913		nonsynonymous		-1	P4_B6_2048	11		SNP
R	597	R		CGA	597	3		CGT			5.58862686e-02	rsxC	1791	SoxR [2Fe-2S] reducing system protein RsxC	>		rsxC			b1629		b1629			snp_synonymous			A		1707933	1707933	1707933	T			NC_000913		synonymous		-1	P4_B6_2048	11		SNP
A	632	A		GCT	632	3		GCA			7.41701126e-02	rsxC	1896	SoxR [2Fe-2S] reducing system protein RsxC	>		rsxC			b1629		b1629			snp_synonymous			T		1708038	1708038	1708038	A			NC_000913		synonymous		-1	P4_B6_2048	11		SNP
Y	116	D		TAT	116	1		GAT			1.30889893e-01	ydjY	346	4Fe-4S ferredoxin-type domain-containing protein YdjY	>		ydjY			b1751		b1751			snp_nonsynonymous			T		1833685	1833685	1833685	G			NC_000913		nonsynonymous		-1	P4_B6_2048	11		SNP
I	37	I		ATA	37	3		ATT			6.69002533e-02	wcaM	111	putative colanic acid biosynthesis protein WcaM	<		wcaM			b2043		b2043			snp_synonymous			T		2115010	2115010	2115010	A			NC_000913		synonymous		-1	P4_B6_2048	11		SNP
											1.11573696e-01	gatY/fbaB	intergenic (-25/+283)	tagatose-1,6-bisphosphate aldolase 2 subunit GatY/fructose-bisphosphate aldolase class I	</<			gatY		b2096/b2097			b2096		snp_intergenic			T		2176453	2176453	2176453	G			NC_000913		intergenic		-1	P4_B6_2048			SNP
											2.83802986e-01	gatY/fbaB	intergenic (-30/+278)	tagatose-1,6-bisphosphate aldolase 2 subunit GatY/fructose-bisphosphate aldolase class I	</<			gatY		b2096/b2097			b2096		snp_intergenic			A		2176458	2176458	2176458	C			NC_000913		intergenic		-1	P4_B6_2048			SNP
											2.83699036e-01	gatY/fbaB	intergenic (-41/+267)	tagatose-1,6-bisphosphate aldolase 2 subunit GatY/fructose-bisphosphate aldolase class I	</<			gatY		b2096/b2097			b2096		snp_intergenic			T		2176469	2176469	2176469	G			NC_000913		intergenic		-1	P4_B6_2048			SNP
											7.96871185e-02	gatY/fbaB	intergenic (-74/+234)	tagatose-1,6-bisphosphate aldolase 2 subunit GatY/fructose-bisphosphate aldolase class I	</<			gatY		b2096/b2097			b2096		snp_intergenic			A		2176502	2176502	2176502	T			NC_000913		intergenic		-1	P4_B6_2048			SNP
											1.02219105e-01	gatY/fbaB	intergenic (-75/+233)	tagatose-1,6-bisphosphate aldolase 2 subunit GatY/fructose-bisphosphate aldolase class I	</<			gatY		b2096/b2097			b2096		snp_intergenic			A		2176503	2176503	2176503	C			NC_000913		intergenic		-1	P4_B6_2048			SNP
											7.20829964e-02	thiM/rcnR	intergenic (-162/+61)	hydroxyethylthiazole kinase/DNA-binding transcriptional repressor RcnR	</<					b2104/b2105					snp_intergenic			T		2184687	2184687	2184687	A			NC_000913		intergenic		-1	P4_B6_2048			SNP
I	89	I		ATA	89	3		ATC			7.67722130e-02	rcnR	267	DNA-binding transcriptional repressor RcnR	<		rcnR			b2105		b2105			snp_synonymous			T		2184754	2184754	2184754	G			NC_000913		synonymous		-1	P4_B6_2048	11		SNP
D	81	G		GAT	81	2		GGT			1	gyrA	242	DNA gyrase subunit A	<		gyrA			b2231		b2231			snp_nonsynonymous			T		2338403	2338403	2338403	C			NC_000913		nonsynonymous		-1	P4_B6_2048	11		SNP
											5.73039055e-02	fadI/yfcZ	intergenic (-66/+115)	3-ketoacyl-CoA thiolase FadI/DUF406 domain-containing protein YfcZ	</<			fadI		b2342/b2343			b2342		snp_intergenic			A		2459759	2459759	2459759	C			NC_000913		intergenic		-1	P4_B6_2048			SNP
I	434	R		ATA	434	2		AGA			1.33654118e-01	yfdI	1301	CPS-53 (KpLE1) prophage; serotype specific glucosyl transferase	>		yfdI			b2352		b2352			snp_nonsynonymous			T		2469655	2469655	2469655	G			NC_000913		nonsynonymous		-1	P4_B6_2048	11		SNP
E	437	D		GAA	437	3		GAC			8.70079994e-02	yfdI	1311	CPS-53 (KpLE1) prophage; serotype specific glucosyl transferase	>		yfdI			b2352		b2352			snp_nonsynonymous			A		2469665	2469665	2469665	C			NC_000913		nonsynonymous		-1	P4_B6_2048	11		SNP
V	117	L		GTG	117	1		TTG			1.26510620e-01	hcaD	349	putative 3-phenylpropionate/cinnamate dioxygenase ferredoxin reductase subunit	>		hcaD			b2542		b2542			snp_nonsynonymous			G		2671619	2671619	2671619	T			NC_000913		nonsynonymous		-1	P4_B6_2048	11		SNP
Y	96	D		TAT	96	1		GAT			5.13043404e-02	yfiF	286	putative methyltransferase	<		yfiF			b2581		b2581			snp_nonsynonymous			A		2717467	2717467	2717467	C			NC_000913		nonsynonymous		-1	P4_B6_2048	11		SNP
V	79	E		GTG	79	2		GAG			7.14988708e-02	yfiF	236	putative methyltransferase	<		yfiF			b2581		b2581			snp_nonsynonymous			A		2717517	2717517	2717517	T			NC_000913		nonsynonymous		-1	P4_B6_2048	11		SNP
											1.01245880e-01	kgtP/rrfG	intergenic (-66/+257)	alpha-ketoglutarate:H(+) symporter/5S ribosomal RNA	</<			kgtP		b2587/b2588			b2587		snp_intergenic			T		2725036	2725036	2725036	G			NC_000913		intergenic		-1	P4_B6_2048			SNP
											1.41674995e-01	kgtP/rrfG	intergenic (-104/+219)	alpha-ketoglutarate:H(+) symporter/5S ribosomal RNA	</<			kgtP		b2587/b2588			b2587		snp_intergenic			A		2725074	2725074	2725074	T			NC_000913		intergenic		-1	P4_B6_2048			SNP
H	493	N		CAC	493	1		AAC			9.11641121e-02	abpB	1477	CP4-57 prophage; putative helicase YfjK	<		abpB			b2627		b2627			snp_nonsynonymous			G		2762064	2762064	2762064	T			NC_000913		nonsynonymous		-1	P4_B6_2048	11		SNP
V	462	E		GTG	462	2		GAG			5.02643585e-02	ascF	1385	beta-glucoside specific PTS enzyme IIBC component	>		ascF			b2715		b2715			snp_nonsynonymous			T		2840908	2840908	2840908	A			NC_000913		nonsynonymous		-1	P4_B6_2048	11		SNP
E	304	D		GAG	304	3		GAT			8.86278152e-02	ascB	912	6-phospho-beta-glucosidase AscB	>		ascB			b2716		b2716			snp_nonsynonymous			G		2841901	2841901	2841901	T			NC_000913		nonsynonymous		-1	P4_B6_2048	11		SNP
*	270	E		TAA	270	1		GAA			6.71215057e-02	ygeV	808	putative sigma(54)-dependent transcriptional regulator YgeV	<	ygeV				b2869	b2869				snp_nonsense			A		3004979	3004979	3004979	C			NC_000913		nonsense		-1	P4_B6_2048	11		SNP
Y	265	D		TAT	265	1		GAT			7.31186867e-02	ygeV	793	putative sigma(54)-dependent transcriptional regulator YgeV	<		ygeV			b2869		b2869			snp_nonsynonymous			A		3004994	3004994	3004994	C			NC_000913		nonsynonymous		-1	P4_B6_2048	11		SNP
											1.34624958e-01	ygfF/gcvP	intergenic (-149/+118)	putative NAD(P)-binding oxidoreductase with NAD(P)-binding Rossmann-fold domain/glycine decarboxylase	</<			ygfF		b2902/b2903			b2902		snp_intergenic			G		3046050	3046050	3046050	T			NC_000913		intergenic		-1	P4_B6_2048			SNP
H	180	Q		CAC	180	3		CAA			1.29176617e-01	ygfB	540	UPF0149 family protein YgfB	<		ygfB			b2909		b2909			snp_nonsynonymous			G		3054905	3054905	3054905	T			NC_000913		nonsynonymous		-1	P4_B6_2048	11		SNP
V	231	F		GTC	231	1		TTC			1.32309437e-01	metK	691	methionine adenosyltransferase	>		metK			b2942		b2942			snp_nonsynonymous			G		3087396	3087396	3087396	T			NC_000913		nonsynonymous		-1	P4_B6_2048	11		SNP
D	78	G		GAC	78	2		GGC			1	parC	233	DNA topoisomerase IV subunit A	<		parC			b3019		b3019			snp_nonsynonymous			T		3165741	3165741	3165741	C			NC_000913		nonsynonymous		-1	P4_B6_2048	11		SNP
											8.11614990e-02	fadH/higA	intergenic (+28/+17)	2,4-dienoyl-CoA reductase/antitoxin/DNA-binding transcriptional repressor HigA	>/<			higA		b3081/b3082			b3082		snp_intergenic			C		3233711	3233711	3233711	G			NC_000913		intergenic		-1	P4_B6_2048			SNP
											1.37174129e-01	alx/sstT	intergenic (+67/-332)	putative membrane-bound redox modulator Alx/serine/threonine:Na(+) symporter	>/>			sstT		b3088/b3089			b3089		snp_intergenic			C		3239612	3239612	3239612	A			NC_000913		intergenic		-1	P4_B6_2048			SNP
											6.40707016e-02	yhaC/rnpB	intergenic (+499/+115)	uncharacterized protein YhaC/RNase P catalytic RNA component	>/<			rnpB		b3121/b3123			b3123		snp_intergenic			A		3270101	3270101	3270101	C			NC_000913		intergenic		-1	P4_B6_2048			SNP
R	75	S		CGC	75	1		AGC			1.40927792e-01	obgE	223	GTPase ObgE	<		obgE			b3183		b3183			snp_nonsynonymous			G		3331532	3331532	3331532	T			NC_000913		nonsynonymous		-1	P4_B6_2048	11		SNP
L	60	R		CTT	60	2		CGT			6.76212311e-02	obgE	179	GTPase ObgE	<		obgE			b3183		b3183			snp_nonsynonymous			A		3331576	3331576	3331576	C			NC_000913		nonsynonymous		-1	P4_B6_2048	11		SNP
											6.54215813e-02	tldD/yhdP	intergenic (-118/+312)	metalloprotease TldD/AsmA2 domain-containing protein	</<			tldD		b3244/b4472			b3244		snp_intergenic			C		3392146	3392146	3392146	A			NC_000913		intergenic		-1	P4_B6_2048			SNP
*	46	G		TGA	46	1		GGA			1.02885246e-01	gspC	136	Type II secretion system protein GspC	>	gspC				b3324	b3324				snp_nonsense			T		3455713	3455713	3455713	G			NC_000913		nonsense		-1	P4_B6_2048	11		SNP
										4	2.17755444e-01	tufA/fusA	intergenic (-65/+3)	translation elongation factor Tu 1/elongation factor G	</<			tufA		b3339/b3340			b3339		mobile_element_insertion					3471394	3471397	3471394	TTAG	IS5	1195	NC_000913			1	-1	P4_B6_2048			MOB
											9.35444832e-02	frlR/yhfS	intergenic (+72/+80)	putative DNA-binding transcriptional regulator FrlR/putative aminotransferase YhfS	>/<			yhfS		b3375/b3376			b3376		snp_intergenic			G		3504855	3504855	3504855	T			NC_000913		intergenic		-1	P4_B6_2048			SNP
											5.16920090e-02	frlR/yhfS	intergenic (+97/+55)	putative DNA-binding transcriptional regulator FrlR/putative aminotransferase YhfS	>/<			yhfS		b3375/b3376			b3376		snp_intergenic			C		3504880	3504880	3504880	A			NC_000913		intergenic		-1	P4_B6_2048			SNP
											6.97584152e-02	frlR/yhfS	intergenic (+98/+54)	putative DNA-binding transcriptional regulator FrlR/putative aminotransferase YhfS	>/<			yhfS		b3375/b3376			b3376		snp_intergenic			C		3504881	3504881	3504881	A			NC_000913		intergenic		-1	P4_B6_2048			SNP
H	72	L		CAC	72	2		CTC			5.68947792e-02	greB	215	transcription elongation factor GreB	>		greB			b3406		b3406			snp_nonsynonymous			A		3537026	3537026	3537026	T			NC_000913		nonsynonymous		-1	P4_B6_2048	11		SNP
											1.08036995e-01	malP/malT	intergenic (-468/-144)	maltodextrin phosphorylase/DNA-binding transcriptional activator MalT	</>					b3417/b3418					snp_intergenic			T		3552941	3552941	3552941	G			NC_000913		intergenic		-1	P4_B6_2048			SNP
*	398	K		TAG	398	1		AAG			5.35135269e-02	malT	1192	DNA-binding transcriptional activator MalT	>	malT				b3418	b3418				snp_nonsense			T		3554276	3554276	3554276	A			NC_000913		nonsense		-1	P4_B6_2048	11		SNP
S	154	A		TCG	154	1		GCG			5.18355370e-02	livM	460	branched chain amino acid/phenylalanine ABC transporter membrane subunit LivM	<		livM			b3456		b3456			snp_nonsynonymous			A		3595021	3595021	3595021	C			NC_000913		nonsynonymous		-1	P4_B6_2048	11		SNP
V	213	G		GTA	213	2		GGA			1.31373405e-01	ftsY	638	signal recognition particle receptor	<		ftsY			b3464		b3464			snp_nonsynonymous			A		3603606	3603606	3603606	C			NC_000913		nonsynonymous		-1	P4_B6_2048	11		SNP
											8.19587708e-02	zntA/tusA	intergenic (+72/+30)	Zn(2(+))/Cd(2(+))/Pb(2(+)) exporting P-type ATPase/sulfur transfer protein TusA	>/<			tusA		b3469/b3470			b3470		snp_intergenic			C		3608721	3608721	3608721	A			NC_000913		intergenic		-1	P4_B6_2048			SNP
L	79	I		CTT	79	1		ATT			5.13095856e-02	yhjE	235	putative transporter YhjE	>		yhjE			b3523		b3523			snp_nonsynonymous			C		3675020	3675020	3675020	A			NC_000913		nonsynonymous		-1	P4_B6_2048	11		SNP
P	418	T		CCG	418	1		ACG			5.49554825e-02	xylB	1252	xylulokinase	<		xylB			b3564		b3564			snp_nonsynonymous			G		3728120	3728120	3728120	T			NC_000913		nonsynonymous		-1	P4_B6_2048	11		SNP
S	416	Y		TCC	416	2		TAC			7.38539696e-02	xylB	1247	xylulokinase	<		xylB			b3564		b3564			snp_nonsynonymous			G		3728125	3728125	3728125	T			NC_000913		nonsynonymous		-1	P4_B6_2048	11		SNP
											8.63919258e-02	lldD/trmL	intergenic (+5/-193)	L-lactate dehydrogenase/tRNA (cytidine/uridine-2'-O)-ribose methyltransferase	>/>			trmL		b3605/b3606			b3606		snp_intergenic			G		3781022	3781022	3781022	T			NC_000913		intergenic		-1	P4_B6_2048			SNP
											5.22470474e-02	lldD/trmL	intergenic (+141/-57)	L-lactate dehydrogenase/tRNA (cytidine/uridine-2'-O)-ribose methyltransferase	>/>			trmL		b3605/b3606			b3606		snp_intergenic			C		3781158	3781158	3781158	A			NC_000913		intergenic		-1	P4_B6_2048			SNP
F	119	L		TTT	119	3		TTG			5.93276024e-02	htrL	357	protein HtrL	<		htrL			b3618		b3618			snp_nonsynonymous			A		3793327	3793327	3793327	C			NC_000913		nonsynonymous		-1	P4_B6_2048	11		SNP
H	12	Q		CAC	12	3		CAA			1.58184052e-01	xanP	36	xanthine:H(+) symporter XanP	>		xanP			b3654		b3654			snp_nonsynonymous			C		3828980	3828980	3828980	A			NC_000913		nonsynonymous		-1	P4_B6_2048	11		SNP
											1.03044496e-01	gyrB	coding (1177-1182/2415 nt)	DNA gyrase subunit B	<	gyrB				b3699	b3699				small_indel					3878938	3878943	3878938	ACGGCG			NC_000913	6			-1	P4_B6_2048			DEL
L	294	F		TTA	294	3		TTC			9.13038254e-02	bglB	882	6-phospho-beta-glucosidase B	<		bglB			b3721		b3721			snp_nonsynonymous			T		3902820	3902820	3902820	G			NC_000913		nonsynonymous		-1	P4_B6_2048	11		SNP
											5.33452034e-02	pstB/pstA	intergenic (-141/+42)	phosphate ABC transporter ATP binding subunit/phosphate ABC transporter membrane subunit PstA	</<			pstB		b3725/b3726			b3725		snp_intergenic			G		3908507	3908507	3908507	T			NC_000913		intergenic		-1	P4_B6_2048			SNP
											1.11458778e-01	pstB/pstA	intergenic (-148/+35)	phosphate ABC transporter ATP binding subunit/phosphate ABC transporter membrane subunit PstA	</<			pstB		b3725/b3726			b3725		snp_intergenic			T		3908514	3908514	3908514	A			NC_000913		intergenic		-1	P4_B6_2048			SNP
L	223	F		TTA	223	3		TTC			5.02109528e-02	glmS	669	L-glutamine--D-fructose-6-phosphate aminotransferase	<		glmS			b3729		b3729			snp_nonsynonymous			T		3913000	3913000	3913000	G			NC_000913		nonsynonymous		-1	P4_B6_2048	11		SNP
I	222	I		ATA	222	3		ATC			5.05952835e-02	glmS	666	L-glutamine--D-fructose-6-phosphate aminotransferase	<		glmS			b3729		b3729			snp_synonymous			T		3913003	3913003	3913003	G			NC_000913		synonymous		-1	P4_B6_2048	11		SNP
S	213	A		TCG	213	1		GCG			8.17308426e-02	glmS	637	L-glutamine--D-fructose-6-phosphate aminotransferase	<		glmS			b3729		b3729			snp_nonsynonymous			A		3913032	3913032	3913032	C			NC_000913		nonsynonymous		-1	P4_B6_2048	11		SNP
											1	yihF	coding (1048/1431 nt)	uncharacterized protein YihF	>	yihF				b3861	b3861				small_indel					4045246	4045246	4045246	A			NC_000913	1			-1	P4_B6_2048			DEL
											7.56292343e-02	fdhD/yiiG	intergenic (+130/-23)	sulfurtransferase for molybdenum cofactor sulfuration/DUF3829 domain-containing lipoprotein YiiG	>/>			yiiG		b3895/b3896			b3896		snp_intergenic			A		4086979	4086979	4086979	C			NC_000913		intergenic		-1	P4_B6_2048			SNP
M	1	M		ATT	1	3		ATG			7.43150711e-02	yiiG	3	DUF3829 domain-containing lipoprotein YiiG	>		yiiG			b3896		b3896			snp_synonymous			T		4087004	4087004	4087004	G			NC_000913		synonymous		-1	P4_B6_2048	11		SNP
											5.88064194e-02	purH/rrsE	intergenic (-60/-555)	bifunctional AICAR transformylase/IMP cyclohydrolase/16S ribosomal RNA	</>			purH		b4006/b4007			b4006		snp_intergenic			A		4207592	4207592	4207592	T			NC_000913		intergenic		-1	P4_B6_2048			SNP
											5.76772690e-02	purH/rrsE	intergenic (-65/-550)	bifunctional AICAR transformylase/IMP cyclohydrolase/16S ribosomal RNA	</>			purH		b4006/b4007			b4006		snp_intergenic			A		4207597	4207597	4207597	T			NC_000913		intergenic		-1	P4_B6_2048			SNP
T	136	P		ACC	136	1		CCC			5.19561768e-02	aceK	406	isocitrate dehydrogenase kinase/phosphatase	>		aceK			b4016		b4016			snp_nonsynonymous			A		4219001	4219001	4219001	C			NC_000913		nonsynonymous		-1	P4_B6_2048	11		SNP
K	158	Q		AAA	158	1		CAA			5.91673851e-02	malF	472	maltose ABC transporter membrane subunit MalF	<		malF			b4033		b4033			snp_nonsynonymous			T		4244604	4244604	4244604	G			NC_000913		nonsynonymous		-1	P4_B6_2048	11		SNP
S	356	A		TCC	356	1		GCC			7.69982338e-02	proP	1066	osmolyte:H(+) symporter ProP	>		proP			b4111		b4111			snp_nonsynonymous			T		4331569	4331569	4331569	G			NC_000913		nonsynonymous		-1	P4_B6_2048	11		SNP
D	523	E		GAC	523	3		GAA			6.68430328e-02	dcuS	1569	sensory histidine kinase DcuS	<		dcuS			b4125		b4125			snp_nonsynonymous			G		4350096	4350096	4350096	T			NC_000913		nonsynonymous		-1	P4_B6_2048	11		SNP
I	98	I		ATA	98	3		ATT			6.64978027e-02	yjeN	294	protein YjeN	>		yjeN			b4157		b4157			snp_synonymous			A		4385688	4385688	4385688	T			NC_000913		synonymous		-1	P4_B6_2048	11		SNP
R	450	L		CGG	450	2		CTG			5.52148819e-02	ulaA	1349	L-ascorbate specific PTS enzyme IIC component	>		ulaA			b4193		b4193			snp_nonsynonymous			G		4421330	4421330	4421330	T			NC_000913		nonsynonymous		-1	P4_B6_2048	11		SNP
R	88	L		CGT	88	2		CTT			5.32355309e-02	ulaF	263	L-ribulose-5-phosphate 4-epimerase UlaF	>		ulaF			b4198		b4198			snp_nonsynonymous			G		4423964	4423964	4423964	T			NC_000913		nonsynonymous		-1	P4_B6_2048	11		SNP
											1.79008099e-01	fimE/fimA	intergenic (+57/-120)	regulator for fimA/type 1 fimbriae major subunit	>/>			fimA		b4313/b4314			b4314		inversion					4542692	4542997	4542692	306-bp			NC_000913	306			-1	P4_B6_2048			INV
N	306	T		AAT	306	2		ACT			5.81784248e-02	yjjU	917	putative patatin-like phospholipase YjjU	>		yjjU			b4377		b4377			snp_nonsynonymous			A		4613329	4613329	4613329	C			NC_000913		nonsynonymous		-1	P4_B6_2048	11		SNP
S	503	R		AGC	503	1		CGC			8.11161995e-02	thiP	1507	thiamine ABC transporter membrane subunit	<		thiP			b0067		b0067			snp_nonsynonymous			T		73015	73015	73015	G			NC_000913		nonsynonymous		-1	P4_B6_64	11		SNP
											1.34989262e-01	lpxC/secM	intergenic (+80/-151)	UDP-3-O-acyl-N-acetylglucosamine deacetylase/SecA translation regulator	>/>			secM		b0096/b0097			b0097		snp_intergenic			T		107554	107554	107554	G			NC_000913		intergenic		-1	P4_B6_64			SNP
*	819	K		TAA	819	1		AAA			1.45785809e-01	secA	2455	protein translocation ATPase	>		secA			b0098		b0098			snp_nonsense			T		110733	110733	110733	A			NC_000913		nonsense		-1	P4_B6_64	11		SNP
I	80	I		ATA	80	3		ATC			5.41415215e-02	ykfM	240	uncharacterized protein YkfM	<		ykfM			b4586		b4586			snp_synonymous			T		238497	238497	238497	G			NC_000913		synonymous		-1	P4_B6_64	11		SNP
*	77	S		TAA	77	2		TCA			8.85095596e-02	ykfM	230	uncharacterized protein YkfM	<	ykfM				b4586	b4586				snp_nonsense			T		238507	238507	238507	G			NC_000913		nonsense		-1	P4_B6_64	11		SNP
K	73	T		AAG	73	2		ACG			5.75122833e-02	ykfM	218	uncharacterized protein YkfM	<		ykfM			b4586		b4586			snp_nonsynonymous			T		238519	238519	238519	G			NC_000913		nonsynonymous		-1	P4_B6_64	11		SNP
I	72	L		ATT	72	1		CTT			9.12771225e-02	ykfM	214	uncharacterized protein YkfM	<		ykfM			b4586		b4586			snp_nonsynonymous			T		238523	238523	238523	G			NC_000913		nonsynonymous		-1	P4_B6_64	11		SNP
L	69	V		TTA	69	1		GTA			1.18761539e-01	ykfM	205	uncharacterized protein YkfM	<		ykfM			b4586		b4586			snp_nonsynonymous			A		238532	238532	238532	C			NC_000913		nonsynonymous		-1	P4_B6_64	11		SNP
N	68	H		AAT	68	1		CAT			8.28113556e-02	ykfM	202	uncharacterized protein YkfM	<		ykfM			b4586		b4586			snp_nonsynonymous			T		238535	238535	238535	G			NC_000913		nonsynonymous		-1	P4_B6_64	11		SNP
Y	63	S		TAC	63	2		TCC			8.11767578e-02	ykfM	188	uncharacterized protein YkfM	<		ykfM			b4586		b4586			snp_nonsynonymous			T		238549	238549	238549	G			NC_000913		nonsynonymous		-1	P4_B6_64	11		SNP
D	317	E		GAC	317	3		GAA			1.72453880e-01	paoC	951	aldehyde dehydrogenase: molybdenum cofactor-binding subunit	<		paoC			b0284		b0284			snp_nonsynonymous			G		299208	299208	299208	T			NC_000913		nonsynonymous		-1	P4_B6_64	11		SNP
D	164	V		GAC	164	2		GTC			5.42130470e-02	lacA	491	galactoside O-acetyltransferase	<		lacA			b0342		b0342			snp_nonsynonymous			T		360594	360594	360594	A			NC_000913		nonsynonymous		-1	P4_B6_64	11		SNP
											1.15542889e-01	ylcI/nohD	intergenic (-282/-107)	DLP12 prophage; DUF3950 domain-containing protein YlcI/DLP12 prophage; putative DNA-packaging protein NohD	</>					b4589/b0560					snp_intergenic			T		579951	579951	579951	G			NC_000913		intergenic		-1	P4_B6_64			SNP
K	223	N		AAA	223	3		AAC			1.00440502e-01	gltJ	669	glutamate/aspartate ABC transporter membrane subunit GltJ	<		gltJ			b0654		b0654			snp_nonsynonymous			T		685225	685225	685225	G			NC_000913		nonsynonymous		-1	P4_B6_64	11		SNP
											9.25312042e-02	glnS/chiP	intergenic (+232/-345)	glutamine--tRNA ligase/chitobiose outer membrane channel	>/>			chiP		b0680/b0681			b0681		snp_intergenic			A		707213	707213	707213	C			NC_000913		intergenic		-1	P4_B6_64			SNP
											5.76725006e-02	glnS/chiP	intergenic (+310/-267)	glutamine--tRNA ligase/chitobiose outer membrane channel	>/>			chiP		b0680/b0681			b0681		snp_intergenic			A		707291	707291	707291	C			NC_000913		intergenic		-1	P4_B6_64			SNP
L	656	V		TTA	656	1		GTA			9.47308540e-02	mngA	1966	2-O-alpha-mannosyl-D-glycerate specific PTS enzyme II	>		mngA			b0731		b0731			snp_nonsynonymous			T		767173	767173	767173	G			NC_000913		nonsynonymous		-1	P4_B6_64	11		SNP
N	289	K		AAC	289	3		AAA			8.52327347e-02	tolA	867	Tol-Pal system protein TolA	>		tolA			b0739		b0739			snp_nonsynonymous			C		776432	776432	776432	A			NC_000913		nonsynonymous		-1	P4_B6_64	11		SNP
S	200	A		TCA	200	1		GCA			5.13958931e-02	pnuC	598	nicotinamide riboside transporter	>		pnuC			b0751		b0751			snp_nonsynonymous			T		782987	782987	782987	G			NC_000913		nonsynonymous		-1	P4_B6_64	11		SNP
N	113	I		AAC	113	2		ATC			5.66968918e-02	ybgS	338	PF13985 family protein YbgS	<		ybgS			b0753		b0753			snp_nonsynonymous			T		784204	784204	784204	A			NC_000913		nonsynonymous		-1	P4_B6_64	11		SNP
I	103	I		ATA	103	3		ATC			1.16660595e-01	ybgS	309	PF13985 family protein YbgS	<		ybgS			b0753		b0753			snp_synonymous			T		784233	784233	784233	G			NC_000913		synonymous		-1	P4_B6_64	11		SNP
Y	102	D		TAT	102	1		GAT			7.57217407e-02	ybgS	304	PF13985 family protein YbgS	<		ybgS			b0753		b0753			snp_nonsynonymous			A		784238	784238	784238	C			NC_000913		nonsynonymous		-1	P4_B6_64	11		SNP
I	295	M		ATT	295	3		ATG			1.28874302e-01	rlmF	885	23S rRNA m(6)A1618 methyltransferase	>		rlmF			b0807		b0807			snp_nonsynonymous			T		842440	842440	842440	G			NC_000913		nonsynonymous		-1	P4_B6_64	11		SNP
											8.01663399e-02	aroA/ycaL	intergenic (+131/-38)	3-phosphoshikimate 1-carboxyvinyltransferase/periplasmic protease YcaL	>/>			ycaL		b0908/b0909			b0909		snp_intergenic			A		959450	959450	959450	C			NC_000913		intergenic		-1	P4_B6_64			SNP
											7.93261528e-02	aroA/ycaL	intergenic (+147/-22)	3-phosphoshikimate 1-carboxyvinyltransferase/periplasmic protease YcaL	>/>			ycaL		b0908/b0909			b0909		snp_intergenic			T		959466	959466	959466	G			NC_000913		intergenic		-1	P4_B6_64			SNP
											9.30979133e-02	ompF	coding (888/1089 nt)	outer membrane porin F	<		ompF		1	b0929		b0929			small_indel			GCGATGG		985319	985319	985319	A			NC_000913				-1	P4_B6_64			INS
V	119	D		GTT	119	2		GAT			5.25597572e-01	ycbV	356	putative fimbrial protein YcbV	>		ycbV			b0943		b0943			snp_nonsynonymous			T		1003018	1003018	1003018	A			NC_000913		nonsynonymous		-1	P4_B6_64	11		SNP
*	54	E		TAA	54	1		GAA			8.17666054e-02	ycbF	160	putative fimbrial chaperone YcbF	>	ycbF				b0944	b0944				snp_nonsense			T		1003330	1003330	1003330	G			NC_000913		nonsense		-1	P4_B6_64	11		SNP
R	569	L		CGG	569	2		CTG			5.53320408e-01	yccS	1706	putative transporter YccS	<		yccS			b0960		b0960			snp_nonsynonymous			C		1021402	1021402	1021402	A			NC_000913		nonsynonymous		-1	P4_B6_64	11		SNP
H	366	H		CAT	366	3		CAC			8.55045319e-02	icd	1098	isocitrate dehydrogenase	>		icd			b1136		b1136			snp_synonymous			T		1195444	1195444	1195444	C			NC_000913		synonymous		-1	P4_B6_64	11		SNP
T	370	T		ACT	370	3		ACC			5.68280220e-02	icd	1110	isocitrate dehydrogenase	>		icd			b1136		b1136			snp_synonymous			T		1195456	1195456	1195456	C			NC_000913		synonymous		-1	P4_B6_64	11		SNP
L	375	L		CTA	375	1		TTA			5.40995598e-02	icd	1123	isocitrate dehydrogenase	>		icd			b1136		b1136		1	snp_synonymous			C		1195469	1195469	1195469	T			NC_000913		synonymous		-1	P4_B6_64	11		SNP
L	375	L		TTG	375	3		TTA			5.36785126e-02	icd	1125	isocitrate dehydrogenase	>		icd			b1136		b1136		1	snp_synonymous			G		1195471	1195471	1195471	A			NC_000913		synonymous		-1	P4_B6_64	11		SNP
											2.81939507e-01	icdC	pseudogene (12/165 nt)	protein IcdC	>		icdC			b4519		b4519			snp_pseudogene			C		1210648	1210648	1210648	T			NC_000913		pseudogene		-1	P4_B6_64			SNP
											2.63697624e-01	icdC	pseudogene (24/165 nt)	protein IcdC	>		icdC			b4519		b4519			snp_pseudogene			C		1210660	1210660	1210660	T			NC_000913		pseudogene		-1	P4_B6_64			SNP
											2.09286690e-01	icdC	pseudogene (37/165 nt)	protein IcdC	>		icdC			b4519		b4519			snp_pseudogene			T		1210673	1210673	1210673	C			NC_000913		pseudogene		-1	P4_B6_64			SNP
											2.05059528e-01	icdC	pseudogene (39/165 nt)	protein IcdC	>		icdC			b4519		b4519			snp_pseudogene			A		1210675	1210675	1210675	G			NC_000913		pseudogene		-1	P4_B6_64			SNP
											1.38722420e-01	icdC	pseudogene (69/165 nt)	protein IcdC	>		icdC			b4519		b4519			snp_pseudogene			C		1210705	1210705	1210705	T			NC_000913		pseudogene		-1	P4_B6_64			SNP
											1.20338440e-01	icdC	pseudogene (72/165 nt)	protein IcdC	>		icdC			b4519		b4519			snp_pseudogene			G		1210708	1210708	1210708	C			NC_000913		pseudogene		-1	P4_B6_64			SNP
											1.17082119e-01	icdC	pseudogene (75/165 nt)	protein IcdC	>		icdC			b4519		b4519			snp_pseudogene			A		1210711	1210711	1210711	G			NC_000913		pseudogene		-1	P4_B6_64			SNP
											8.68558884e-02	icdC	pseudogene (84/165 nt)	protein IcdC	>		icdC			b4519		b4519			snp_pseudogene			C		1210720	1210720	1210720	T			NC_000913		pseudogene		-1	P4_B6_64			SNP
Y	155	F		TAC	155	2		TTC			5.08799553e-02	ldcA	464	murein L,D-carboxypeptidase	<		ldcA			b1192		b1192			snp_nonsynonymous			T		1241841	1241841	1241841	A			NC_000913		nonsynonymous		-1	P4_B6_64	11		SNP
V	86	D		GTC	86	2		GAC			7.22265244e-02	ychS	257	putative uncharacterized protein YchS	>		ychS			b1228		b1228			snp_nonsynonymous			T		1286189	1286189	1286189	A			NC_000913		nonsynonymous		-1	P4_B6_64	11		SNP
											5.35826683e-02	ychS/rttR	intergenic (+53/+29)	putative uncharacterized protein YchS/small RNA RttR	>/<			rttR		b1228/b4425			b4425		snp_intergenic			G		1286261	1286261	1286261	C			NC_000913		intergenic		-1	P4_B6_64			SNP
											1.17060184e-01	pspE/ycjM	intergenic (+62/-151)	thiosulfate sulfurtransferase PspE/glucosylglycerate phosphorylase	>/>			ycjM		b1308/b1309			b1309		snp_intergenic			A		1369289	1369289	1369289	C			NC_000913		intergenic		-1	P4_B6_64			SNP
											1.19252682e-01	pspE/ycjM	intergenic (+94/-119)	thiosulfate sulfurtransferase PspE/glucosylglycerate phosphorylase	>/>			ycjM		b1308/b1309			b1309		snp_intergenic			A		1369321	1369321	1369321	C			NC_000913		intergenic		-1	P4_B6_64			SNP
											5.37056923e-02	pspE/ycjM	intergenic (+136/-77)	thiosulfate sulfurtransferase PspE/glucosylglycerate phosphorylase	>/>			ycjM		b1308/b1309			b1309		snp_intergenic			A		1369363	1369363	1369363	C			NC_000913		intergenic		-1	P4_B6_64			SNP
F	46	V		TTT	46	1		GTT			1.05670929e-01	ycjY	136	putative hydrolase YcjY	<		ycjY			b1327		b1327			snp_nonsynonymous			A		1390942	1390942	1390942	C			NC_000913		nonsynonymous		-1	P4_B6_64	11		SNP
Y	316	D		TAT	316	1		GAT			9.09175873e-02	uspE	946	universal stress protein with a role cellular motility	<		uspE			b1333		b1333			snp_nonsynonymous			A		1396901	1396901	1396901	C			NC_000913		nonsynonymous		-1	P4_B6_64	11		SNP
Y	311	D		TAT	311	1		GAT			5.80315590e-02	uspE	931	universal stress protein with a role cellular motility	<		uspE			b1333		b1333			snp_nonsynonymous			A		1396916	1396916	1396916	C			NC_000913		nonsynonymous		-1	P4_B6_64	11		SNP
T	261	P		ACT	261	1		CCT			8.27927589e-02	paaH	781	3-hydroxyadipyl-CoA dehydrogenase	>		paaH			b1395		b1395			snp_nonsynonymous			A		1459058	1459058	1459058	C			NC_000913		nonsynonymous		-1	P4_B6_64	11		SNP
											1.04342937e-01	nohA/ynfO	intergenic (-80/-309)	Qin prophage; putative prophage DNA-packaging protein NohA/Qin prophage; protein YnfO	</>			nohA		b1548/b4533			b1548		snp_intergenic			A		1635671	1635671	1635671	C			NC_000913		intergenic		-1	P4_B6_64			SNP
R	597	R		CGA	597	3		CGT			6.59255981e-02	rsxC	1791	SoxR [2Fe-2S] reducing system protein RsxC	>		rsxC			b1629		b1629			snp_synonymous			A		1707933	1707933	1707933	T			NC_000913		synonymous		-1	P4_B6_64	11		SNP
R	629	R		CGA	629	3		CGT			8.88891220e-02	rsxC	1887	SoxR [2Fe-2S] reducing system protein RsxC	>		rsxC			b1629		b1629			snp_synonymous			A		1708029	1708029	1708029	T			NC_000913		synonymous		-1	P4_B6_64	11		SNP
A	632	A		GCT	632	3		GCA			1.08160496e-01	rsxC	1896	SoxR [2Fe-2S] reducing system protein RsxC	>		rsxC			b1629		b1629			snp_synonymous			T		1708038	1708038	1708038	A			NC_000913		synonymous		-1	P4_B6_64	11		SNP
A	642	A		GCG	642	3		GCC			5.60617447e-02	rsxC	1926	SoxR [2Fe-2S] reducing system protein RsxC	>		rsxC			b1629		b1629			snp_synonymous			G		1708068	1708068	1708068	C			NC_000913		synonymous		-1	P4_B6_64	11		SNP
*	270	E		TAA	270	1		GAA			6.66160583e-02	sufB	808	Fe-S cluster scaffold complex subunit SufB	<	sufB				b1683	b1683				snp_nonsense			A		1762426	1762426	1762426	C			NC_000913		nonsense		-1	P4_B6_64	11		SNP
C	260	F		TGT	260	2		TTT			6.78386688e-02	ydiU	779	UPF0061 family protein YdiU	<		ydiU			b1706		b1706			snp_nonsynonymous			C		1789690	1789690	1789690	A			NC_000913		nonsynonymous		-1	P4_B6_64	11		SNP
E	97	A		GAA	97	2		GCA			5.53479195e-02	ydjY	290	4Fe-4S ferredoxin-type domain-containing protein YdjY	>		ydjY			b1751		b1751			snp_nonsynonymous			A		1833629	1833629	1833629	C			NC_000913		nonsynonymous		-1	P4_B6_64	11		SNP
T	339	K		ACA	339	2		AAA			7.32622147e-02	flhA	1016	flagellar biosynthesis protein FlhA	<		flhA			b1879		b1879			snp_nonsynonymous			G		1963259	1963259	1963259	T			NC_000913		nonsynonymous		-1	P4_B6_64	11		SNP
V	513	F		GTC	513	1		TTC			8.45956802e-02	tar	1537	methyl-accepting chemotaxis protein Tar	<		tar			b1886		b1886			snp_nonsynonymous			C		1970379	1970379	1970379	A			NC_000913		nonsynonymous		-1	P4_B6_64	11		SNP
P	129	P		CCG	129	3		CCT			9.21692848e-02	fliS	387	flagellar biosynthesis protein FliS	>		fliS			b1925		b1925			snp_synonymous			G		2004913	2004913	2004913	T			NC_000913		synonymous		-1	P4_B6_64	11		SNP
S	141	I		AGT	141	2		ATT			7.29341507e-02	yedE	422	putative selenium transporter YedE	>		yedE			b1929		b1929			snp_nonsynonymous			G		2007922	2007922	2007922	T			NC_000913		nonsynonymous		-1	P4_B6_64	11		SNP
S	39	T		TCT	39	1		ACT			5.11331558e-02	ldtA	115	L,D-transpeptidase ErfK	<		ldtA			b1990		b1990			snp_nonsynonymous			A		2062433	2062433	2062433	T			NC_000913		nonsynonymous		-1	P4_B6_64	11		SNP
I	132	I		ATA	132	3		ATC			7.02533722e-02	rfbX	396	polyisoprenol-linked O-antigen repeat unit flippase	<		rfbX			b2037		b2037			snp_synonymous			T		2108413	2108413	2108413	G			NC_000913		synonymous		-1	P4_B6_64	11		SNP
T	213	K		ACA	213	2		AAA			5.43542862e-01	wcaE	638	putative colanic acid biosynthesis glycosyl transferase	<		wcaE			b2055		b2055			snp_nonsynonymous			G		2128237	2128237	2128237	T			NC_000913		nonsynonymous		-1	P4_B6_64	11		SNP
											1.51100636e-01	gatY/fbaB	intergenic (-24/+284)	tagatose-1,6-bisphosphate aldolase 2 subunit GatY/fructose-bisphosphate aldolase class I	</<			gatY		b2096/b2097			b2096		snp_intergenic			A		2176452	2176452	2176452	C			NC_000913		intergenic		-1	P4_B6_64			SNP
											9.62152481e-02	gatY/fbaB	intergenic (-25/+283)	tagatose-1,6-bisphosphate aldolase 2 subunit GatY/fructose-bisphosphate aldolase class I	</<			gatY		b2096/b2097			b2096		snp_intergenic			T		2176453	2176453	2176453	G			NC_000913		intergenic		-1	P4_B6_64			SNP
											2.79575825e-01	gatY/fbaB	intergenic (-30/+278)	tagatose-1,6-bisphosphate aldolase 2 subunit GatY/fructose-bisphosphate aldolase class I	</<			gatY		b2096/b2097			b2096		snp_intergenic			A		2176458	2176458	2176458	C			NC_000913		intergenic		-1	P4_B6_64			SNP
											2.07735538e-01	gatY/fbaB	intergenic (-41/+267)	tagatose-1,6-bisphosphate aldolase 2 subunit GatY/fructose-bisphosphate aldolase class I	</<			gatY		b2096/b2097			b2096		snp_intergenic			T		2176469	2176469	2176469	G			NC_000913		intergenic		-1	P4_B6_64			SNP
											8.31851959e-02	gatY/fbaB	intergenic (-66/+242)	tagatose-1,6-bisphosphate aldolase 2 subunit GatY/fructose-bisphosphate aldolase class I	</<			gatY		b2096/b2097			b2096		snp_intergenic			T		2176494	2176494	2176494	G			NC_000913		intergenic		-1	P4_B6_64			SNP
											7.58819580e-02	gatY/fbaB	intergenic (-71/+237)	tagatose-1,6-bisphosphate aldolase 2 subunit GatY/fructose-bisphosphate aldolase class I	</<			gatY		b2096/b2097			b2096		snp_intergenic			A		2176499	2176499	2176499	C			NC_000913		intergenic		-1	P4_B6_64			SNP
											5.30304909e-02	gatY/fbaB	intergenic (-72/+236)	tagatose-1,6-bisphosphate aldolase 2 subunit GatY/fructose-bisphosphate aldolase class I	</<			gatY		b2096/b2097			b2096		snp_intergenic			T		2176500	2176500	2176500	G			NC_000913		intergenic		-1	P4_B6_64			SNP
											7.42244720e-02	gatY/fbaB	intergenic (-74/+234)	tagatose-1,6-bisphosphate aldolase 2 subunit GatY/fructose-bisphosphate aldolase class I	</<			gatY		b2096/b2097			b2096		snp_intergenic			A		2176502	2176502	2176502	T			NC_000913		intergenic		-1	P4_B6_64			SNP
											1.05150700e-01	gatY/fbaB	intergenic (-75/+233)	tagatose-1,6-bisphosphate aldolase 2 subunit GatY/fructose-bisphosphate aldolase class I	</<			gatY		b2096/b2097			b2096		snp_intergenic			A		2176503	2176503	2176503	C			NC_000913		intergenic		-1	P4_B6_64			SNP
											7.33947754e-02	gatY/fbaB	intergenic (-83/+225)	tagatose-1,6-bisphosphate aldolase 2 subunit GatY/fructose-bisphosphate aldolase class I	</<			gatY		b2096/b2097			b2096		snp_intergenic			A		2176511	2176511	2176511	C			NC_000913		intergenic		-1	P4_B6_64			SNP
											8.59360695e-02	thiM/rcnR	intergenic (-134/+89)	hydroxyethylthiazole kinase/DNA-binding transcriptional repressor RcnR	</<			thiM		b2104/b2105			b2104		snp_intergenic			T		2184659	2184659	2184659	G			NC_000913		intergenic		-1	P4_B6_64			SNP
											7.74030685e-02	thiM/rcnR	intergenic (-186/+37)	hydroxyethylthiazole kinase/DNA-binding transcriptional repressor RcnR	</<					b2104/b2105					snp_intergenic			A		2184711	2184711	2184711	C			NC_000913		intergenic		-1	P4_B6_64			SNP
D	81	G		GAT	81	2		GGT			1	gyrA	242	DNA gyrase subunit A	<		gyrA			b2231		b2231			snp_nonsynonymous			T		2338403	2338403	2338403	C			NC_000913		nonsynonymous		-1	P4_B6_64	11		SNP
											9.72838402e-02	yfcU	pseudogene (763/2646 nt)	putative outer membrane usher protein YfcU	<		yfcU			b4661		b4661			snp_pseudogene			A		2453463	2453463	2453463	C			NC_000913		pseudogene		-1	P4_B6_64			SNP
											6.88724518e-02	yfcU	pseudogene (731/2646 nt)	putative outer membrane usher protein YfcU	<		yfcU			b4661		b4661			snp_pseudogene			A		2453495	2453495	2453495	T			NC_000913		pseudogene		-1	P4_B6_64			SNP
K	433	Q		AAA	433	1		CAA			1.90226555e-01	yfdI	1297	CPS-53 (KpLE1) prophage; serotype specific glucosyl transferase	>		yfdI			b2352		b2352			snp_nonsynonymous			A		2469651	2469651	2469651	C			NC_000913		nonsynonymous		-1	P4_B6_64	11		SNP
I	434	R		ATA	434	2		AGA			1.18574142e-01	yfdI	1301	CPS-53 (KpLE1) prophage; serotype specific glucosyl transferase	>		yfdI			b2352		b2352			snp_nonsynonymous			T		2469655	2469655	2469655	G			NC_000913		nonsynonymous		-1	P4_B6_64	11		SNP
K	436	Q		AAA	436	1		CAA			1.42328739e-01	yfdI	1306	CPS-53 (KpLE1) prophage; serotype specific glucosyl transferase	>		yfdI			b2352		b2352			snp_nonsynonymous			A		2469660	2469660	2469660	C			NC_000913		nonsynonymous		-1	P4_B6_64	11		SNP
E	437	D		GAA	437	3		GAC			7.18355179e-02	yfdI	1311	CPS-53 (KpLE1) prophage; serotype specific glucosyl transferase	>		yfdI			b2352		b2352			snp_nonsynonymous			A		2469665	2469665	2469665	C			NC_000913		nonsynonymous		-1	P4_B6_64	11		SNP
N	259	I		AAC	259	2		ATC			7.23791122e-02	eutT	776	putative ethanolamine utilization cobalamin adenosyltransferase	<		eutT			b2459		b2459			snp_nonsynonymous			T		2572754	2572754	2572754	A			NC_000913		nonsynonymous		-1	P4_B6_64	11		SNP
T	251	K		ACG	251	2		AAG			6.47163391e-02	eutT	752	putative ethanolamine utilization cobalamin adenosyltransferase	<		eutT			b2459		b2459			snp_nonsynonymous			G		2572778	2572778	2572778	T			NC_000913		nonsynonymous		-1	P4_B6_64	11		SNP
R	306	L		CGT	306	2		CTT			8.43935013e-02	hyfC	917	hydrogenase 4 component C	>		hyfC			b2483		b2483			snp_nonsynonymous			G		2603987	2603987	2603987	T			NC_000913		nonsynonymous		-1	P4_B6_64	11		SNP
V	117	L		GTG	117	1		TTG			1.07070446e-01	hcaD	349	putative 3-phenylpropionate/cinnamate dioxygenase ferredoxin reductase subunit	>		hcaD			b2542		b2542			snp_nonsynonymous			G		2671619	2671619	2671619	T			NC_000913		nonsynonymous		-1	P4_B6_64	11		SNP
V	118	L		GTT	118	1		CTT			6.89949989e-02	hcaD	352	putative 3-phenylpropionate/cinnamate dioxygenase ferredoxin reductase subunit	>		hcaD			b2542		b2542			snp_nonsynonymous			G		2671622	2671622	2671622	C			NC_000913		nonsynonymous		-1	P4_B6_64	11		SNP
											8.03151131e-02	kgtP/rrfG	intergenic (-104/+219)	alpha-ketoglutarate:H(+) symporter/5S ribosomal RNA	</<			kgtP		b2587/b2588			b2587		snp_intergenic			A		2725074	2725074	2725074	T			NC_000913		intergenic		-1	P4_B6_64			SNP
											5.99112511e-02	bamD/insA-1	intergenic (+121/-177)	outer membrane protein assembly factor BamD/IS1 protein InsA	>/>			insA-1		b2595/b0022_2			b0022_2		snp_intergenic			A		2736228	2736228	2736228	C			NC_000913		intergenic		-1	P4_B6_64			SNP
S	23	R		AGT	23	1		CGT			5.06906986e-01	raiA	67	stationary phase translation inhibitor and ribosome stability factor	>		raiA			b2597		b2597			snp_nonsynonymous			A		2737220	2737220	2737220	C			NC_000913		nonsynonymous		-1	P4_B6_64	11		SNP
T	9	K		ACG	9	2		AAG			7.35678673e-02	ascG	26	DNA-binding transcriptional repressor AscG	<		ascG			b2714		b2714			snp_nonsynonymous			G		2839239	2839239	2839239	T			NC_000913		nonsynonymous		-1	P4_B6_64	11		SNP
I	449	I		ATA	449	3		ATC			6.15649223e-02	ascF	1347	beta-glucoside specific PTS enzyme IIBC component	>		ascF			b2715		b2715			snp_synonymous			A		2840870	2840870	2840870	C			NC_000913		synonymous		-1	P4_B6_64	11		SNP
V	457	E		GTG	457	2		GAG			6.87680244e-02	ascF	1370	beta-glucoside specific PTS enzyme IIBC component	>		ascF			b2715		b2715			snp_nonsynonymous			T		2840893	2840893	2840893	A			NC_000913		nonsynonymous		-1	P4_B6_64	11		SNP
V	462	E		GTG	462	2		GAG			6.20326996e-02	ascF	1385	beta-glucoside specific PTS enzyme IIBC component	>		ascF			b2715		b2715			snp_nonsynonymous			T		2840908	2840908	2840908	A			NC_000913		nonsynonymous		-1	P4_B6_64	11		SNP
*	91	E		TAA	91	1		GAA			8.75778198e-02	barA	271	sensory histidine kinase BarA	>	barA				b2786	b2786				snp_nonsense			T		2915327	2915327	2915327	G			NC_000913		nonsense		-1	P4_B6_64	11		SNP
C	158	G		TGC	158	1		GGC			7.32827187e-02	sdaB	472	L-serine deaminase II	>		sdaB			b2797		b2797			snp_nonsynonymous			T		2930047	2930047	2930047	G			NC_000913		nonsynonymous		-1	P4_B6_64	11		SNP
F	527	L		TTT	527	3		TTG			5.17249107e-02	recD	1581	exodeoxyribonuclease V subunit RecD	<		recD			b2819		b2819			snp_nonsynonymous			A		2950881	2950881	2950881	C			NC_000913		nonsynonymous		-1	P4_B6_64	11		SNP
V	60	L		GTG	60	1		TTG			5.19137383e-02	araE	178	arabinose:H(+) symporter	<		araE			b2841		b2841			snp_nonsynonymous			C		2982005	2982005	2982005	A			NC_000913		nonsynonymous		-1	P4_B6_64	11		SNP
											1.23527527e-01	ygfF/gcvP	intergenic (-149/+118)	putative NAD(P)-binding oxidoreductase with NAD(P)-binding Rossmann-fold domain/glycine decarboxylase	</<			ygfF		b2902/b2903			b2902		snp_intergenic			G		3046050	3046050	3046050	T			NC_000913		intergenic		-1	P4_B6_64			SNP
V	231	F		GTC	231	1		TTC			1.37434959e-01	metK	691	methionine adenosyltransferase	>		metK			b2942		b2942			snp_nonsynonymous			G		3087396	3087396	3087396	T			NC_000913		nonsynonymous		-1	P4_B6_64	11		SNP
V	239	D		GTC	239	2		GAC			5.79781532e-02	metK	716	methionine adenosyltransferase	>		metK			b2942		b2942			snp_nonsynonymous			T		3087421	3087421	3087421	A			NC_000913		nonsynonymous		-1	P4_B6_64	11		SNP
V	242	D		GTT	242	2		GAT			6.89349174e-02	yqhG	725	DUF3828 domain-containing protein YqhG	>		yqhG			b3013		b3013			snp_nonsynonymous			T		3158374	3158374	3158374	A			NC_000913		nonsynonymous		-1	P4_B6_64	11		SNP
V	243	E		GTA	243	2		GAA			5.89213371e-02	yqhG	728	DUF3828 domain-containing protein YqhG	>		yqhG			b3013		b3013			snp_nonsynonymous			T		3158377	3158377	3158377	A			NC_000913		nonsynonymous		-1	P4_B6_64	11		SNP
R	80	S		CGC	80	1		AGC			4.53303814e-01	parC	238	DNA topoisomerase IV subunit A	<		parC			b3019		b3019			snp_nonsynonymous			G		3165736	3165736	3165736	T			NC_000913		nonsynonymous		-1	P4_B6_64	11		SNP
A	445	A		GCT	445	3		GCG			6.98690414e-02	qseC	1335	sensory histidine kinase QseC	>		qseC			b3026		b3026			snp_synonymous			T		3171818	3171818	3171818	G			NC_000913		synonymous		-1	P4_B6_64	11		SNP
N	57	H		AAT	57	1		CAT			5.84349632e-02	mzrA	169	modulator protein MzrA	>		mzrA			b3096		b3096			snp_nonsynonymous			A		3248607	3248607	3248607	C			NC_000913		nonsynonymous		-1	P4_B6_64	11		SNP
V	37	G		GTT	37	2		GGT			5.38816452e-02	tdcD	110	propionate kinase	<		tdcD			b3115		b3115			snp_nonsynonymous			A		3263551	3263551	3263551	C			NC_000913		nonsynonymous		-1	P4_B6_64	11		SNP
											7.55381584e-02	tldD/yhdP	intergenic (-118/+312)	metalloprotease TldD/AsmA2 domain-containing protein	</<			tldD		b3244/b4472			b3244		snp_intergenic			C		3392146	3392146	3392146	A			NC_000913		intergenic		-1	P4_B6_64			SNP
											6.16469383e-02	tldD/yhdP	intergenic (-131/+299)	metalloprotease TldD/AsmA2 domain-containing protein	</<			tldD		b3244/b4472			b3244		snp_intergenic			C		3392159	3392159	3392159	G			NC_000913		intergenic		-1	P4_B6_64			SNP
											5.22794724e-02	tldD/yhdP	intergenic (-222/+208)	metalloprotease TldD/AsmA2 domain-containing protein	</<					b3244/b4472					snp_intergenic			C		3392250	3392250	3392250	G			NC_000913		intergenic		-1	P4_B6_64			SNP
A	248	A		GCG	248	3		GCT			7.22117424e-02	mreC	744	cell shape determining protein MreC	<		mreC			b3250		b3250			snp_synonymous			C		3399235	3399235	3399235	A			NC_000913		synonymous		-1	P4_B6_64	11		SNP
L	38	F		TTA	38	3		TTC			9.03549194e-02	gspC	114	Type II secretion system protein GspC	>		gspC			b3324		b3324			snp_nonsynonymous			A		3455691	3455691	3455691	C			NC_000913		nonsynonymous		-1	P4_B6_64	11		SNP
											8.77623558e-02	frlR/yhfS	intergenic (+72/+80)	putative DNA-binding transcriptional regulator FrlR/putative aminotransferase YhfS	>/<			yhfS		b3375/b3376			b3376		snp_intergenic			G		3504855	3504855	3504855	T			NC_000913		intergenic		-1	P4_B6_64			SNP
V	197	V		GTT	197	3		GTG			5.25836945e-02	yhgE	591	putative transport protein YhgE	<		yhgE			b3402		b3402			snp_synonymous			A		3531849	3531849	3531849	C			NC_000913		synonymous		-1	P4_B6_64	11		SNP
											5.70240021e-02	ompR/greB	intergenic (-197/-31)	DNA-binding transcriptional dual regulator OmpR/transcription elongation factor GreB	</>					b3405/b3406					snp_intergenic			A		3536781	3536781	3536781	C			NC_000913		intergenic		-1	P4_B6_64			SNP
											1.22949600e-01	greB/yhgF	intergenic (+39/-58)	transcription elongation factor GreB/putative RNA-binding protein YhgF	>/>			yhgF		b3406/b3407			b3407		snp_intergenic			T		3537327	3537327	3537327	G			NC_000913		intergenic		-1	P4_B6_64			SNP
R	759	S		CGC	759	1		AGC			6.77394867e-02	yhgF	2275	putative RNA-binding protein YhgF	>		yhgF			b3407		b3407			snp_nonsynonymous			C		3539659	3539659	3539659	A			NC_000913		nonsynonymous		-1	P4_B6_64	11		SNP
V	220	G		GTT	220	2		GGT			7.60207176e-02	ftsY	659	signal recognition particle receptor	<		ftsY			b3464		b3464			snp_nonsynonymous			A		3603585	3603585	3603585	C			NC_000913		nonsynonymous		-1	P4_B6_64	11		SNP
*	204	L		TAA	204	2		TTA			6.63461685e-02	ftsY	611	signal recognition particle receptor	<	ftsY				b3464	b3464				snp_nonsense			T		3603633	3603633	3603633	A			NC_000913		nonsense		-1	P4_B6_64	11		SNP
											6.25157356e-02	zntA/tusA	intergenic (+72/+30)	Zn(2(+))/Cd(2(+))/Pb(2(+)) exporting P-type ATPase/sulfur transfer protein TusA	>/<			tusA		b3469/b3470			b3470		snp_intergenic			C		3608721	3608721	3608721	A			NC_000913		intergenic		-1	P4_B6_64			SNP
											5.82051277e-02	hdeA/hdeD	intergenic (-163/-92)	HdeA monomer, chaperone active form/acid-resistance membrane protein	</>					b3510/b3511					snp_intergenic			T		3656903	3656903	3656903	G			NC_000913		intergenic		-1	P4_B6_64			SNP
P	418	T		CCG	418	1		ACG			9.79833603e-02	xylB	1252	xylulokinase	<		xylB			b3564		b3564			snp_nonsynonymous			G		3728120	3728120	3728120	T			NC_000913		nonsynonymous		-1	P4_B6_64	11		SNP
S	416	Y		TCC	416	2		TAC			6.80642128e-02	xylB	1247	xylulokinase	<		xylB			b3564		b3564			snp_nonsynonymous			G		3728125	3728125	3728125	T			NC_000913		nonsynonymous		-1	P4_B6_64	11		SNP
S	401	Y		TCC	401	2		TAC			5.06334305e-02	xylB	1202	xylulokinase	<		xylB			b3564		b3564			snp_nonsynonymous			G		3728170	3728170	3728170	T			NC_000913		nonsynonymous		-1	P4_B6_64	11		SNP
F	121	C		TTT	121	2		TGT			5.69887161e-02	htrL	362	protein HtrL	<		htrL			b3618		b3618			snp_nonsynonymous			A		3793322	3793322	3793322	C			NC_000913		nonsynonymous		-1	P4_B6_64	11		SNP
F	119	L		TTT	119	3		TTG			7.10544586e-02	htrL	357	protein HtrL	<		htrL			b3618		b3618			snp_nonsynonymous			A		3793327	3793327	3793327	C			NC_000913		nonsynonymous		-1	P4_B6_64	11		SNP
I	107	L		ATA	107	1		TTA			6.71300888e-02	htrL	319	protein HtrL	<		htrL			b3618		b3618			snp_nonsynonymous			T		3793365	3793365	3793365	A			NC_000913		nonsynonymous		-1	P4_B6_64	11		SNP
I	101	R		ATA	101	2		AGA			8.94994736e-02	htrL	302	protein HtrL	<		htrL			b3618		b3618			snp_nonsynonymous			A		3793382	3793382	3793382	C			NC_000913		nonsynonymous		-1	P4_B6_64	11		SNP
H	12	Q		CAC	12	3		CAA			1.45806789e-01	xanP	36	xanthine:H(+) symporter XanP	>		xanP			b3654		b3654			snp_nonsynonymous			C		3828980	3828980	3828980	A			NC_000913		nonsynonymous		-1	P4_B6_64	11		SNP
V	14	V		GTG	14	3		GTT			9.03415680e-02	xanP	42	xanthine:H(+) symporter XanP	>		xanP			b3654		b3654			snp_synonymous			G		3828986	3828986	3828986	T			NC_000913		synonymous		-1	P4_B6_64	11		SNP
S	315	A		TCG	315	1		GCG			1.27491951e-01	bglB	943	6-phospho-beta-glucosidase B	<		bglB			b3721		b3721			snp_nonsynonymous			A		3902759	3902759	3902759	C			NC_000913		nonsynonymous		-1	P4_B6_64	11		SNP
P	75	P		CCT	75	3		CCG			8.05473328e-02	atpD	225	ATP synthase F1 complex subunit beta	<		atpD			b3732		b3732			snp_synonymous			A		3917151	3917151	3917151	C			NC_000913		synonymous		-1	P4_B6_64	11		SNP
											6.02874756e-02	ilvC/ppiC	intergenic (+37/+50)	ketol-acid reductoisomerase (NADP(+))/peptidyl-prolyl cis-trans isomerase C	>/<			ppiC		b3774/b3775			b3775		snp_intergenic			C		3959482	3959482	3959482	A			NC_000913		intergenic		-1	P4_B6_64			SNP
T	683	P		ACA	683	1		CCA			8.16769600e-02	metE	2047	cobalamin-independent homocysteine transmethylase	>		metE			b3829		b3829			snp_nonsynonymous			A		4015099	4015099	4015099	C			NC_000913		nonsynonymous		-1	P4_B6_64	11		SNP
I	686	I		ATA	686	3		ATC			8.13384056e-02	metE	2058	cobalamin-independent homocysteine transmethylase	>		metE			b3829		b3829			snp_synonymous			A		4015110	4015110	4015110	C			NC_000913		synonymous		-1	P4_B6_64	11		SNP
M	1	M		ATT	1	3		ATG			6.00404739e-02	yiiG	3	DUF3829 domain-containing lipoprotein YiiG	>		yiiG			b3896		b3896			snp_synonymous			T		4087004	4087004	4087004	G			NC_000913		synonymous		-1	P4_B6_64	11		SNP
D	6	E		GAC	6	3		GAA			5.06010056e-02	rhaA	18	L-rhamnose isomerase	<		rhaA			b3903		b3903			snp_nonsynonymous			G		4095965	4095965	4095965	T			NC_000913		nonsynonymous		-1	P4_B6_64	11		SNP
											5.17339706e-02	purH/rrsE	intergenic (-60/-555)	bifunctional AICAR transformylase/IMP cyclohydrolase/16S ribosomal RNA	</>			purH		b4006/b4007			b4006		snp_intergenic			A		4207592	4207592	4207592	T			NC_000913		intergenic		-1	P4_B6_64			SNP
G	141	G		GGA	141	3		GGC			9.71107483e-02	malF	423	maltose ABC transporter membrane subunit MalF	<		malF			b4033		b4033			snp_synonymous			T		4244653	4244653	4244653	G			NC_000913		synonymous		-1	P4_B6_64	11		SNP
											5.72619438e-02	malE/malK	intergenic (-178/-187)	maltose ABC transporter periplasmic binding protein/maltose ABC transporter ATP binding subunit	</>					b4034/b4035					snp_intergenic			T		4246597	4246597	4246597	G			NC_000913		intergenic		-1	P4_B6_64			SNP
Y	89	D		TAT	89	1		GAT			1.27716541e-01	yjeN	265	protein YjeN	>		yjeN			b4157		b4157			snp_nonsynonymous			T		4385659	4385659	4385659	G			NC_000913		nonsynonymous		-1	P4_B6_64	11		SNP
L	92	R		CTT	92	2		CGT			6.41083717e-02	yjeN	275	protein YjeN	>		yjeN			b4157		b4157			snp_nonsynonymous			T		4385669	4385669	4385669	G			NC_000913		nonsynonymous		-1	P4_B6_64	11		SNP
											4.10008099e-01	fimE/fimA	intergenic (+57/-120)	regulator for fimA/type 1 fimbriae major subunit	>/>			fimA		b4313/b4314			b4314		inversion					4542692	4542997	4542692	306-bp			NC_000913	306			-1	P4_B6_64			INV
S	93	A		TCG	93	1		GCG			6.89425468e-02	bglJ	277	DNA-binding transcriptional regulator BglJ	>		bglJ			b4366		b4366			snp_nonsynonymous			T		4604438	4604438	4604438	G			NC_000913		nonsynonymous		-1	P4_B6_64	11		SNP
V	95	D		GTT	95	2		GAT			5.82861900e-02	bglJ	284	DNA-binding transcriptional regulator BglJ	>		bglJ			b4366		b4366			snp_nonsynonymous			T		4604445	4604445	4604445	A			NC_000913		nonsynonymous		-1	P4_B6_64	11		SNP
D	173	E		GAC	173	3		GAA			5.47256470e-02	fhuF	519	hydroxamate siderophore iron reductase	<		fhuF			b4367		b4367			snp_nonsynonymous			G		4605147	4605147	4605147	T			NC_000913		nonsynonymous		-1	P4_B6_64	11		SNP
T	159	T		ACT	159	3		ACG			7.62486458e-02	fhuF	477	hydroxamate siderophore iron reductase	<		fhuF			b4367		b4367			snp_synonymous			A		4605189	4605189	4605189	C			NC_000913		synonymous		-1	P4_B6_64	11		SNP
V	440	V		GTA	440	3		GTT			6.24742508e-02	creD	1320	putative inner membrane protein	>		creD			b4400		b4400			snp_synonymous			A		4639499	4639499	4639499	T			NC_000913		synonymous		-1	P4_B6_64	11		SNP
											8.10313225e-02	fhuB/hemL	intergenic (+9/+149)	iron(III) hydroxamate ABC transporter membrane subunit/glutamate-1-semialdehyde aminotransferase	>/<			hemL		b0153/b0154			b0154		snp_intergenic			A		173453	173453	173453	T			NC_000913		intergenic		-1	P4_C5_2048			SNP
I	80	I		ATA	80	3		ATC			6.12688065e-02	ykfM	240	uncharacterized protein YkfM	<		ykfM			b4586		b4586			snp_synonymous			T		238497	238497	238497	G			NC_000913		synonymous		-1	P4_C5_2048	11		SNP
*	77	S		TAA	77	2		TCA			8.10122490e-02	ykfM	230	uncharacterized protein YkfM	<	ykfM				b4586	b4586				snp_nonsense			T		238507	238507	238507	G			NC_000913		nonsense		-1	P4_C5_2048	11		SNP
I	72	L		ATT	72	1		CTT			1.21988297e-01	ykfM	214	uncharacterized protein YkfM	<		ykfM			b4586		b4586			snp_nonsynonymous			T		238523	238523	238523	G			NC_000913		nonsynonymous		-1	P4_C5_2048	11		SNP
L	69	V		TTA	69	1		GTA			1.05216980e-01	ykfM	205	uncharacterized protein YkfM	<		ykfM			b4586		b4586			snp_nonsynonymous			A		238532	238532	238532	C			NC_000913		nonsynonymous		-1	P4_C5_2048	11		SNP
N	68	H		AAT	68	1		CAT			8.01820755e-02	ykfM	202	uncharacterized protein YkfM	<		ykfM			b4586		b4586			snp_nonsynonymous			T		238535	238535	238535	G			NC_000913		nonsynonymous		-1	P4_C5_2048	11		SNP
H	379	Q		CAC	379	3		CAA			8.43243599e-02	yagH	1137	CP4-6 prophage; putative xylosidase/arabinosidase	>		yagH			b0271		b0271			snp_nonsynonymous			C		287149	287149	287149	A			NC_000913		nonsynonymous		-1	P4_C5_2048	11		SNP
D	317	E		GAC	317	3		GAA			1.82461262e-01	paoC	951	aldehyde dehydrogenase: molybdenum cofactor-binding subunit	<		paoC			b0284		b0284			snp_nonsynonymous			G		299208	299208	299208	T			NC_000913		nonsynonymous		-1	P4_C5_2048	11		SNP
N	30	K		AAT	30	3		AAA			8.51631165e-02	paoA	90	aldehyde dehydrogenase, Fe-S subunit	<		paoA			b0286		b0286			snp_nonsynonymous			A		301708	301708	301708	T			NC_000913		nonsynonymous		-1	P4_C5_2048	11		SNP
											5.58609962e-02	codA/cynR	intergenic (+324/+13)	cytosine/isoguanine deaminase/DNA-binding transcriptional dual regulator CynR	>/<			cynR		b0337/b0338			b0338		snp_intergenic			T		357002	357002	357002	C			NC_000913		intergenic		-1	P4_C5_2048			SNP
R	94	S		CGC	94	1		AGC			1.18788719e-01	cynX	280	cyanate transporter	>		cynX			b0341		b0341			snp_nonsynonymous			C		359495	359495	359495	A			NC_000913		nonsynonymous		-1	P4_C5_2048	11		SNP
R	341	L		CGG	341	2		CTG			9.06167030e-02	malZ	1022	maltodextrin glucosidase	>		malZ			b0403		b0403			snp_nonsynonymous			G		422763	422763	422763	T			NC_000913		nonsynonymous		-1	P4_C5_2048	11		SNP
											1	acrA/acrR	intergenic (-101/-41)	multidrug efflux pump membrane fusion lipoprotein AcrA/DNA-binding transcriptional repressor AcrR	</>			acrA		b0463/b0464			b0463		small_indel					484944	484944	484944	A			NC_000913	1			-1	P4_C5_2048			DEL
											6.55236244e-02	cnoX/ybbO	intergenic (-55/+6)	chaperedoxin/NADP(+)-dependent aldehyde reductase	</<			cnoX		b0492/b0493			b0492		snp_intergenic			G		517558	517558	517558	T			NC_000913		intergenic		-1	P4_C5_2048			SNP
											1.04595184e-01	glnS/chiP	intergenic (+251/-326)	glutamine--tRNA ligase/chitobiose outer membrane channel	>/>			chiP		b0680/b0681			b0681		snp_intergenic			G		707232	707232	707232	T			NC_000913		intergenic		-1	P4_C5_2048			SNP
N	237	K		AAC	237	3		AAA			7.09500313e-02	tolA	711	Tol-Pal system protein TolA	>		tolA			b0739		b0739			snp_nonsynonymous			C		776276	776276	776276	A			NC_000913		nonsynonymous		-1	P4_C5_2048	11		SNP
N	289	K		AAC	289	3		AAA			7.66224861e-02	tolA	867	Tol-Pal system protein TolA	>		tolA			b0739		b0739			snp_nonsynonymous			C		776432	776432	776432	A			NC_000913		nonsynonymous		-1	P4_C5_2048	11		SNP
											8.04820061e-02	lysY/lysZ	intergenic (+16/-131)	tRNA-Lys/tRNA-Lys	>/>			lysZ		b0747/b0748			b0748		snp_intergenic			A		780462	780462	780462	T			NC_000913		intergenic		-1	P4_C5_2048			SNP
											1.69716358e-01	lysO/aqpZ	intergenic (-369/+126)	L-lysine exporter/water channel AqpZ	</<					b0874/b0875					snp_intergenic			G		914450	914450	914450	T			NC_000913		intergenic		-1	P4_C5_2048			SNP
											1	ompF	coding (91-94/1089 nt)	outer membrane porin F	<	ompF				b0929	b0929				small_indel					986113	986116	986113	TGTT			NC_000913	4			-1	P4_C5_2048			DEL
H	455	Q		CAC	455	3		CAA			5.90624809e-02	pqiB	1365	intermembrane transport protein PqiB	>		pqiB			b0951		b0951			snp_nonsynonymous			C		1013847	1013847	1013847	A			NC_000913		nonsynonymous		-1	P4_C5_2048	11		SNP
R	139	L		CGG	139	2		CTG			1.62952900e-01	mdtH	416	multidrug efflux pump MdtH	<		mdtH			b1065		b1065			snp_nonsynonymous			C		1124135	1124135	1124135	A			NC_000913		nonsynonymous		-1	P4_C5_2048	11		SNP
											1	[icd]–[icdC]		[icd],ymfD,ymfE,lit,intE,xisE,ymfH,ymfI,ymfJ,ymfK,ymfT,ymfL,ymfM,oweE,ymfN,aaaE,ymfR,beeE,jayE,ymfQ,ycfK,tfaP,tfaE,stfE,pinE,mcrA,[icdC]		ymfD,ymfE,lit,intE,xisE,ymfH,ymfI,ymfJ,ymfK,ymfT,ymfL,ymfM,oweE,ymfN,aaaE,ymfR,beeE,jayE,ymfQ,ycfK,tfaP,tfaE,stfE,pinE,mcrA,icdC	icd			[b1136]–[b4519]	b1137,b1138,b1139,b1140,b1141,b1142,b1143,b1144,b1145,b1146,b1147,b1148,b4692,b1149,b4693,b1150,b1151,b1152,b1153,b1154,b1155,b1156,b1157,b1158,b1159,b4519	b1136			large_deletion					1195441	1210728	1195441	15288-bp			NC_000913	15288			-1	P4_C5_2048			DEL
V	86	D		GTC	86	2		GAC			1.40928268e-01	ychS	257	putative uncharacterized protein YchS	>		ychS			b1228		b1228			snp_nonsynonymous			T		1286189	1286189	1286189	A			NC_000913		nonsynonymous		-1	P4_C5_2048	11		SNP
L	92	*		TTG	92	2		TAG			9.15780067e-02	ychS	275	putative uncharacterized protein YchS	>		ychS			b1228		b1228			snp_nonsynonymous			T		1286207	1286207	1286207	A			NC_000913		nonsynonymous		-1	P4_C5_2048	11		SNP
											1	puuA/puuD	intergenic (-211/-1)	glutamate-putrescine ligase/gamma-glutamyl-gamma-aminobutyrate hydrolase	</>					b1297/b1298					snp_intergenic			T		1360343	1360343	1360343	C			NC_000913		intergenic		-1	P4_C5_2048			SNP
											7.30929375e-02	pspE/ycjM	intergenic (+66/-147)	thiosulfate sulfurtransferase PspE/glucosylglycerate phosphorylase	>/>			ycjM		b1308/b1309			b1309		snp_intergenic			C		1369293	1369293	1369293	A			NC_000913		intergenic		-1	P4_C5_2048			SNP
H	172	Q		CAC	172	3		CAA			5.25784492e-02	ycjF	516	conserved inner membrane protein YcjF	>		ycjF			b1322		b1322			snp_nonsynonymous			C		1385250	1385250	1385250	A			NC_000913		nonsynonymous		-1	P4_C5_2048	11		SNP
Y	316	D		TAT	316	1		GAT			9.47012901e-02	uspE	946	universal stress protein with a role cellular motility	<		uspE			b1333		b1333			snp_nonsynonymous			A		1396901	1396901	1396901	C			NC_000913		nonsynonymous		-1	P4_C5_2048	11		SNP
											5.98125458e-02	ydbA	pseudogene (945/2518 nt)	putative outer membrane protein, N-terminal fragment	>		ydbA			b4492		b4492			snp_pseudogene			G		1465560	1465560	1465560	C			NC_000913		pseudogene		-1	P4_C5_2048			SNP
											5.77087402e-02	ydbA	pseudogene (1047/2518 nt)	putative outer membrane protein, N-terminal fragment	>		ydbA			b4492		b4492			snp_pseudogene			G		1465662	1465662	1465662	T			NC_000913		pseudogene		-1	P4_C5_2048			SNP
V	65	E		GTA	65	2		GAA			1.56066895e-01	hipB	194	antitoxin/DNA-binding transcriptional repressor HipB	<		hipB			b1508		b1508			snp_nonsynonymous			A		1591473	1591473	1591473	T			NC_000913		nonsynonymous		-1	P4_C5_2048	11		SNP
											9.87749100e-02	nohA/ynfO	intergenic (-117/-272)	Qin prophage; putative prophage DNA-packaging protein NohA/Qin prophage; protein YnfO	</>			nohA		b1548/b4533			b1548		snp_intergenic			A		1635708	1635708	1635708	C			NC_000913		intergenic		-1	P4_C5_2048			SNP
R	629	R		CGA	629	3		CGT			9.82007980e-02	rsxC	1887	SoxR [2Fe-2S] reducing system protein RsxC	>		rsxC			b1629		b1629			snp_synonymous			A		1708029	1708029	1708029	T			NC_000913		synonymous		-1	P4_C5_2048	11		SNP
A	632	A		GCT	632	3		GCA			1.17197990e-01	rsxC	1896	SoxR [2Fe-2S] reducing system protein RsxC	>		rsxC			b1629		b1629			snp_synonymous			T		1708038	1708038	1708038	A			NC_000913		synonymous		-1	P4_C5_2048	11		SNP
A	642	A		GCG	642	3		GCC			5.27200699e-02	rsxC	1926	SoxR [2Fe-2S] reducing system protein RsxC	>		rsxC			b1629		b1629			snp_synonymous			G		1708068	1708068	1708068	C			NC_000913		synonymous		-1	P4_C5_2048	11		SNP
K	47	N		AAG	47	3		AAT			6.44340515e-02	aroH	141	3-deoxy-7-phosphoheptulonate synthase, Trp-sensitive	>		aroH			b1704		b1704			snp_nonsynonymous			G		1787799	1787799	1787799	T			NC_000913		nonsynonymous		-1	P4_C5_2048	11		SNP
C	50	F		TGT	50	2		TTT			5.35559654e-02	astD	149	aldehyde dehydrogenase	<		astD			b1746		b1746			snp_nonsynonymous			C		1828810	1828810	1828810	A			NC_000913		nonsynonymous		-1	P4_C5_2048	11		SNP
D	119	E		GAC	119	3		GAA			2.53041267e-01	ydjY	357	4Fe-4S ferredoxin-type domain-containing protein YdjY	>		ydjY			b1751		b1751			snp_nonsynonymous			C		1833696	1833696	1833696	A			NC_000913		nonsynonymous		-1	P4_C5_2048	11		SNP
											1.54466629e-01	gatY/fbaB	intergenic (-24/+284)	tagatose-1,6-bisphosphate aldolase 2 subunit GatY/fructose-bisphosphate aldolase class I	</<			gatY		b2096/b2097			b2096		snp_intergenic			A		2176452	2176452	2176452	C			NC_000913		intergenic		-1	P4_C5_2048			SNP
											1.49617195e-01	gatY/fbaB	intergenic (-25/+283)	tagatose-1,6-bisphosphate aldolase 2 subunit GatY/fructose-bisphosphate aldolase class I	</<			gatY		b2096/b2097			b2096		snp_intergenic			T		2176453	2176453	2176453	G			NC_000913		intergenic		-1	P4_C5_2048			SNP
											7.37972260e-02	gatY/fbaB	intergenic (-26/+282)	tagatose-1,6-bisphosphate aldolase 2 subunit GatY/fructose-bisphosphate aldolase class I	</<			gatY		b2096/b2097			b2096		snp_intergenic			T		2176454	2176454	2176454	A			NC_000913		intergenic		-1	P4_C5_2048			SNP
											3.05256367e-01	gatY/fbaB	intergenic (-30/+278)	tagatose-1,6-bisphosphate aldolase 2 subunit GatY/fructose-bisphosphate aldolase class I	</<			gatY		b2096/b2097			b2096		snp_intergenic			A		2176458	2176458	2176458	C			NC_000913		intergenic		-1	P4_C5_2048			SNP
											3.06966782e-01	gatY/fbaB	intergenic (-41/+267)	tagatose-1,6-bisphosphate aldolase 2 subunit GatY/fructose-bisphosphate aldolase class I	</<			gatY		b2096/b2097			b2096		snp_intergenic			T		2176469	2176469	2176469	G			NC_000913		intergenic		-1	P4_C5_2048			SNP
											7.10129738e-02	gatY/fbaB	intergenic (-57/+251)	tagatose-1,6-bisphosphate aldolase 2 subunit GatY/fructose-bisphosphate aldolase class I	</<			gatY		b2096/b2097			b2096		snp_intergenic			T		2176485	2176485	2176485	A			NC_000913		intergenic		-1	P4_C5_2048			SNP
											1.22805119e-01	gatY/fbaB	intergenic (-66/+242)	tagatose-1,6-bisphosphate aldolase 2 subunit GatY/fructose-bisphosphate aldolase class I	</<			gatY		b2096/b2097			b2096		snp_intergenic			T		2176494	2176494	2176494	G			NC_000913		intergenic		-1	P4_C5_2048			SNP
											7.71512985e-02	gatY/fbaB	intergenic (-71/+237)	tagatose-1,6-bisphosphate aldolase 2 subunit GatY/fructose-bisphosphate aldolase class I	</<			gatY		b2096/b2097			b2096		snp_intergenic			A		2176499	2176499	2176499	C			NC_000913		intergenic		-1	P4_C5_2048			SNP
											7.41381645e-02	gatY/fbaB	intergenic (-74/+234)	tagatose-1,6-bisphosphate aldolase 2 subunit GatY/fructose-bisphosphate aldolase class I	</<			gatY		b2096/b2097			b2096		snp_intergenic			A		2176502	2176502	2176502	T			NC_000913		intergenic		-1	P4_C5_2048			SNP
											1.05794907e-01	gatY/fbaB	intergenic (-75/+233)	tagatose-1,6-bisphosphate aldolase 2 subunit GatY/fructose-bisphosphate aldolase class I	</<			gatY		b2096/b2097			b2096		snp_intergenic			A		2176503	2176503	2176503	C			NC_000913		intergenic		-1	P4_C5_2048			SNP
											1.03425503e-01	gatY/fbaB	intergenic (-83/+225)	tagatose-1,6-bisphosphate aldolase 2 subunit GatY/fructose-bisphosphate aldolase class I	</<			gatY		b2096/b2097			b2096		snp_intergenic			A		2176511	2176511	2176511	C			NC_000913		intergenic		-1	P4_C5_2048			SNP
											1.36414051e-01	yohP/dusC	intergenic (+112/+261)	putative membrane protein YohP/tRNA-dihydrouridine(16) synthase	>/<			dusC		b4679/b2140			b2140		snp_intergenic			C		2228401	2228401	2228401	A			NC_000913		intergenic		-1	P4_C5_2048			SNP
											1.04247093e-01	yohP/dusC	intergenic (+125/+248)	putative membrane protein YohP/tRNA-dihydrouridine(16) synthase	>/<			dusC		b4679/b2140			b2140		snp_intergenic			A		2228414	2228414	2228414	T			NC_000913		intergenic		-1	P4_C5_2048			SNP
											1.04341507e-01	eco/mqo	intergenic (+256/+459)	serine protease inhibitor ecotin/malate:quinone oxidoreductase	>/<			mqo		b2209/b2210			b2210		snp_intergenic			T		2303873	2303873	2303873	C			NC_000913		intergenic		-1	P4_C5_2048			SNP
											1.09818935e-01	eco/mqo	intergenic (+295/+420)	serine protease inhibitor ecotin/malate:quinone oxidoreductase	>/<			mqo		b2209/b2210			b2210		snp_intergenic			C		2303912	2303912	2303912	A			NC_000913		intergenic		-1	P4_C5_2048			SNP
G	87	D		GGC	87	2		GAC			1	gyrA	260	DNA gyrase subunit A	<		gyrA			b2231		b2231			snp_nonsynonymous			C		2338385	2338385	2338385	T			NC_000913		nonsynonymous		-1	P4_C5_2048	11		SNP
W	83	S		TGG	83	2		TCG			1	gyrA	248	DNA gyrase subunit A	<		gyrA			b2231		b2231			snp_nonsynonymous			C		2338397	2338397	2338397	G			NC_000913		nonsynonymous		-1	P4_C5_2048	11		SNP
K	433	Q		AAA	433	1		CAA			1.84114456e-01	yfdI	1297	CPS-53 (KpLE1) prophage; serotype specific glucosyl transferase	>		yfdI			b2352		b2352			snp_nonsynonymous			A		2469651	2469651	2469651	C			NC_000913		nonsynonymous		-1	P4_C5_2048	11		SNP
I	434	R		ATA	434	2		AGA			1.37881756e-01	yfdI	1301	CPS-53 (KpLE1) prophage; serotype specific glucosyl transferase	>		yfdI			b2352		b2352			snp_nonsynonymous			T		2469655	2469655	2469655	G			NC_000913		nonsynonymous		-1	P4_C5_2048	11		SNP
K	436	Q		AAA	436	1		CAA			1.28739357e-01	yfdI	1306	CPS-53 (KpLE1) prophage; serotype specific glucosyl transferase	>		yfdI			b2352		b2352			snp_nonsynonymous			A		2469660	2469660	2469660	C			NC_000913		nonsynonymous		-1	P4_C5_2048	11		SNP
E	437	D		GAA	437	3		GAC			6.44655228e-02	yfdI	1311	CPS-53 (KpLE1) prophage; serotype specific glucosyl transferase	>		yfdI			b2352		b2352			snp_nonsynonymous			A		2469665	2469665	2469665	C			NC_000913		nonsynonymous		-1	P4_C5_2048	11		SNP
M	133	R		ATG	133	2		AGG			8.46357346e-02	emrY	398	tripartite efflux pump membrane subunit EmrY	<		emrY			b2367		b2367			snp_nonsynonymous			A		2481003	2481003	2481003	C			NC_000913		nonsynonymous		-1	P4_C5_2048	11		SNP
											5.99403381e-02	zipA/cysZ	intergenic (-171/-59)	cell division protein ZipA/sulfate:H(+) symporter	</>					b2412/b2413					snp_intergenic			G		2530628	2530628	2530628	T			NC_000913		intergenic		-1	P4_C5_2048			SNP
*	2	E		TAA	2	1		GAA			8.40020180e-02	yfgM	4	ancillary SecYEG translocon subunit	<	yfgM				b2513	b2513				snp_nonsense			A		2638504	2638504	2638504	C			NC_000913		nonsense		-1	P4_C5_2048	11		SNP
G	72	V		GGT	72	2		GTT			1.56368256e-01	yfiF	215	putative methyltransferase	<		yfiF			b2581		b2581			snp_nonsynonymous			C		2717538	2717538	2717538	A			NC_000913		nonsynonymous		-1	P4_C5_2048	11		SNP
											1.04588985e-01	kgtP/rrfG	intergenic (-108/+215)	alpha-ketoglutarate:H(+) symporter/5S ribosomal RNA	</<			kgtP		b2587/b2588			b2587		snp_intergenic			A		2725078	2725078	2725078	C			NC_000913		intergenic		-1	P4_C5_2048			SNP
											8.54039192e-02	sokX/cysH	intergenic (+113/+57)	small RNA SokX/phosphoadenosine phosphosulfate reductase	>/<			cysH		b4701/b2762			b2762		snp_intergenic			A		2887521	2887521	2887521	C			NC_000913		intergenic		-1	P4_C5_2048			SNP
G	102	W		GGG	102	1		TGG			5.61885834e-02	ygcQ	304	putative flavoprotein	<		ygcQ			b2769		b2769			snp_nonsynonymous			C		2895476	2895476	2895476	A			NC_000913		nonsynonymous		-1	P4_C5_2048	11		SNP
D	846	E		GAC	846	3		GAA			7.10096359e-02	barA	2538	sensory histidine kinase BarA	>		barA			b2786		b2786			snp_nonsynonymous			C		2917594	2917594	2917594	A			NC_000913		nonsynonymous		-1	P4_C5_2048	11		SNP
E	613	D		GAG	613	3		GAT			6.55260086e-02	ptsP	1839	phosphoenolpyruvate-protein phosphotransferase PtsP	<		ptsP			b2829		b2829			snp_nonsynonymous			C		2966596	2966596	2966596	A			NC_000913		nonsynonymous		-1	P4_C5_2048	11		SNP
V	60	L		GTG	60	1		TTG			6.55207634e-02	araE	178	arabinose:H(+) symporter	<		araE			b2841		b2841			snp_nonsynonymous			C		2982005	2982005	2982005	A			NC_000913		nonsynonymous		-1	P4_C5_2048	11		SNP
											1.52763367e-01	ygfF/gcvP	intergenic (-149/+118)	putative NAD(P)-binding oxidoreductase with NAD(P)-binding Rossmann-fold domain/glycine decarboxylase	</<			ygfF		b2902/b2903			b2902		snp_intergenic			G		3046050	3046050	3046050	T			NC_000913		intergenic		-1	P4_C5_2048			SNP
											1.60670757e-01	ygfF/gcvP	intergenic (-167/+100)	putative NAD(P)-binding oxidoreductase with NAD(P)-binding Rossmann-fold domain/glycine decarboxylase	</<					b2902/b2903					snp_intergenic			A		3046068	3046068	3046068	T			NC_000913		intergenic		-1	P4_C5_2048			SNP
P	236	P		CCC	236	3		CCA			6.48069382e-02	metK	708	methionine adenosyltransferase	>		metK			b2942		b2942			snp_synonymous			C		3087413	3087413	3087413	A			NC_000913		synonymous		-1	P4_C5_2048	11		SNP
E	117	A		GAA	117	2		GCA			2.67798424e-01	parC	350	DNA topoisomerase IV subunit A	<		parC			b3019		b3019			snp_nonsynonymous			T		3165624	3165624	3165624	G			NC_000913		nonsynonymous		-1	P4_C5_2048	11		SNP
L	458	S		TTG	458	2		TCG			7.50577927e-01	parE	1373	DNA topoisomerase IV subunit B	<		parE			b3030		b3030			snp_nonsynonymous			A		3174024	3174024	3174024	G			NC_000913		nonsynonymous		-1	P4_C5_2048	11		SNP
											7.62147903e-02	yhaC/rnpB	intergenic (+499/+115)	uncharacterized protein YhaC/RNase P catalytic RNA component	>/<			rnpB		b3121/b3123			b3123		snp_intergenic			A		3270101	3270101	3270101	C			NC_000913		intergenic		-1	P4_C5_2048			SNP
R	75	S		CGC	75	1		AGC			1.28671646e-01	obgE	223	GTPase ObgE	<		obgE			b3183		b3183			snp_nonsynonymous			G		3331532	3331532	3331532	T			NC_000913		nonsynonymous		-1	P4_C5_2048	11		SNP
											6.47912025e-02	sspA/rpsI	intergenic (-46/+349)	stringent starvation protein A/30S ribosomal subunit protein S9	</<			sspA		b3229/b3230			b3229		snp_intergenic			T		3377466	3377466	3377466	A			NC_000913		intergenic		-1	P4_C5_2048			SNP
											5.48696518e-02	tldD/yhdP	intergenic (-92/+338)	metalloprotease TldD/AsmA2 domain-containing protein	</<			tldD		b3244/b4472			b3244		snp_intergenic			G		3392120	3392120	3392120	C			NC_000913		intergenic		-1	P4_C5_2048			SNP
I	48	I		ATA	48	3		ATC			6.33616447e-02	gspC	144	Type II secretion system protein GspC	>		gspC			b3324		b3324			snp_synonymous			A		3455721	3455721	3455721	C			NC_000913		synonymous		-1	P4_C5_2048	11		SNP
											1.11195087e-01	frlR/yhfS	intergenic (+72/+80)	putative DNA-binding transcriptional regulator FrlR/putative aminotransferase YhfS	>/<			yhfS		b3375/b3376			b3376		snp_intergenic			G		3504855	3504855	3504855	T			NC_000913		intergenic		-1	P4_C5_2048			SNP
											1.28201962e-01	frlR/yhfS	intergenic (+97/+55)	putative DNA-binding transcriptional regulator FrlR/putative aminotransferase YhfS	>/<			yhfS		b3375/b3376			b3376		snp_intergenic			C		3504880	3504880	3504880	A			NC_000913		intergenic		-1	P4_C5_2048			SNP
											1.19362354e-01	zntA/tusA	intergenic (+47/+55)	Zn(2(+))/Cd(2(+))/Pb(2(+)) exporting P-type ATPase/sulfur transfer protein TusA	>/<			tusA		b3469/b3470			b3470		snp_intergenic			G		3608696	3608696	3608696	T			NC_000913		intergenic		-1	P4_C5_2048			SNP
											1.12929344e-01	zntA/tusA	intergenic (+72/+30)	Zn(2(+))/Cd(2(+))/Pb(2(+)) exporting P-type ATPase/sulfur transfer protein TusA	>/<			tusA		b3469/b3470			b3470		snp_intergenic			C		3608721	3608721	3608721	A			NC_000913		intergenic		-1	P4_C5_2048			SNP
I	70	F		ATC	70	1		TTC			6.22572899e-02	yhjE	208	putative transporter YhjE	>		yhjE			b3523		b3523			snp_nonsynonymous			A		3674993	3674993	3674993	T			NC_000913		nonsynonymous		-1	P4_C5_2048	11		SNP
E	421	D		GAG	421	3		GAT			6.89096451e-02	xylB	1263	xylulokinase	<		xylB			b3564		b3564			snp_nonsynonymous			C		3728109	3728109	3728109	A			NC_000913		nonsynonymous		-1	P4_C5_2048	11		SNP
P	418	T		CCG	418	1		ACG			1.01263046e-01	xylB	1252	xylulokinase	<		xylB			b3564		b3564			snp_nonsynonymous			G		3728120	3728120	3728120	T			NC_000913		nonsynonymous		-1	P4_C5_2048	11		SNP
S	416	Y		TCC	416	2		TAC			8.72926712e-02	xylB	1247	xylulokinase	<		xylB			b3564		b3564			snp_nonsynonymous			G		3728125	3728125	3728125	T			NC_000913		nonsynonymous		-1	P4_C5_2048	11		SNP
R	410	S		CGC	410	1		AGC			5.72137833e-02	xylB	1228	xylulokinase	<		xylB			b3564		b3564			snp_nonsynonymous			G		3728144	3728144	3728144	T			NC_000913		nonsynonymous		-1	P4_C5_2048	11		SNP
I	101	R		ATA	101	2		AGA			9.74497795e-02	htrL	302	protein HtrL	<		htrL			b3618		b3618			snp_nonsynonymous			A		3793382	3793382	3793382	C			NC_000913		nonsynonymous		-1	P4_C5_2048	11		SNP
H	12	Q		CAC	12	3		CAA			1.54614449e-01	xanP	36	xanthine:H(+) symporter XanP	>		xanP			b3654		b3654			snp_nonsynonymous			C		3828980	3828980	3828980	A			NC_000913		nonsynonymous		-1	P4_C5_2048	11		SNP
A	15	A		GCC	15	3		GCG			6.40463829e-02	xanP	45	xanthine:H(+) symporter XanP	>		xanP			b3654		b3654			snp_synonymous			C		3828989	3828989	3828989	G			NC_000913		synonymous		-1	P4_C5_2048	11		SNP
											1.19997501e-01	pstB/pstA	intergenic (-148/+35)	phosphate ABC transporter ATP binding subunit/phosphate ABC transporter membrane subunit PstA	</<			pstB		b3725/b3726			b3725		snp_intergenic			T		3908514	3908514	3908514	A			NC_000913		intergenic		-1	P4_C5_2048			SNP
											9.30256844e-02	ilvC/ppiC	intergenic (+37/+50)	ketol-acid reductoisomerase (NADP(+))/peptidyl-prolyl cis-trans isomerase C	>/<			ppiC		b3774/b3775			b3775		snp_intergenic			C		3959482	3959482	3959482	A			NC_000913		intergenic		-1	P4_C5_2048			SNP
I	686	I		ATA	686	3		ATC			7.46960640e-02	metE	2058	cobalamin-independent homocysteine transmethylase	>		metE			b3829		b3829			snp_synonymous			A		4015110	4015110	4015110	C			NC_000913		synonymous		-1	P4_C5_2048	11		SNP
											1.07905865e-01	fdhD/yiiG	intergenic (+106/-47)	sulfurtransferase for molybdenum cofactor sulfuration/DUF3829 domain-containing lipoprotein YiiG	>/>			yiiG		b3895/b3896			b3896		snp_intergenic			A		4086955	4086955	4086955	C			NC_000913		intergenic		-1	P4_C5_2048			SNP
											9.01069641e-02	fdhD/yiiG	intergenic (+116/-37)	sulfurtransferase for molybdenum cofactor sulfuration/DUF3829 domain-containing lipoprotein YiiG	>/>			yiiG		b3895/b3896			b3896		snp_intergenic			T		4086965	4086965	4086965	G			NC_000913		intergenic		-1	P4_C5_2048			SNP
M	1	M		ATT	1	3		ATG			5.93662262e-02	yiiG	3	DUF3829 domain-containing lipoprotein YiiG	>		yiiG			b3896		b3896			snp_synonymous			T		4087004	4087004	4087004	G			NC_000913		synonymous		-1	P4_C5_2048	11		SNP
E	204	V		GAA	204	2		GTA			6.55007362e-02	alsR	611	DNA-binding transcriptional repressor AlsR	<		alsR			b4089		b4089			snp_nonsynonymous			T		4312383	4312383	4312383	A			NC_000913		nonsynonymous		-1	P4_C5_2048	11		SNP
											6.90445900e-02	yjdN/yjdM	intergenic (-207/+451)	conserved protein YjdN/conserved protein YjdM	</<					b4107/b4108					snp_intergenic			G		4325950	4325950	4325950	A			NC_000913		intergenic		-1	P4_C5_2048			SNP
											7.75609016e-02	yjdN/yjdM	intergenic (-257/+401)	conserved protein YjdN/conserved protein YjdM	</<					b4107/b4108					snp_intergenic			C		4326000	4326000	4326000	A			NC_000913		intergenic		-1	P4_C5_2048			SNP
											5.84988594e-02	yjdN/yjdM	intergenic (-457/+201)	conserved protein YjdN/conserved protein YjdM	</<					b4107/b4108					snp_intergenic			C		4326200	4326200	4326200	A			NC_000913		intergenic		-1	P4_C5_2048			SNP
I	360	M		ATT	360	3		ATG			5.08589745e-02	proP	1080	osmolyte:H(+) symporter ProP	>		proP			b4111		b4111			snp_nonsynonymous			T		4331583	4331583	4331583	G			NC_000913		nonsynonymous		-1	P4_C5_2048	11		SNP
*	83	E		TAA	83	1		GAA			8.81090164e-02	yjeN	247	protein YjeN	>	yjeN				b4157	b4157				snp_nonsense			T		4385641	4385641	4385641	G			NC_000913		nonsense		-1	P4_C5_2048	11		SNP
G	139	V		GGT	139	2		GTT			8.12458992e-02	yjfM	416	DUF1190 domain-containing protein YjfM	>		yjfM			b4185		b4185			snp_nonsynonymous			G		4412804	4412804	4412804	T			NC_000913		nonsynonymous		-1	P4_C5_2048	11		SNP
R	88	L		CGT	88	2		CTT			6.46491051e-02	ulaF	263	L-ribulose-5-phosphate 4-epimerase UlaF	>		ulaF			b4198		b4198			snp_nonsynonymous			G		4423964	4423964	4423964	T			NC_000913		nonsynonymous		-1	P4_C5_2048	11		SNP
V	129	F		GTC	129	1		TTC			6.38737679e-02	yjiL	385	putative ATPase, activator of (R)-hydroxyglutaryl-CoA dehdratase	<		yjiL			b4334		b4334			snp_nonsynonymous			C		4564307	4564307	4564307	A			NC_000913		nonsynonymous		-1	P4_C5_2048	11		SNP
Q	265	L		CAG	265	2		CTG			9.74059105e-02	hsdR	794	type I restriction enzyme EcoKI endonuclease component	<		hsdR			b4350		b4350			snp_nonsynonymous			T		4585970	4585970	4585970	A			NC_000913		nonsynonymous		-1	P4_C5_2048	11		SNP
N	264	K		AAT	264	3		AAA			1.24966621e-01	lgoD	792	L-galactonate oxidoreductase	>		lgoD			b4358		b4358			snp_nonsynonymous			T		4596783	4596783	4596783	A			NC_000913		nonsynonymous		-1	P4_C5_2048	11		SNP
											5.94687462e-02	leuP/leuQ	intergenic (-13/+16)	tRNA-Leu/tRNA-Leu	</<			leuP		b4369/b4370			b4369		snp_intergenic			C		4606301	4606301	4606301	A			NC_000913		intergenic		-1	P4_C5_2048			SNP
C	45	S		TGT	45	1		AGT			6.54087067e-02	ytjA	133	DUF1328 domain-containing protein YtjA	>		ytjA			b4568		b4568			snp_nonsynonymous			T		4612262	4612262	4612262	A			NC_000913		nonsynonymous		-1	P4_C5_2048	11		SNP
N	274	K		AAC	274	3		AAA			5.16381264e-02	deoB	822	phosphopentomutase	>		deoB			b4383		b4383			snp_nonsynonymous			C		4620426	4620426	4620426	A			NC_000913		nonsynonymous		-1	P4_C5_2048	11		SNP
G	7	W		GGG	7	1		TGG			1.50602818e-01	yagA	19	CP4-6 prophage; integrase core domain-containing protein YagA	<		yagA			b0267		b0267			snp_nonsynonymous			C		281189	281189	281189	A			NC_000913		nonsynonymous		-1	P4_C5_64	11		SNP
D	317	E		GAC	317	3		GAA			1.82371140e-01	paoC	951	aldehyde dehydrogenase: molybdenum cofactor-binding subunit	<		paoC			b0284		b0284			snp_nonsynonymous			G		299208	299208	299208	T			NC_000913		nonsynonymous		-1	P4_C5_64	11		SNP
											1	acrA/acrR	intergenic (-101/-41)	multidrug efflux pump membrane fusion lipoprotein AcrA/DNA-binding transcriptional repressor AcrR	</>			acrA		b0463/b0464			b0463		small_indel					484944	484944	484944	A			NC_000913	1			-1	P4_C5_64			DEL
											1	ompF	coding (91-94/1089 nt)	outer membrane porin F	<	ompF				b0929	b0929				small_indel					986113	986116	986113	TGTT			NC_000913	4			-1	P4_C5_64			DEL
H	366	H		CAT	366	3		CAC			1	icd	1098	isocitrate dehydrogenase	>		icd			b1136		b1136			snp_synonymous			T		1195444	1195444	1195444	C			NC_000913		synonymous		-1	P4_C5_64	11		SNP
											1	[icd]–[icdC]		[icd],ymfD,ymfE,lit,intE,xisE,ymfH,ymfI,ymfJ,ymfK,ymfT,ymfL,ymfM,oweE,ymfN,aaaE,ymfR,beeE,jayE,ymfQ,ycfK,tfaP,tfaE,stfE,pinE,mcrA,[icdC]		ymfD,ymfE,lit,intE,xisE,ymfH,ymfI,ymfJ,ymfK,ymfT,ymfL,ymfM,oweE,ymfN,aaaE,ymfR,beeE,jayE,ymfQ,ycfK,tfaP,tfaE,stfE,pinE,mcrA,icdC	icd			[b1136]–[b4519]	b1137,b1138,b1139,b1140,b1141,b1142,b1143,b1144,b1145,b1146,b1147,b1148,b4692,b1149,b4693,b1150,b1151,b1152,b1153,b1154,b1155,b1156,b1157,b1158,b1159,b4519	b1136			large_deletion					1195456	1210710	1195456	15255-bp			NC_000913	15255			-1	P4_C5_64			DEL
											1	puuA/puuD	intergenic (-211/-1)	glutamate-putrescine ligase/gamma-glutamyl-gamma-aminobutyrate hydrolase	</>					b1297/b1298					snp_intergenic			T		1360343	1360343	1360343	C			NC_000913		intergenic		-1	P4_C5_64			SNP
N	605	K		AAC	605	3		AAA			1.64515972e-01	ynfF	1815	putative selenate reductase YnfF	>		ynfF			b1588		b1588			snp_nonsynonymous			C		1661594	1661594	1661594	A			NC_000913		nonsynonymous		-1	P4_C5_64	11		SNP
											1.61676884e-01	gatY/fbaB	intergenic (-24/+284)	tagatose-1,6-bisphosphate aldolase 2 subunit GatY/fructose-bisphosphate aldolase class I	</<			gatY		b2096/b2097			b2096		snp_intergenic			A		2176452	2176452	2176452	C			NC_000913		intergenic		-1	P4_C5_64			SNP
											2.65042782e-01	gatY/fbaB	intergenic (-30/+278)	tagatose-1,6-bisphosphate aldolase 2 subunit GatY/fructose-bisphosphate aldolase class I	</<			gatY		b2096/b2097			b2096		snp_intergenic			A		2176458	2176458	2176458	C			NC_000913		intergenic		-1	P4_C5_64			SNP
											2.52450943e-01	gatY/fbaB	intergenic (-41/+267)	tagatose-1,6-bisphosphate aldolase 2 subunit GatY/fructose-bisphosphate aldolase class I	</<			gatY		b2096/b2097			b2096		snp_intergenic			T		2176469	2176469	2176469	G			NC_000913		intergenic		-1	P4_C5_64			SNP
											1.77412510e-01	yohP/dusC	intergenic (+112/+261)	putative membrane protein YohP/tRNA-dihydrouridine(16) synthase	>/<			dusC		b4679/b2140			b2140		snp_intergenic			C		2228401	2228401	2228401	A			NC_000913		intergenic		-1	P4_C5_64			SNP
G	87	D		GGC	87	2		GAC			1	gyrA	260	DNA gyrase subunit A	<		gyrA			b2231		b2231			snp_nonsynonymous			C		2338385	2338385	2338385	T			NC_000913		nonsynonymous		-1	P4_C5_64	11		SNP
N	275	H		AAT	275	1		CAT			1.59790039e-01	lgoD	823	L-galactonate oxidoreductase	>		lgoD			b4358		b4358			snp_nonsynonymous			A		4596814	4596814	4596814	C			NC_000913		nonsynonymous		-1	P4_C5_64	11		SNP
R	310	L		CGG	310	2		CTG			7.65581131e-02	carB	929	carbamoyl phosphate synthetase subunit beta	>		carB			b0033		b0033			snp_nonsynonymous			G		31745	31745	31745	T			NC_000913		nonsynonymous		-1	P4_D2_2048	11		SNP
											3.00111771e-01	hrpB/mrcB	intergenic (+47/-149)	putative ATP-dependent RNA helicase HrpB/peptidoglycan glycosyltransferase/peptidoglycan DD-transpeptidase MrcB	>/>			mrcB		b0148/b0149			b0149		snp_intergenic			C		164581	164581	164581	A			NC_000913		intergenic		-1	P4_D2_2048			SNP
I	80	I		ATA	80	3		ATC			5.26719093e-02	ykfM	240	uncharacterized protein YkfM	<		ykfM			b4586		b4586			snp_synonymous			T		238497	238497	238497	G			NC_000913		synonymous		-1	P4_D2_2048	11		SNP
*	77	S		TAA	77	2		TCA			9.35807228e-02	ykfM	230	uncharacterized protein YkfM	<	ykfM				b4586	b4586				snp_nonsense			T		238507	238507	238507	G			NC_000913		nonsense		-1	P4_D2_2048	11		SNP
I	72	L		ATT	72	1		CTT			5.82818985e-02	ykfM	214	uncharacterized protein YkfM	<		ykfM			b4586		b4586			snp_nonsynonymous			T		238523	238523	238523	G			NC_000913		nonsynonymous		-1	P4_D2_2048	11		SNP
L	69	V		TTA	69	1		GTA			8.61334801e-02	ykfM	205	uncharacterized protein YkfM	<		ykfM			b4586		b4586			snp_nonsynonymous			A		238532	238532	238532	C			NC_000913		nonsynonymous		-1	P4_D2_2048	11		SNP
N	68	H		AAT	68	1		CAT			5.22551537e-02	ykfM	202	uncharacterized protein YkfM	<		ykfM			b4586		b4586			snp_nonsynonymous			T		238535	238535	238535	G			NC_000913		nonsynonymous		-1	P4_D2_2048	11		SNP
F	75	I		TTT	75	1		ATT			5.63702583e-02	cynX	223	cyanate transporter	>		cynX			b0341		b0341			snp_nonsynonymous			T		359438	359438	359438	A			NC_000913		nonsynonymous		-1	P4_D2_2048	11		SNP
R	94	S		CGC	94	1		AGC			6.47139549e-02	cynX	280	cyanate transporter	>		cynX			b0341		b0341			snp_nonsynonymous			C		359495	359495	359495	A			NC_000913		nonsynonymous		-1	P4_D2_2048	11		SNP
R	341	L		CGG	341	2		CTG			1.05444431e-01	malZ	1022	maltodextrin glucosidase	>		malZ			b0403		b0403			snp_nonsynonymous			G		422763	422763	422763	T			NC_000913		nonsynonymous		-1	P4_D2_2048	11		SNP
											1	acrA/acrR	intergenic (-94/-48)	multidrug efflux pump membrane fusion lipoprotein AcrA/DNA-binding transcriptional repressor AcrR	</>			acrA		b0463/b0464			b0463		snp_intergenic			C		484937	484937	484937	T			NC_000913		intergenic		-1	P4_D2_2048			SNP
											8.98251534e-02	glnS/chiP	intergenic (+263/-314)	glutamine--tRNA ligase/chitobiose outer membrane channel	>/>			chiP		b0680/b0681			b0681		snp_intergenic			A		707244	707244	707244	C			NC_000913		intergenic		-1	P4_D2_2048			SNP
N	289	K		AAC	289	3		AAA			7.34062195e-02	tolA	867	Tol-Pal system protein TolA	>		tolA			b0739		b0739			snp_nonsynonymous			C		776432	776432	776432	A			NC_000913		nonsynonymous		-1	P4_D2_2048	11		SNP
I	295	M		ATT	295	3		ATG			1.89010620e-01	rlmF	885	23S rRNA m(6)A1618 methyltransferase	>		rlmF			b0807		b0807			snp_nonsynonymous			T		842440	842440	842440	G			NC_000913		nonsynonymous		-1	P4_D2_2048	11		SNP
											1.03519917e-01	lysO/aqpZ	intergenic (-369/+126)	L-lysine exporter/water channel AqpZ	</<					b0874/b0875					snp_intergenic			A		914450	914450	914450	T			NC_000913		intergenic		-1	P4_D2_2048			SNP
V	281	A		GTG	281	2		GCG			1	ycaD	842	putative transporter YcaD	>		ycaD			b0898		b0898			snp_nonsynonymous			T		945936	945936	945936	C			NC_000913		nonsynonymous		-1	P4_D2_2048	11		SNP
											1	ompF	coding (423-424/1089 nt)	outer membrane porin F	<	ompF				b0929	b0929				small_indel					985783	985784	985783	CA			NC_000913	2			-1	P4_D2_2048			DEL
G	68	W		GGG	68	1		TGG			8.53786469e-02	ycbF	202	putative fimbrial chaperone YcbF	>		ycbF			b0944		b0944			snp_nonsynonymous			G		1003372	1003372	1003372	T			NC_000913		nonsynonymous		-1	P4_D2_2048	11		SNP
											1.25581131e-01	[ycfK]–[stfE]		[ycfK],tfaP,tfaE,[stfE]		ycfK,stfE				[b1154]–[b1157]	b1154,b1157				inversion					1207014	1208843	1207014	1830-bp			NC_000913	1830			-1	P4_D2_2048			INV
V	86	D		GTC	86	2		GAC			5.05056381e-02	ychS	257	putative uncharacterized protein YchS	>		ychS			b1228		b1228			snp_nonsynonymous			T		1286189	1286189	1286189	A			NC_000913		nonsynonymous		-1	P4_D2_2048	11		SNP
											5.67212105e-02	fabI/ycjD	intergenic (-188/+180)	enoyl-[acyl-carrier-protein] reductase/DUF559 domain-containing protein YcjD	</<					b1288/b1289					snp_intergenic			C		1350451	1350451	1350451	A			NC_000913		intergenic		-1	P4_D2_2048			SNP
A	632	A		GCT	632	3		GCA			5.02834320e-02	rsxC	1896	SoxR [2Fe-2S] reducing system protein RsxC	>		rsxC			b1629		b1629			snp_synonymous			T		1708038	1708038	1708038	A			NC_000913		synonymous		-1	P4_D2_2048	11		SNP
C	260	F		TGT	260	2		TTT			7.80286789e-02	ydiU	779	UPF0061 family protein YdiU	<		ydiU			b1706		b1706			snp_nonsynonymous			C		1789690	1789690	1789690	A			NC_000913		nonsynonymous		-1	P4_D2_2048	11		SNP
											6.89535141e-02	gatY/fbaB	intergenic (-25/+283)	tagatose-1,6-bisphosphate aldolase 2 subunit GatY/fructose-bisphosphate aldolase class I	</<			gatY		b2096/b2097			b2096		snp_intergenic			T		2176453	2176453	2176453	G			NC_000913		intergenic		-1	P4_D2_2048			SNP
											1.93811417e-01	gatY/fbaB	intergenic (-30/+278)	tagatose-1,6-bisphosphate aldolase 2 subunit GatY/fructose-bisphosphate aldolase class I	</<			gatY		b2096/b2097			b2096		snp_intergenic			A		2176458	2176458	2176458	C			NC_000913		intergenic		-1	P4_D2_2048			SNP
											1.78283215e-01	gatY/fbaB	intergenic (-41/+267)	tagatose-1,6-bisphosphate aldolase 2 subunit GatY/fructose-bisphosphate aldolase class I	</<			gatY		b2096/b2097			b2096		snp_intergenic			T		2176469	2176469	2176469	G			NC_000913		intergenic		-1	P4_D2_2048			SNP
											6.61697388e-02	gatY/fbaB	intergenic (-71/+237)	tagatose-1,6-bisphosphate aldolase 2 subunit GatY/fructose-bisphosphate aldolase class I	</<			gatY		b2096/b2097			b2096		snp_intergenic			A		2176499	2176499	2176499	C			NC_000913		intergenic		-1	P4_D2_2048			SNP
											5.08952141e-02	gatY/fbaB	intergenic (-74/+234)	tagatose-1,6-bisphosphate aldolase 2 subunit GatY/fructose-bisphosphate aldolase class I	</<			gatY		b2096/b2097			b2096		snp_intergenic			A		2176502	2176502	2176502	T			NC_000913		intergenic		-1	P4_D2_2048			SNP
											9.64970589e-02	gatY/fbaB	intergenic (-75/+233)	tagatose-1,6-bisphosphate aldolase 2 subunit GatY/fructose-bisphosphate aldolase class I	</<			gatY		b2096/b2097			b2096		snp_intergenic			A		2176503	2176503	2176503	C			NC_000913		intergenic		-1	P4_D2_2048			SNP
											7.48538971e-02	yohP/dusC	intergenic (+112/+261)	putative membrane protein YohP/tRNA-dihydrouridine(16) synthase	>/<			dusC		b4679/b2140			b2140		snp_intergenic			C		2228401	2228401	2228401	A			NC_000913		intergenic		-1	P4_D2_2048			SNP
											5.53359985e-02	eco/mqo	intergenic (+256/+459)	serine protease inhibitor ecotin/malate:quinone oxidoreductase	>/<			mqo		b2209/b2210			b2210		snp_intergenic			T		2303873	2303873	2303873	C			NC_000913		intergenic		-1	P4_D2_2048			SNP
G	87	D		GGC	87	2		GAC			9.36962128e-01	gyrA	260	DNA gyrase subunit A	<		gyrA			b2231		b2231			snp_nonsynonymous			C		2338385	2338385	2338385	T			NC_000913		nonsynonymous		-1	P4_D2_2048	11		SNP
L	83	S		TTG	83	2		TCG			1	gyrA	248	DNA gyrase subunit A	<		gyrA			b2231		b2231			snp_nonsynonymous			A		2338397	2338397	2338397	G			NC_000913		nonsynonymous		-1	P4_D2_2048	11		SNP
											5.79156876e-02	yfcU	pseudogene (770/2646 nt)	putative outer membrane usher protein YfcU	<		yfcU			b4661		b4661			snp_pseudogene			T		2453456	2453456	2453456	A			NC_000913		pseudogene		-1	P4_D2_2048			SNP
K	433	Q		AAA	433	1		CAA			1.91449165e-01	yfdI	1297	CPS-53 (KpLE1) prophage; serotype specific glucosyl transferase	>		yfdI			b2352		b2352			snp_nonsynonymous			A		2469651	2469651	2469651	C			NC_000913		nonsynonymous		-1	P4_D2_2048	11		SNP
I	434	R		ATA	434	2		AGA			1.26616001e-01	yfdI	1301	CPS-53 (KpLE1) prophage; serotype specific glucosyl transferase	>		yfdI			b2352		b2352			snp_nonsynonymous			T		2469655	2469655	2469655	G			NC_000913		nonsynonymous		-1	P4_D2_2048	11		SNP
E	116	Q		GAG	116	1		CAG			1.01533890e-01	emrY	346	tripartite efflux pump membrane subunit EmrY	<		emrY			b2367		b2367			snp_nonsynonymous			C		2481055	2481055	2481055	G			NC_000913		nonsynonymous		-1	P4_D2_2048	11		SNP
											5.17153740e-02	iscR/trmJ	intergenic (-393/+59)	DNA-binding transcriptional dual regulator IscR/tRNA Cm32/Um32 methyltransferase	</<					b2531/b2532					snp_intergenic			G		2661748	2661748	2661748	C			NC_000913		intergenic		-1	P4_D2_2048			SNP
G	72	V		GGT	72	2		GTT			7.12995529e-02	yfiF	215	putative methyltransferase	<		yfiF			b2581		b2581			snp_nonsynonymous			C		2717538	2717538	2717538	A			NC_000913		nonsynonymous		-1	P4_D2_2048	11		SNP
P	71	T		CCG	71	1		ACG			8.41660500e-02	yfiF	211	putative methyltransferase	<		yfiF			b2581		b2581			snp_nonsynonymous			G		2717542	2717542	2717542	T			NC_000913		nonsynonymous		-1	P4_D2_2048	11		SNP
											7.38468170e-02	kgtP/rrfG	intergenic (-66/+257)	alpha-ketoglutarate:H(+) symporter/5S ribosomal RNA	</<			kgtP		b2587/b2588			b2587		snp_intergenic			T		2725036	2725036	2725036	G			NC_000913		intergenic		-1	P4_D2_2048			SNP
											6.04176521e-02	kgtP/rrfG	intergenic (-92/+231)	alpha-ketoglutarate:H(+) symporter/5S ribosomal RNA	</<			kgtP		b2587/b2588			b2587		snp_intergenic			A		2725062	2725062	2725062	C			NC_000913		intergenic		-1	P4_D2_2048			SNP
											7.05800056e-02	kgtP/rrfG	intergenic (-108/+215)	alpha-ketoglutarate:H(+) symporter/5S ribosomal RNA	</<			kgtP		b2587/b2588			b2587		snp_intergenic			A		2725078	2725078	2725078	C			NC_000913		intergenic		-1	P4_D2_2048			SNP
T	9	K		ACG	9	2		AAG			6.47158623e-02	ascG	26	DNA-binding transcriptional repressor AscG	<		ascG			b2714		b2714			snp_nonsynonymous			G		2839239	2839239	2839239	T			NC_000913		nonsynonymous		-1	P4_D2_2048	11		SNP
											5.77492714e-02	metZ/metW	intergenic (+7/-27)	tRNA-Met/tRNA-Met	>/>			metW		b2814/b2815			b2815		snp_intergenic			T		2947470	2947470	2947470	A			NC_000913		intergenic		-1	P4_D2_2048			SNP
											6.99257851e-02	metW/metV	intergenic (+12/-22)	tRNA-Met/tRNA-Met	>/>			metV		b2815/b2816			b2816		snp_intergenic			G		2947585	2947585	2947585	T			NC_000913		intergenic		-1	P4_D2_2048			SNP
											1.19549274e-01	ygfF/gcvP	intergenic (-149/+118)	putative NAD(P)-binding oxidoreductase with NAD(P)-binding Rossmann-fold domain/glycine decarboxylase	</<			ygfF		b2902/b2903			b2902		snp_intergenic			G		3046050	3046050	3046050	T			NC_000913		intergenic		-1	P4_D2_2048			SNP
V	231	F		GTC	231	1		TTC			1.35401726e-01	metK	691	methionine adenosyltransferase	>		metK			b2942		b2942			snp_nonsynonymous			G		3087396	3087396	3087396	T			NC_000913		nonsynonymous		-1	P4_D2_2048	11		SNP
V	242	D		GTT	242	2		GAT			5.61680794e-02	yqhG	725	DUF3828 domain-containing protein YqhG	>		yqhG			b3013		b3013			snp_nonsynonymous			T		3158374	3158374	3158374	A			NC_000913		nonsynonymous		-1	P4_D2_2048	11		SNP
											1	parE	coding (1773-1784/1893 nt)	DNA topoisomerase IV subunit B	<		parE			b3030		b3030			small_indel					3173613	3173624	3173613	TCTTCATCATCG			NC_000913	12			-1	P4_D2_2048			DEL
											1.03818893e-01	ispB/sfsB	intergenic (+22/-206)	all-trans-octaprenyl-diphosphate synthase/putative transcriptional regulator SfsB	>/>			sfsB		b3187/b3188			b3188		snp_intergenic			C		3334703	3334703	3334703	A			NC_000913		intergenic		-1	P4_D2_2048			SNP
											6.47296906e-02	tldD/yhdP	intergenic (-118/+312)	metalloprotease TldD/AsmA2 domain-containing protein	</<			tldD		b3244/b4472			b3244		snp_intergenic			C		3392146	3392146	3392146	A			NC_000913		intergenic		-1	P4_D2_2048			SNP
											5.19871712e-02	tldD/yhdP	intergenic (-129/+301)	metalloprotease TldD/AsmA2 domain-containing protein	</<			tldD		b3244/b4472			b3244		snp_intergenic			T		3392157	3392157	3392157	A			NC_000913		intergenic		-1	P4_D2_2048			SNP
L	38	F		TTA	38	3		TTC			7.26251602e-02	gspC	114	Type II secretion system protein GspC	>		gspC			b3324		b3324			snp_nonsynonymous			A		3455691	3455691	3455691	C			NC_000913		nonsynonymous		-1	P4_D2_2048	11		SNP
C	7	F		TGT	7	2		TTT			1.06820107e-01	gspH	20	Type II secretion system protein GspH	>		gspH			b3329		b3329			snp_nonsynonymous			G		3461487	3461487	3461487	T			NC_000913		nonsynonymous		-1	P4_D2_2048	11		SNP
											7.50064850e-02	frlR/yhfS	intergenic (+97/+55)	putative DNA-binding transcriptional regulator FrlR/putative aminotransferase YhfS	>/<			yhfS		b3375/b3376			b3376		snp_intergenic			C		3504880	3504880	3504880	A			NC_000913		intergenic		-1	P4_D2_2048			SNP
											9.17520523e-02	ompR/greB	intergenic (-203/-25)	DNA-binding transcriptional dual regulator OmpR/transcription elongation factor GreB	</>					b3405/b3406					snp_intergenic			A		3536787	3536787	3536787	C			NC_000913		intergenic		-1	P4_D2_2048			SNP
											5.36608696e-02	zntA/tusA	intergenic (+47/+55)	Zn(2(+))/Cd(2(+))/Pb(2(+)) exporting P-type ATPase/sulfur transfer protein TusA	>/<			tusA		b3469/b3470			b3470		snp_intergenic			G		3608696	3608696	3608696	T			NC_000913		intergenic		-1	P4_D2_2048			SNP
											7.71102905e-02	zntA/tusA	intergenic (+66/+36)	Zn(2(+))/Cd(2(+))/Pb(2(+)) exporting P-type ATPase/sulfur transfer protein TusA	>/<			tusA		b3469/b3470			b3470		snp_intergenic			C		3608715	3608715	3608715	A			NC_000913		intergenic		-1	P4_D2_2048			SNP
											7.92431831e-02	zntA/tusA	intergenic (+72/+30)	Zn(2(+))/Cd(2(+))/Pb(2(+)) exporting P-type ATPase/sulfur transfer protein TusA	>/<			tusA		b3469/b3470			b3470		snp_intergenic			C		3608721	3608721	3608721	A			NC_000913		intergenic		-1	P4_D2_2048			SNP
E	421	D		GAG	421	3		GAT			8.42337608e-02	xylB	1263	xylulokinase	<		xylB			b3564		b3564			snp_nonsynonymous			C		3728109	3728109	3728109	A			NC_000913		nonsynonymous		-1	P4_D2_2048	11		SNP
S	416	Y		TCC	416	2		TAC			1.27264500e-01	xylB	1247	xylulokinase	<		xylB			b3564		b3564			snp_nonsynonymous			G		3728125	3728125	3728125	T			NC_000913		nonsynonymous		-1	P4_D2_2048	11		SNP
P	412	Q		CCG	412	2		CAG			7.42878914e-02	xylB	1235	xylulokinase	<		xylB			b3564		b3564			snp_nonsynonymous			G		3728137	3728137	3728137	T			NC_000913		nonsynonymous		-1	P4_D2_2048	11		SNP
R	410	S		CGC	410	1		AGC			9.36708450e-02	xylB	1228	xylulokinase	<		xylB			b3564		b3564			snp_nonsynonymous			G		3728144	3728144	3728144	T			NC_000913		nonsynonymous		-1	P4_D2_2048	11		SNP
L	409	I		CTC	409	1		ATC			6.23922348e-02	xylB	1225	xylulokinase	<		xylB			b3564		b3564			snp_nonsynonymous			G		3728147	3728147	3728147	T			NC_000913		nonsynonymous		-1	P4_D2_2048	11		SNP
R	406	L		CGG	406	2		CTG			7.26790428e-02	xylB	1217	xylulokinase	<		xylB			b3564		b3564			snp_nonsynonymous			C		3728155	3728155	3728155	A			NC_000913		nonsynonymous		-1	P4_D2_2048	11		SNP
P	391	T		CCG	391	1		ACG			5.28779030e-02	xylB	1171	xylulokinase	<		xylB			b3564		b3564			snp_nonsynonymous			G		3728201	3728201	3728201	T			NC_000913		nonsynonymous		-1	P4_D2_2048	11		SNP
											7.36947060e-02	lldD/trmL	intergenic (+5/-193)	L-lactate dehydrogenase/tRNA (cytidine/uridine-2'-O)-ribose methyltransferase	>/>			trmL		b3605/b3606			b3606		snp_intergenic			G		3781022	3781022	3781022	T			NC_000913		intergenic		-1	P4_D2_2048			SNP
											9.09929276e-02	lldD/trmL	intergenic (+27/-171)	L-lactate dehydrogenase/tRNA (cytidine/uridine-2'-O)-ribose methyltransferase	>/>			trmL		b3605/b3606			b3606		snp_intergenic			A		3781044	3781044	3781044	T			NC_000913		intergenic		-1	P4_D2_2048			SNP
											7.64179230e-02	lldD/trmL	intergenic (+33/-165)	L-lactate dehydrogenase/tRNA (cytidine/uridine-2'-O)-ribose methyltransferase	>/>			trmL		b3605/b3606			b3606		snp_intergenic			A		3781050	3781050	3781050	T			NC_000913		intergenic		-1	P4_D2_2048			SNP
H	12	Q		CAC	12	3		CAA			1.31916046e-01	xanP	36	xanthine:H(+) symporter XanP	>		xanP			b3654		b3654			snp_nonsynonymous			C		3828980	3828980	3828980	A			NC_000913		nonsynonymous		-1	P4_D2_2048	11		SNP
											6.32987022e-02	ilvC/ppiC	intergenic (+31/+56)	ketol-acid reductoisomerase (NADP(+))/peptidyl-prolyl cis-trans isomerase C	>/<			ppiC		b3774/b3775			b3775		snp_intergenic			A		3959476	3959476	3959476	T			NC_000913		intergenic		-1	P4_D2_2048			SNP
P	21	P		CCC	21	3		CCA			5.83024025e-02	uvrD	63	ssDNA translocase and dsDNA helicase - DNA helicase II	>		uvrD			b3813		b3813			snp_synonymous			C		3998045	3998045	3998045	A			NC_000913		synonymous		-1	P4_D2_2048	11		SNP
I	50	M		ATT	50	3		ATG			8.37292671e-02	rarD	150	putative transporter RarD	<		rarD			b3819		b3819			snp_nonsynonymous			A		4004029	4004029	4004029	C			NC_000913		nonsynonymous		-1	P4_D2_2048	11		SNP
*	246	E		TAA	246	1		GAA			5.70931435e-02	tatC	736	twin arginine protein translocation system - TatC protein	>		tatC			b3839		b3839			snp_nonsense			T		4023471	4023471	4023471	G			NC_000913		nonsense		-1	P4_D2_2048	11		SNP
											7.37423897e-02	malE/malK	intergenic (-118/-247)	maltose ABC transporter periplasmic binding protein/maltose ABC transporter ATP binding subunit	</>			malE		b4034/b4035			b4034		snp_intergenic			T		4246537	4246537	4246537	A			NC_000913		intergenic		-1	P4_D2_2048			SNP
D	121	G		GAT	121	2		GGT			1	soxR	362	DNA-binding transcriptional dual regulator SoxR	>		soxR			b4063		b4063			snp_nonsynonymous			A		4277830	4277830	4277830	G			NC_000913		nonsynonymous		-1	P4_D2_2048	11		SNP
S	90	I		AGT	90	2		ATT			8.33621025e-02	argI	269	ornithine carbamoyltransferase ArgI	<		argI			b4254		b4254			snp_nonsynonymous			C		4478045	4478045	4478045	A			NC_000913		nonsynonymous		-1	P4_D2_2048	11		SNP
											2.20581131e-01	fimE/fimA	intergenic (+57/-120)	regulator for fimA/type 1 fimbriae major subunit	>/>			fimA		b4313/b4314			b4314		inversion					4542692	4542997	4542692	306-bp			NC_000913	306			-1	P4_D2_2048			INV
Q	265	L		CAG	265	2		CTG			6.02636337e-02	hsdR	794	type I restriction enzyme EcoKI endonuclease component	<		hsdR			b4350		b4350			snp_nonsynonymous			T		4585970	4585970	4585970	A			NC_000913		nonsynonymous		-1	P4_D2_2048	11		SNP
											1.96774483e-01	hrpB/mrcB	intergenic (+47/-149)	putative ATP-dependent RNA helicase HrpB/peptidoglycan glycosyltransferase/peptidoglycan DD-transpeptidase MrcB	>/>			mrcB		b0148/b0149			b0149		snp_intergenic			C		164581	164581	164581	A			NC_000913		intergenic		-1	P4_D2_64			SNP
*	77	S		TAA	77	2		TCA			6.88266754e-02	ykfM	230	uncharacterized protein YkfM	<	ykfM				b4586	b4586				snp_nonsense			T		238507	238507	238507	G			NC_000913		nonsense		-1	P4_D2_64	11		SNP
I	72	L		ATT	72	1		CTT			8.28037262e-02	ykfM	214	uncharacterized protein YkfM	<		ykfM			b4586		b4586			snp_nonsynonymous			T		238523	238523	238523	G			NC_000913		nonsynonymous		-1	P4_D2_64	11		SNP
L	69	V		TTA	69	1		GTA			1.04267597e-01	ykfM	205	uncharacterized protein YkfM	<		ykfM			b4586		b4586			snp_nonsynonymous			A		238532	238532	238532	C			NC_000913		nonsynonymous		-1	P4_D2_64	11		SNP
N	68	H		AAT	68	1		CAT			8.60075951e-02	ykfM	202	uncharacterized protein YkfM	<		ykfM			b4586		b4586			snp_nonsynonymous			T		238535	238535	238535	G			NC_000913		nonsynonymous		-1	P4_D2_64	11		SNP
D	317	E		GAC	317	3		GAA			1.46462440e-01	paoC	951	aldehyde dehydrogenase: molybdenum cofactor-binding subunit	<		paoC			b0284		b0284			snp_nonsynonymous			G		299208	299208	299208	T			NC_000913		nonsynonymous		-1	P4_D2_64	11		SNP
R	341	L		CGG	341	2		CTG			1.38968468e-01	malZ	1022	maltodextrin glucosidase	>		malZ			b0403		b0403			snp_nonsynonymous			G		422763	422763	422763	T			NC_000913		nonsynonymous		-1	P4_D2_64	11		SNP
K	487	Q		AAA	487	1		CAA			5.69548607e-02	dnaX	1459	DNA polymerase III subunit tau	>		dnaX			b0470_1		b0470_1			snp_nonsynonymous			A		492774	492774	492774	C			NC_000913		nonsynonymous		-1	P4_D2_64	11		SNP
											9.68670845e-02	ylcI/nohD	intergenic (-282/-107)	DLP12 prophage; DUF3950 domain-containing protein YlcI/DLP12 prophage; putative DNA-packaging protein NohD	</>					b4589/b0560					snp_intergenic			T		579951	579951	579951	G			NC_000913		intergenic		-1	P4_D2_64			SNP
L	230	M		TTG	230	1		ATG			6.41322136e-02	gltJ	688	glutamate/aspartate ABC transporter membrane subunit GltJ	<		gltJ			b0654		b0654			snp_nonsynonymous			A		685206	685206	685206	T			NC_000913		nonsynonymous		-1	P4_D2_64	11		SNP
N	213	T		AAC	213	2		ACC			8.20937157e-02	gltJ	638	glutamate/aspartate ABC transporter membrane subunit GltJ	<		gltJ			b0654		b0654			snp_nonsynonymous			T		685256	685256	685256	G			NC_000913		nonsynonymous		-1	P4_D2_64	11		SNP
											7.37795830e-02	lysO/aqpZ	intergenic (-356/+139)	L-lysine exporter/water channel AqpZ	</<					b0874/b0875					snp_intergenic			T		914437	914437	914437	A			NC_000913		intergenic		-1	P4_D2_64			SNP
											5.05061150e-02	ompF	coding (883/1089 nt)	outer membrane porin F	<		ompF		1	b0929		b0929			small_indel			G		985324	985324	985324	T			NC_000913				-1	P4_D2_64			INS
											5.05061150e-02	ompF	coding (883/1089 nt)	outer membrane porin F	<		ompF		2	b0929		b0929			small_indel			G		985324	985324	985324	T			NC_000913				-1	P4_D2_64			INS
											6.72231048e-02	ompF	coding (318/1089 nt)	outer membrane porin F	<	ompF			1	b0929	b0929				small_indel			GCCA		985889	985889	985889	T			NC_000913				-1	P4_D2_64			INS
											1.09626917e-01	ompF	coding (318/1089 nt)	outer membrane porin F	<	ompF			1	b0929	b0929				small_indel			GCCAGAC		985889	985889	985889	T			NC_000913				-1	P4_D2_64			INS
											2.03914642e-01	ompF	coding (312/1089 nt)	outer membrane porin F	<	ompF				b0929	b0929				small_indel					985895	985895	985895	A			NC_000913	1			-1	P4_D2_64			DEL
H	366	H		CAT	366	3		CAC			6.67238235e-02	icd	1098	isocitrate dehydrogenase	>		icd			b1136		b1136			snp_synonymous			T		1195444	1195444	1195444	C			NC_000913		synonymous		-1	P4_D2_64	11		SNP
T	370	T		ACT	370	3		ACC			6.55641556e-02	icd	1110	isocitrate dehydrogenase	>		icd			b1136		b1136			snp_synonymous			T		1195456	1195456	1195456	C			NC_000913		synonymous		-1	P4_D2_64	11		SNP
L	375	L		CTA	375	1		TTA			5.36851883e-02	icd	1123	isocitrate dehydrogenase	>		icd			b1136		b1136		1	snp_synonymous			C		1195469	1195469	1195469	T			NC_000913		synonymous		-1	P4_D2_64	11		SNP
L	375	L		TTG	375	3		TTA			5.35292625e-02	icd	1125	isocitrate dehydrogenase	>		icd			b1136		b1136		1	snp_synonymous			G		1195471	1195471	1195471	A			NC_000913		synonymous		-1	P4_D2_64	11		SNP
											1.86774483e-01	[ycfK]–[stfE]		[ycfK],tfaP,tfaE,[stfE]		ycfK,stfE				[b1154]–[b1157]	b1154,b1157				inversion					1207014	1208843	1207014	1830-bp			NC_000913	1830			-1	P4_D2_64			INV
											2.32460499e-01	icdC	pseudogene (12/165 nt)	protein IcdC	>		icdC			b4519		b4519			snp_pseudogene			C		1210648	1210648	1210648	T			NC_000913		pseudogene		-1	P4_D2_64			SNP
											2.07957268e-01	icdC	pseudogene (24/165 nt)	protein IcdC	>		icdC			b4519		b4519			snp_pseudogene			C		1210660	1210660	1210660	T			NC_000913		pseudogene		-1	P4_D2_64			SNP
											1.74854279e-01	icdC	pseudogene (37/165 nt)	protein IcdC	>		icdC			b4519		b4519			snp_pseudogene			T		1210673	1210673	1210673	C			NC_000913		pseudogene		-1	P4_D2_64			SNP
											1.68961048e-01	icdC	pseudogene (39/165 nt)	protein IcdC	>		icdC			b4519		b4519			snp_pseudogene			A		1210675	1210675	1210675	G			NC_000913		pseudogene		-1	P4_D2_64			SNP
											1.07144833e-01	icdC	pseudogene (69/165 nt)	protein IcdC	>		icdC			b4519		b4519			snp_pseudogene			C		1210705	1210705	1210705	T			NC_000913		pseudogene		-1	P4_D2_64			SNP
											9.74760056e-02	icdC	pseudogene (72/165 nt)	protein IcdC	>		icdC			b4519		b4519			snp_pseudogene			G		1210708	1210708	1210708	C			NC_000913		pseudogene		-1	P4_D2_64			SNP
											9.42287445e-02	icdC	pseudogene (75/165 nt)	protein IcdC	>		icdC			b4519		b4519			snp_pseudogene			A		1210711	1210711	1210711	G			NC_000913		pseudogene		-1	P4_D2_64			SNP
											6.04500771e-02	icdC	pseudogene (84/165 nt)	protein IcdC	>		icdC			b4519		b4519			snp_pseudogene			C		1210720	1210720	1210720	T			NC_000913		pseudogene		-1	P4_D2_64			SNP
											6.50911331e-02	fabI/ycjD	intergenic (-189/+179)	enoyl-[acyl-carrier-protein] reductase/DUF559 domain-containing protein YcjD	</<					b1288/b1289					snp_intergenic			C		1350452	1350452	1350452	G			NC_000913		intergenic		-1	P4_D2_64			SNP
											5.34014702e-02	yneO/lsrK	intergenic (-177/+354)	AIDA-I family autotransporter YneO/autoinducer-2 kinase	</<					b4696/b1511					snp_intergenic			A		1597487	1597487	1597487	T			NC_000913		intergenic		-1	P4_D2_64			SNP
											5.21597862e-02	yneO/lsrK	intergenic (-193/+338)	AIDA-I family autotransporter YneO/autoinducer-2 kinase	</<					b4696/b1511					snp_intergenic			A		1597503	1597503	1597503	T			NC_000913		intergenic		-1	P4_D2_64			SNP
R	597	R		CGA	597	3		CGT			5.70020676e-02	rsxC	1791	SoxR [2Fe-2S] reducing system protein RsxC	>		rsxC			b1629		b1629			snp_synonymous			A		1707933	1707933	1707933	T			NC_000913		synonymous		-1	P4_D2_64	11		SNP
											1.19527340e-01	gatY/fbaB	intergenic (-24/+284)	tagatose-1,6-bisphosphate aldolase 2 subunit GatY/fructose-bisphosphate aldolase class I	</<			gatY		b2096/b2097			b2096		snp_intergenic			A		2176452	2176452	2176452	C			NC_000913		intergenic		-1	P4_D2_64			SNP
											8.31527710e-02	gatY/fbaB	intergenic (-25/+283)	tagatose-1,6-bisphosphate aldolase 2 subunit GatY/fructose-bisphosphate aldolase class I	</<			gatY		b2096/b2097			b2096		snp_intergenic			T		2176453	2176453	2176453	G			NC_000913		intergenic		-1	P4_D2_64			SNP
											2.04057217e-01	gatY/fbaB	intergenic (-30/+278)	tagatose-1,6-bisphosphate aldolase 2 subunit GatY/fructose-bisphosphate aldolase class I	</<			gatY		b2096/b2097			b2096		snp_intergenic			A		2176458	2176458	2176458	C			NC_000913		intergenic		-1	P4_D2_64			SNP
											2.24585533e-01	gatY/fbaB	intergenic (-41/+267)	tagatose-1,6-bisphosphate aldolase 2 subunit GatY/fructose-bisphosphate aldolase class I	</<			gatY		b2096/b2097			b2096		snp_intergenic			T		2176469	2176469	2176469	G			NC_000913		intergenic		-1	P4_D2_64			SNP
L	83	S		TTG	83	2		TCG			1	gyrA	248	DNA gyrase subunit A	<		gyrA			b2231		b2231			snp_nonsynonymous			A		2338397	2338397	2338397	G			NC_000913		nonsynonymous		-1	P4_D2_64	11		SNP
K	433	Q		AAA	433	1		CAA			1.78689003e-01	yfdI	1297	CPS-53 (KpLE1) prophage; serotype specific glucosyl transferase	>		yfdI			b2352		b2352			snp_nonsynonymous			A		2469651	2469651	2469651	C			NC_000913		nonsynonymous		-1	P4_D2_64	11		SNP
E	437	D		GAA	437	3		GAC			7.59844780e-02	yfdI	1311	CPS-53 (KpLE1) prophage; serotype specific glucosyl transferase	>		yfdI			b2352		b2352			snp_nonsynonymous			A		2469665	2469665	2469665	C			NC_000913		nonsynonymous		-1	P4_D2_64	11		SNP
R	306	L		CGT	306	2		CTT			8.35051537e-02	hyfC	917	hydrogenase 4 component C	>		hyfC			b2483		b2483			snp_nonsynonymous			G		2603987	2603987	2603987	T			NC_000913		nonsynonymous		-1	P4_D2_64	11		SNP
											6.29391670e-02	yfgM/hisS	intergenic (-1/+17)	ancillary SecYEG translocon subunit/histidine--tRNA ligase	</<			yfgM		b2513/b2514			b2513		snp_intergenic			C		2638508	2638508	2638508	G			NC_000913		intergenic		-1	P4_D2_64			SNP
											1.07074738e-01	ygfF/gcvP	intergenic (-149/+118)	putative NAD(P)-binding oxidoreductase with NAD(P)-binding Rossmann-fold domain/glycine decarboxylase	</<			ygfF		b2902/b2903			b2902		snp_intergenic			G		3046050	3046050	3046050	T			NC_000913		intergenic		-1	P4_D2_64			SNP
											1.39267921e-01	ygfF/gcvP	intergenic (-167/+100)	putative NAD(P)-binding oxidoreductase with NAD(P)-binding Rossmann-fold domain/glycine decarboxylase	</<					b2902/b2903					snp_intergenic			A		3046068	3046068	3046068	T			NC_000913		intergenic		-1	P4_D2_64			SNP
V	231	F		GTC	231	1		TTC			8.21204185e-02	metK	691	methionine adenosyltransferase	>		metK			b2942		b2942			snp_nonsynonymous			G		3087396	3087396	3087396	T			NC_000913		nonsynonymous		-1	P4_D2_64	11		SNP
											5.92255592e-02	tldD/yhdP	intergenic (-184/+246)	metalloprotease TldD/AsmA2 domain-containing protein	</<					b3244/b4472					snp_intergenic			G		3392212	3392212	3392212	C			NC_000913		intergenic		-1	P4_D2_64			SNP
G	86	G		GGA	86	3		GGT			9.67774391e-02	gspF	258	Type II secretion system protein GspF	>		gspF			b3327		b3327			snp_synonymous			A		3460074	3460074	3460074	T			NC_000913		synonymous		-1	P4_D2_64	11		SNP
											6.16712570e-02	frlR/yhfS	intergenic (+97/+55)	putative DNA-binding transcriptional regulator FrlR/putative aminotransferase YhfS	>/<			yhfS		b3375/b3376			b3376		snp_intergenic			C		3504880	3504880	3504880	A			NC_000913		intergenic		-1	P4_D2_64			SNP
R	195	L		CGG	195	2		CTG			9.44681168e-02	yhgE	584	putative transport protein YhgE	<		yhgE			b3402		b3402			snp_nonsynonymous			C		3531856	3531856	3531856	A			NC_000913		nonsynonymous		-1	P4_D2_64	11		SNP
A	421	D		GCT	421	2		GAT			6.07571602e-02	xylB	1262	xylulokinase	<		xylB			b3564		b3564			snp_nonsynonymous			G		3728110	3728110	3728110	T			NC_000913		nonsynonymous		-1	P4_D2_64	11		SNP
S	416	Y		TCC	416	2		TAC			9.81092453e-02	xylB	1247	xylulokinase	<		xylB			b3564		b3564			snp_nonsynonymous			G		3728125	3728125	3728125	T			NC_000913		nonsynonymous		-1	P4_D2_64	11		SNP
											8.99515152e-02	lldD/trmL	intergenic (+5/-193)	L-lactate dehydrogenase/tRNA (cytidine/uridine-2'-O)-ribose methyltransferase	>/>			trmL		b3605/b3606			b3606		snp_intergenic			G		3781022	3781022	3781022	T			NC_000913		intergenic		-1	P4_D2_64			SNP
H	12	Q		CAC	12	3		CAA			1.12841129e-01	xanP	36	xanthine:H(+) symporter XanP	>		xanP			b3654		b3654			snp_nonsynonymous			C		3828980	3828980	3828980	A			NC_000913		nonsynonymous		-1	P4_D2_64	11		SNP
Y	306	S		TAC	306	2		TCC			1.16879940e-01	bglB	917	6-phospho-beta-glucosidase B	<		bglB			b3721		b3721			snp_nonsynonymous			T		3902785	3902785	3902785	G			NC_000913		nonsynonymous		-1	P4_D2_64	11		SNP
											7.14163780e-02	fdhD/yiiG	intergenic (+116/-37)	sulfurtransferase for molybdenum cofactor sulfuration/DUF3829 domain-containing lipoprotein YiiG	>/>			yiiG		b3895/b3896			b3896		snp_intergenic			T		4086965	4086965	4086965	G			NC_000913		intergenic		-1	P4_D2_64			SNP
F	79	V		TTT	79	1		GTT			5.39293289e-02	yjeN	235	protein YjeN	>		yjeN			b4157		b4157			snp_nonsynonymous			T		4385629	4385629	4385629	G			NC_000913		nonsynonymous		-1	P4_D2_64	11		SNP
Y	89	D		TAT	89	1		GAT			8.62793922e-02	yjeN	265	protein YjeN	>		yjeN			b4157		b4157		1	snp_nonsynonymous			T		4385659	4385659	4385659	G			NC_000913		nonsynonymous		-1	P4_D2_64	11		SNP
V	89	D		GTT	89	2		GAT			1.39916897e-01	yjeN	266	protein YjeN	>		yjeN			b4157		b4157		1	snp_nonsynonymous			T		4385660	4385660	4385660	A			NC_000913		nonsynonymous		-1	P4_D2_64	11		SNP
											1.06774483e-01	fimE/fimA	intergenic (+57/-120)	regulator for fimA/type 1 fimbriae major subunit	>/>			fimA		b4313/b4314			b4314		inversion					4542692	4542997	4542692	306-bp			NC_000913	306			-1	P4_D2_64			INV
V	221	E		GTA	221	2		GAA			7.97691345e-02	yaaA	662	peroxide stress resistance protein YaaA	<		yaaA			b0006		b0006			snp_nonsynonymous			A		5798	5798	5798	T			NC_000913		nonsynonymous		-1	P4_D5_2048	11		SNP
V	217	L		GTG	217	1		TTG			2.30947971e-01	yabI	649	DedA family protein YabI	>		yabI			b0065		b0065			snp_nonsynonymous			G		71999	71999	71999	T			NC_000913		nonsynonymous		-1	P4_D5_2048	11		SNP
V	182	F		GTC	182	1		TTC			1.65629864e-01	sgrR	544	DNA-binding transcriptional dual regulator SgrR	<		sgrR			b0069		b0069			snp_nonsynonymous			C		76756	76756	76756	A			NC_000913		nonsynonymous		-1	P4_D5_2048	11		SNP
*	819	K		TAA	819	1		AAA			1.46450043e-01	secA	2455	protein translocation ATPase	>		secA			b0098		b0098			snp_nonsense			T		110733	110733	110733	A			NC_000913		nonsense		-1	P4_D5_2048	11		SNP
H	584	Q		CAC	584	3		CAA			7.53717422e-02	yacH	1752	DUF3300 domain-containing protein YacH	<		yacH			b0117		b0117			snp_nonsynonymous			G		129509	129509	129509	T			NC_000913		nonsynonymous		-1	P4_D5_2048	11		SNP
											3.34786892e-01	hrpB/mrcB	intergenic (+47/-149)	putative ATP-dependent RNA helicase HrpB/peptidoglycan glycosyltransferase/peptidoglycan DD-transpeptidase MrcB	>/>			mrcB		b0148/b0149			b0149		snp_intergenic			C		164581	164581	164581	A			NC_000913		intergenic		-1	P4_D5_2048			SNP
V	382	L		GTG	382	1		TTG			5.88994026e-02	fhuB	1144	iron(III) hydroxamate ABC transporter membrane subunit	>		fhuB			b0153		b0153			snp_nonsynonymous			G		172605	172605	172605	T			NC_000913		nonsynonymous		-1	P4_D5_2048	11		SNP
*	77	S		TAA	77	2		TCA			1.08429432e-01	ykfM	230	uncharacterized protein YkfM	<	ykfM				b4586	b4586				snp_nonsense			T		238507	238507	238507	G			NC_000913		nonsense		-1	P4_D5_2048	11		SNP
I	72	L		ATT	72	1		CTT			1.24937534e-01	ykfM	214	uncharacterized protein YkfM	<		ykfM			b4586		b4586			snp_nonsynonymous			T		238523	238523	238523	G			NC_000913		nonsynonymous		-1	P4_D5_2048	11		SNP
L	69	V		TTA	69	1		GTA			1.20340347e-01	ykfM	205	uncharacterized protein YkfM	<		ykfM			b4586		b4586			snp_nonsynonymous			A		238532	238532	238532	C			NC_000913		nonsynonymous		-1	P4_D5_2048	11		SNP
N	68	H		AAT	68	1		CAT			1.04394436e-01	ykfM	202	uncharacterized protein YkfM	<		ykfM			b4586		b4586			snp_nonsynonymous			T		238535	238535	238535	G			NC_000913		nonsynonymous		-1	P4_D5_2048	11		SNP
D	317	E		GAC	317	3		GAA			1.98159695e-01	paoC	951	aldehyde dehydrogenase: molybdenum cofactor-binding subunit	<		paoC			b0284		b0284			snp_nonsynonymous			G		299208	299208	299208	T			NC_000913		nonsynonymous		-1	P4_D5_2048	11		SNP
											6.34860992e-02	prpB/prpC	intergenic (+145/-295)	2-methylisocitrate lyase/2-methylcitrate synthase	>/>			prpC		b0331/b0333			b0333		snp_intergenic			A		348941	348941	348941	T			NC_000913		intergenic		-1	P4_D5_2048			SNP
R	341	L		CGG	341	2		CTG			7.17597008e-02	malZ	1022	maltodextrin glucosidase	>		malZ			b0403		b0403			snp_nonsynonymous			G		422763	422763	422763	T			NC_000913		nonsynonymous		-1	P4_D5_2048	11		SNP
											1	acrA/acrR	intergenic (-101/-41)	multidrug efflux pump membrane fusion lipoprotein AcrA/DNA-binding transcriptional repressor AcrR	</>			acrA		b0463/b0464			b0463		small_indel					484944	484944	484944	A			NC_000913	1			-1	P4_D5_2048			DEL
											1.88226700e-01	glnS/chiP	intergenic (+247/-330)	glutamine--tRNA ligase/chitobiose outer membrane channel	>/>			chiP		b0680/b0681			b0681		snp_intergenic			A		707228	707228	707228	C			NC_000913		intergenic		-1	P4_D5_2048			SNP
											1.44225597e-01	glnS/chiP	intergenic (+258/-319)	glutamine--tRNA ligase/chitobiose outer membrane channel	>/>			chiP		b0680/b0681			b0681		snp_intergenic			A		707239	707239	707239	T			NC_000913		intergenic		-1	P4_D5_2048			SNP
											8.17699432e-02	glnS/chiP	intergenic (+263/-314)	glutamine--tRNA ligase/chitobiose outer membrane channel	>/>			chiP		b0680/b0681			b0681		snp_intergenic			A		707244	707244	707244	C			NC_000913		intergenic		-1	P4_D5_2048			SNP
											8.88738632e-02	mngA/mngB	intergenic (+11/-7)	2-O-alpha-mannosyl-D-glycerate specific PTS enzyme II/alpha-mannosidase	>/>			mngB		b0731/b0732			b0732		snp_intergenic			C		767195	767195	767195	A			NC_000913		intergenic		-1	P4_D5_2048			SNP
R	26	L		CGT	26	2		CTT			5.09080887e-02	ybgE	77	cyd operon protein YbgE	>		ybgE			b0735		b0735			snp_nonsynonymous			G		773609	773609	773609	T			NC_000913		nonsynonymous		-1	P4_D5_2048	11		SNP
N	279	K		AAC	279	3		AAA			7.88187981e-02	tolA	837	Tol-Pal system protein TolA	>		tolA			b0739		b0739			snp_nonsynonymous			C		776402	776402	776402	A			NC_000913		nonsynonymous		-1	P4_D5_2048	11		SNP
											1.58641338e-01	lysQ/nadA	intergenic (+67/-366)	tRNA-Lys/quinolinate synthase	>/>			nadA		b0749/b0750			b0750		snp_intergenic			T		780943	780943	780943	A			NC_000913		intergenic		-1	P4_D5_2048			SNP
D	738	E		GAC	738	3		GAA			9.04307365e-02	ybiO	2214	moderate conductance mechanosensitive channel	<		ybiO			b0808		b0808			snp_nonsynonymous			G		842491	842491	842491	T			NC_000913		nonsynonymous		-1	P4_D5_2048	11		SNP
											1.33387089e-01	lysO/aqpZ	intergenic (-369/+126)	L-lysine exporter/water channel AqpZ	</<					b0874/b0875					snp_intergenic			G		914450	914450	914450	T			NC_000913		intergenic		-1	P4_D5_2048			SNP
											1	ompF	coding (91-94/1089 nt)	outer membrane porin F	<	ompF				b0929	b0929				small_indel					986113	986116	986113	TGTT			NC_000913	4			-1	P4_D5_2048			DEL
Y	53	D		TAT	53	1		GAT			5.83887100e-02	elfC	157	putative fimbrial usher protein ElfC	>		elfC			b0940		b0940			snp_nonsynonymous			T		998596	998596	998596	G			NC_000913		nonsynonymous		-1	P4_D5_2048	11		SNP
A	268	A		GCG	268	3		GCT			1.04339123e-01	flgL	804	flagellar hook-filament junction protein 2	>		flgL			b1083		b1083			snp_synonymous			G		1140060	1140060	1140060	T			NC_000913		synonymous		-1	P4_D5_2048	11		SNP
H	366	H		CAT	366	3		CAC			1	icd	1098	isocitrate dehydrogenase	>		icd			b1136		b1136			snp_synonymous			T		1195444	1195444	1195444	C			NC_000913		synonymous		-1	P4_D5_2048	11		SNP
											1	[icd]–[icdC]		[icd],ymfD,ymfE,lit,intE,xisE,ymfH,ymfI,ymfJ,ymfK,ymfT,ymfL,ymfM,oweE,ymfN,aaaE,ymfR,beeE,jayE,ymfQ,ycfK,tfaP,tfaE,stfE,pinE,mcrA,[icdC]		ymfD,ymfE,lit,intE,xisE,ymfH,ymfI,ymfJ,ymfK,ymfT,ymfL,ymfM,oweE,ymfN,aaaE,ymfR,beeE,jayE,ymfQ,ycfK,tfaP,tfaE,stfE,pinE,mcrA,icdC	icd			[b1136]–[b4519]	b1137,b1138,b1139,b1140,b1141,b1142,b1143,b1144,b1145,b1146,b1147,b1148,b4692,b1149,b4693,b1150,b1151,b1152,b1153,b1154,b1155,b1156,b1157,b1158,b1159,b4519	b1136			large_deletion					1195450	1210715	1195450	15266-bp			NC_000913	15266			-1	P4_D5_2048			DEL
P	21	P		CCA	21	3		CCC			6.69355392e-02	ymgL	63	protein YmgL	<		ymgL			b4739		b4739			snp_synonymous			T		1211812	1211812	1211812	G			NC_000913		synonymous		-1	P4_D5_2048	11		SNP
V	39	F		GTC	39	1		TTC			1.04866028e-01	ychS	115	putative uncharacterized protein YchS	>		ychS			b1228		b1228			snp_nonsynonymous			G		1286047	1286047	1286047	T			NC_000913		nonsynonymous		-1	P4_D5_2048	11		SNP
											8.80691345e-02	[rttR]–[tyrT]		[rttR],tpr,tyrV,[tyrT]		tpr,tyrV,tyrT	rttR			[b4425]–[b1231]	b1229,b1230,b1231	b4425			large_deletion					1286308	1286781	1286308	474-bp			NC_000913	474			-1	P4_D5_2048			DEL
											2.05935478e-01	yciQ/rluB	intergenic (+90/-121)	DUF2207 domain-containing protein YciQ/23S rRNA pseudouridine(2605) synthase	>/>			rluB		b1268/b1269			b1269		snp_intergenic			G		1325955	1325955	1325955	T			NC_000913		intergenic		-1	P4_D5_2048			SNP
											1	puuA/puuD	intergenic (-211/-1)	glutamate-putrescine ligase/gamma-glutamyl-gamma-aminobutyrate hydrolase	</>					b1297/b1298					snp_intergenic			T		1360343	1360343	1360343	C			NC_000913		intergenic		-1	P4_D5_2048			SNP
T	261	P		ACT	261	1		CCT			1.00417137e-01	paaH	781	3-hydroxyadipyl-CoA dehydrogenase	>		paaH			b1395		b1395			snp_nonsynonymous			A		1459058	1459058	1459058	C			NC_000913		nonsynonymous		-1	P4_D5_2048	11		SNP
											5.65328598e-02	yneO	pseudogene (4041/5422 nt)	AIDA-I family autotransporter YneO	<		yneO			b4696		b4696			snp_pseudogene			G		1593270	1593270	1593270	T			NC_000913		pseudogene		-1	P4_D5_2048			SNP
Y	470	S		TAT	470	2		TCT			8.54506493e-02	ydfI	1409	putative oxidoreductase YdfI	<		ydfI			b1542		b1542			snp_nonsynonymous			T		1628729	1628729	1628729	G			NC_000913		nonsynonymous		-1	P4_D5_2048	11		SNP
*	466	E		TAA	466	1		GAA			7.19838142e-02	ydfI	1396	putative oxidoreductase YdfI	<		ydfI			b1542		b1542			snp_nonsense			A		1628742	1628742	1628742	C			NC_000913		nonsense		-1	P4_D5_2048	11		SNP
R	629	R		CGA	629	3		CGT			9.34433937e-02	rsxC	1887	SoxR [2Fe-2S] reducing system protein RsxC	>		rsxC			b1629		b1629			snp_synonymous			A		1708029	1708029	1708029	T			NC_000913		synonymous		-1	P4_D5_2048	11		SNP
A	632	A		GCT	632	3		GCA			1.03472710e-01	rsxC	1896	SoxR [2Fe-2S] reducing system protein RsxC	>		rsxC			b1629		b1629			snp_synonymous			T		1708038	1708038	1708038	A			NC_000913		synonymous		-1	P4_D5_2048	11		SNP
A	642	A		GCG	642	3		GCC			5.46922684e-02	rsxC	1926	SoxR [2Fe-2S] reducing system protein RsxC	>		rsxC			b1629		b1629			snp_synonymous			G		1708068	1708068	1708068	C			NC_000913		synonymous		-1	P4_D5_2048	11		SNP
L	115	M		TTG	115	1		ATG			1.51563644e-01	ydjY	343	4Fe-4S ferredoxin-type domain-containing protein YdjY	>		ydjY			b1751		b1751			snp_nonsynonymous			T		1833682	1833682	1833682	A			NC_000913		nonsynonymous		-1	P4_D5_2048	11		SNP
T	339	K		ACA	339	2		AAA			9.64808464e-02	flhA	1016	flagellar biosynthesis protein FlhA	<		flhA			b1879		b1879			snp_nonsynonymous			G		1963259	1963259	1963259	T			NC_000913		nonsynonymous		-1	P4_D5_2048	11		SNP
V	197	F		GTT	197	1		TTT			9.77034569e-02	yedE	589	putative selenium transporter YedE	>		yedE			b1929		b1929			snp_nonsynonymous			G		2008089	2008089	2008089	T			NC_000913		nonsynonymous		-1	P4_D5_2048	11		SNP
C	460	F		TGT	460	2		TTT			7.13243484e-02	wzxC	1379	M-antigen undecaprenyl disphosphate flippase	<		wzxC			b2046		b2046			snp_nonsynonymous			C		2118004	2118004	2118004	A			NC_000913		nonsynonymous		-1	P4_D5_2048	11		SNP
											1.37939453e-01	gatY/fbaB	intergenic (-24/+284)	tagatose-1,6-bisphosphate aldolase 2 subunit GatY/fructose-bisphosphate aldolase class I	</<			gatY		b2096/b2097			b2096		snp_intergenic			A		2176452	2176452	2176452	C			NC_000913		intergenic		-1	P4_D5_2048			SNP
											1.17415428e-01	gatY/fbaB	intergenic (-25/+283)	tagatose-1,6-bisphosphate aldolase 2 subunit GatY/fructose-bisphosphate aldolase class I	</<			gatY		b2096/b2097			b2096		snp_intergenic			T		2176453	2176453	2176453	G			NC_000913		intergenic		-1	P4_D5_2048			SNP
											2.52227306e-01	gatY/fbaB	intergenic (-30/+278)	tagatose-1,6-bisphosphate aldolase 2 subunit GatY/fructose-bisphosphate aldolase class I	</<			gatY		b2096/b2097			b2096		snp_intergenic			A		2176458	2176458	2176458	C			NC_000913		intergenic		-1	P4_D5_2048			SNP
											2.28617191e-01	gatY/fbaB	intergenic (-41/+267)	tagatose-1,6-bisphosphate aldolase 2 subunit GatY/fructose-bisphosphate aldolase class I	</<			gatY		b2096/b2097			b2096		snp_intergenic			T		2176469	2176469	2176469	G			NC_000913		intergenic		-1	P4_D5_2048			SNP
											1.15745544e-01	gatY/fbaB	intergenic (-63/+245)	tagatose-1,6-bisphosphate aldolase 2 subunit GatY/fructose-bisphosphate aldolase class I	</<			gatY		b2096/b2097			b2096		snp_intergenic			A		2176491	2176491	2176491	C			NC_000913		intergenic		-1	P4_D5_2048			SNP
											9.10620689e-02	eco/mqo	intergenic (+256/+459)	serine protease inhibitor ecotin/malate:quinone oxidoreductase	>/<			mqo		b2209/b2210			b2210		snp_intergenic			T		2303873	2303873	2303873	C			NC_000913		intergenic		-1	P4_D5_2048			SNP
R	93	L		CGG	93	2		CTG			5.42178154e-02	ada	278	DNA-binding transcriptional dual regulator/DNA repair protein Ada	<		ada			b2213		b2213			snp_nonsynonymous			C		2309352	2309352	2309352	A			NC_000913		nonsynonymous		-1	P4_D5_2048	11		SNP
G	87	D		GGC	87	2		GAC			1	gyrA	260	DNA gyrase subunit A	<		gyrA			b2231		b2231			snp_nonsynonymous			C		2338385	2338385	2338385	T			NC_000913		nonsynonymous		-1	P4_D5_2048	11		SNP
W	83	S		TGG	83	2		TCG			1	gyrA	248	DNA gyrase subunit A	<		gyrA			b2231		b2231			snp_nonsynonymous			C		2338397	2338397	2338397	G			NC_000913		nonsynonymous		-1	P4_D5_2048	11		SNP
											5.83691597e-02	lrhA/alaA	intergenic (-103/-817)	DNA-binding transcriptional dual regulator LrhA/glutamate--pyruvate aminotransferase AlaA	</>			lrhA		b2289/b2290			b2289		snp_intergenic			C		2405968	2405968	2405968	A			NC_000913		intergenic		-1	P4_D5_2048			SNP
											1.43218994e-01	yfcU	pseudogene (748/2646 nt)	putative outer membrane usher protein YfcU	<		yfcU			b4661		b4661			snp_pseudogene			C		2453478	2453478	2453478	A			NC_000913		pseudogene		-1	P4_D5_2048			SNP
K	433	Q		AAA	433	1		CAA			2.39347458e-01	yfdI	1297	CPS-53 (KpLE1) prophage; serotype specific glucosyl transferase	>		yfdI			b2352		b2352			snp_nonsynonymous			A		2469651	2469651	2469651	C			NC_000913		nonsynonymous		-1	P4_D5_2048	11		SNP
I	434	R		ATA	434	2		AGA			1.42241001e-01	yfdI	1301	CPS-53 (KpLE1) prophage; serotype specific glucosyl transferase	>		yfdI			b2352		b2352			snp_nonsynonymous			T		2469655	2469655	2469655	G			NC_000913		nonsynonymous		-1	P4_D5_2048	11		SNP
K	436	Q		AAA	436	1		CAA			1.37199879e-01	yfdI	1306	CPS-53 (KpLE1) prophage; serotype specific glucosyl transferase	>		yfdI			b2352		b2352			snp_nonsynonymous			A		2469660	2469660	2469660	C			NC_000913		nonsynonymous		-1	P4_D5_2048	11		SNP
											5.63292503e-02	valU/valX	intergenic (+12/-33)	tRNA-Val/tRNA-Val	>/>			valX		b2401/b2402			b2402		snp_intergenic			G		2520242	2520242	2520242	T			NC_000913		intergenic		-1	P4_D5_2048			SNP
R	306	L		CGT	306	2		CTT			8.98365974e-02	hyfC	917	hydrogenase 4 component C	>		hyfC			b2483		b2483			snp_nonsynonymous			G		2603987	2603987	2603987	T			NC_000913		nonsynonymous		-1	P4_D5_2048	11		SNP
H	8	N		CAC	8	1		AAC			1.81017399e-01	yfgM	22	ancillary SecYEG translocon subunit	<		yfgM			b2513		b2513			snp_nonsynonymous			G		2638486	2638486	2638486	T			NC_000913		nonsynonymous		-1	P4_D5_2048	11		SNP
G	72	V		GGT	72	2		GTT			1.16897583e-01	yfiF	215	putative methyltransferase	<		yfiF			b2581		b2581			snp_nonsynonymous			C		2717538	2717538	2717538	A			NC_000913		nonsynonymous		-1	P4_D5_2048	11		SNP
											1.12716675e-01	kgtP/rrfG	intergenic (-78/+245)	alpha-ketoglutarate:H(+) symporter/5S ribosomal RNA	</<			kgtP		b2587/b2588			b2587		snp_intergenic			A		2725048	2725048	2725048	C			NC_000913		intergenic		-1	P4_D5_2048			SNP
											1.41454220e-01	kgtP/rrfG	intergenic (-86/+237)	alpha-ketoglutarate:H(+) symporter/5S ribosomal RNA	</<			kgtP		b2587/b2588			b2587		snp_intergenic			T		2725056	2725056	2725056	G			NC_000913		intergenic		-1	P4_D5_2048			SNP
S	260	I		AGT	260	2		ATT			5.57723045e-02	yfjP	779	CP4-57 prophage; putative GTP-binding protein YfjP	>		yfjP			b2632		b2632			snp_nonsynonymous			G		2768488	2768488	2768488	T			NC_000913		nonsynonymous		-1	P4_D5_2048	11		SNP
E	427	D		GAG	427	3		GAT			8.28285217e-02	nrdE	1281	ribonucleoside-diphosphate reductase 2 subunit alpha	>		nrdE			b2675		b2675			snp_nonsynonymous			G		2802628	2802628	2802628	T			NC_000913		nonsynonymous		-1	P4_D5_2048	11		SNP
											7.04188347e-02	yqaB/argQ	intergenic (-271/+10)	fructose-1-phosphatase/tRNA-Arg	</<					b2690/b2691					snp_intergenic			T		2817774	2817774	2817774	A			NC_000913		intergenic		-1	P4_D5_2048			SNP
D	56	E		GAC	56	3		GAA			6.12287521e-02	srlE	168	sorbitol-specific PTS enzyme IIBC1 component	>		srlE			b2703		b2703			snp_nonsynonymous			C		2826559	2826559	2826559	A			NC_000913		nonsynonymous		-1	P4_D5_2048	11		SNP
											1.54530525e-01	ygfF/gcvP	intergenic (-149/+118)	putative NAD(P)-binding oxidoreductase with NAD(P)-binding Rossmann-fold domain/glycine decarboxylase	</<			ygfF		b2902/b2903			b2902		snp_intergenic			G		3046050	3046050	3046050	T			NC_000913		intergenic		-1	P4_D5_2048			SNP
E	186	V		GAA	186	2		GTA			1.54607773e-01	ygfB	557	UPF0149 family protein YgfB	<		ygfB			b2909		b2909			snp_nonsynonymous			T		3054888	3054888	3054888	A			NC_000913		nonsynonymous		-1	P4_D5_2048	11		SNP
V	231	F		GTC	231	1		TTC			1.17719650e-01	metK	691	methionine adenosyltransferase	>		metK			b2942		b2942			snp_nonsynonymous			G		3087396	3087396	3087396	T			NC_000913		nonsynonymous		-1	P4_D5_2048	11		SNP
L	458	S		TTG	458	2		TCG			1	parE	1373	DNA topoisomerase IV subunit B	<		parE			b3030		b3030			snp_nonsynonymous			A		3174024	3174024	3174024	G			NC_000913		nonsynonymous		-1	P4_D5_2048	11		SNP
L	47	V		TTA	47	1		GTA			6.35337830e-02	tdcD	139	propionate kinase	<		tdcD			b3115		b3115			snp_nonsynonymous			A		3263522	3263522	3263522	C			NC_000913		nonsynonymous		-1	P4_D5_2048	11		SNP
											5.32736778e-02	yhaC/rnpB	intergenic (+541/+73)	uncharacterized protein YhaC/RNase P catalytic RNA component	>/<			rnpB		b3121/b3123			b3123		snp_intergenic			T		3270143	3270143	3270143	C			NC_000913		intergenic		-1	P4_D5_2048			SNP
											9.63077545e-02	sspA/rpsI	intergenic (-46/+349)	stringent starvation protein A/30S ribosomal subunit protein S9	</<			sspA		b3229/b3230			b3229		snp_intergenic			T		3377466	3377466	3377466	A			NC_000913		intergenic		-1	P4_D5_2048			SNP
A	248	A		GCG	248	3		GCT			9.56802368e-02	mreC	744	cell shape determining protein MreC	<		mreC			b3250		b3250			snp_synonymous			C		3399235	3399235	3399235	A			NC_000913		synonymous		-1	P4_D5_2048	11		SNP
K	40	T		AAA	40	2		ACA			8.72249603e-02	gspC	119	Type II secretion system protein GspC	>		gspC			b3324		b3324			snp_nonsynonymous			A		3455696	3455696	3455696	C			NC_000913		nonsynonymous		-1	P4_D5_2048	11		SNP
											7.87925720e-02	crp/yhfK	intergenic (+19/-20)	DNA-binding transcriptional dual regulator CRP/putative transporter YhfK	>/>			yhfK		b3357/b3358			b3358		snp_intergenic			G		3486771	3486771	3486771	T			NC_000913		intergenic		-1	P4_D5_2048			SNP
											1.43196106e-01	frlR/yhfS	intergenic (+72/+80)	putative DNA-binding transcriptional regulator FrlR/putative aminotransferase YhfS	>/<			yhfS		b3375/b3376			b3376		snp_intergenic			G		3504855	3504855	3504855	T			NC_000913		intergenic		-1	P4_D5_2048			SNP
											9.59086418e-02	frlR/yhfS	intergenic (+115/+37)	putative DNA-binding transcriptional regulator FrlR/putative aminotransferase YhfS	>/<			yhfS		b3375/b3376			b3376		snp_intergenic			G		3504898	3504898	3504898	T			NC_000913		intergenic		-1	P4_D5_2048			SNP
P	249	Q		CCG	249	2		CAG			8.69436264e-02	glgP	746	glycogen phosphorylase	<		glgP			b3428		b3428			snp_nonsynonymous			G		3565836	3565836	3565836	T			NC_000913		nonsynonymous		-1	P4_D5_2048	11		SNP
											6.01630211e-02	zntA/tusA	intergenic (+47/+55)	Zn(2(+))/Cd(2(+))/Pb(2(+)) exporting P-type ATPase/sulfur transfer protein TusA	>/<			tusA		b3469/b3470			b3470		snp_intergenic			G		3608696	3608696	3608696	T			NC_000913		intergenic		-1	P4_D5_2048			SNP
V	54	L		GTG	54	1		TTG			1.32244110e-01	yhjX	160	putative pyruvate transporter	<		yhjX			b3547		b3547			snp_nonsynonymous			C		3711848	3711848	3711848	A			NC_000913		nonsynonymous		-1	P4_D5_2048	11		SNP
P	418	T		CCG	418	1		ACG			8.82349014e-02	xylB	1252	xylulokinase	<		xylB			b3564		b3564			snp_nonsynonymous			G		3728120	3728120	3728120	T			NC_000913		nonsynonymous		-1	P4_D5_2048	11		SNP
S	416	Y		TCC	416	2		TAC			9.91120338e-02	xylB	1247	xylulokinase	<		xylB			b3564		b3564			snp_nonsynonymous			G		3728125	3728125	3728125	T			NC_000913		nonsynonymous		-1	P4_D5_2048	11		SNP
											1.09109402e-01	lldD/trmL	intergenic (+5/-193)	L-lactate dehydrogenase/tRNA (cytidine/uridine-2'-O)-ribose methyltransferase	>/>			trmL		b3605/b3606			b3606		snp_intergenic			G		3781022	3781022	3781022	T			NC_000913		intergenic		-1	P4_D5_2048			SNP
T	8	S		ACA	8	1		TCA			6.58473969e-02	xanP	22	xanthine:H(+) symporter XanP	>		xanP			b3654		b3654			snp_nonsynonymous			A		3828966	3828966	3828966	T			NC_000913		nonsynonymous		-1	P4_D5_2048	11		SNP
P	12	Q		CCA	12	2		CAA			7.72151947e-02	xanP	35	xanthine:H(+) symporter XanP	>		xanP			b3654		b3654		1	snp_nonsynonymous			C		3828979	3828979	3828979	A			NC_000913		nonsynonymous		-1	P4_D5_2048	11		SNP
H	12	Q		CAC	12	3		CAA			1.91111565e-01	xanP	36	xanthine:H(+) symporter XanP	>		xanP			b3654		b3654		1	snp_nonsynonymous			C		3828980	3828980	3828980	A			NC_000913		nonsynonymous		-1	P4_D5_2048	11		SNP
V	14	V		GTG	14	3		GTT			7.77525902e-02	xanP	42	xanthine:H(+) symporter XanP	>		xanP			b3654		b3654			snp_synonymous			G		3828986	3828986	3828986	T			NC_000913		synonymous		-1	P4_D5_2048	11		SNP
S	315	A		TCG	315	1		GCG			1.04953766e-01	bglB	943	6-phospho-beta-glucosidase B	<		bglB			b3721		b3721			snp_nonsynonymous			A		3902759	3902759	3902759	C			NC_000913		nonsynonymous		-1	P4_D5_2048	11		SNP
Y	306	S		TAC	306	2		TCC			1.23331070e-01	bglB	917	6-phospho-beta-glucosidase B	<		bglB			b3721		b3721			snp_nonsynonymous			T		3902785	3902785	3902785	G			NC_000913		nonsynonymous		-1	P4_D5_2048	11		SNP
*	300	Y		TAA	300	3		TAC			1.19214535e-01	bglB	900	6-phospho-beta-glucosidase B	<	bglB				b3721	b3721				snp_nonsense			T		3902802	3902802	3902802	G			NC_000913		nonsense		-1	P4_D5_2048	11		SNP
E	293	D		GAG	293	3		GAT			1.54033661e-01	bglB	879	6-phospho-beta-glucosidase B	<		bglB			b3721		b3721			snp_nonsynonymous			C		3902823	3902823	3902823	A			NC_000913		nonsynonymous		-1	P4_D5_2048	11		SNP
S	183	I		AGT	183	2		ATT			6.00991249e-02	yifK	548	putative transporter YifK	>		yifK			b3795		b3795			snp_nonsynonymous			G		3981434	3981434	3981434	T			NC_000913		nonsynonymous		-1	P4_D5_2048	11		SNP
I	686	I		ATA	686	3		ATC			9.20825005e-02	metE	2058	cobalamin-independent homocysteine transmethylase	>		metE			b3829		b3829			snp_synonymous			A		4015110	4015110	4015110	C			NC_000913		synonymous		-1	P4_D5_2048	11		SNP
*	577	E		TAA	577	1		GAA			9.89222527e-02	polA	1729	DNA polymerase I	>	polA				b3863	b3863				snp_nonsense			T		4048694	4048694	4048694	G			NC_000913		nonsense		-1	P4_D5_2048	11		SNP
R	237	L		CGT	237	2		CTT			6.35628700e-02	yihU	710	3-sulfolactaldehyde reductase	<		yihU			b3882		b3882			snp_nonsynonymous			C		4072862	4072862	4072862	A			NC_000913		nonsynonymous		-1	P4_D5_2048	11		SNP
											1.02712631e-01	fdhD/yiiG	intergenic (+99/-54)	sulfurtransferase for molybdenum cofactor sulfuration/DUF3829 domain-containing lipoprotein YiiG	>/>			yiiG		b3895/b3896			b3896		snp_intergenic			A		4086948	4086948	4086948	C			NC_000913		intergenic		-1	P4_D5_2048			SNP
											1.32954121e-01	fdhD/yiiG	intergenic (+106/-47)	sulfurtransferase for molybdenum cofactor sulfuration/DUF3829 domain-containing lipoprotein YiiG	>/>			yiiG		b3895/b3896			b3896		snp_intergenic			A		4086955	4086955	4086955	C			NC_000913		intergenic		-1	P4_D5_2048			SNP
											6.55360222e-02	fdhD/yiiG	intergenic (+116/-37)	sulfurtransferase for molybdenum cofactor sulfuration/DUF3829 domain-containing lipoprotein YiiG	>/>			yiiG		b3895/b3896			b3896		snp_intergenic			T		4086965	4086965	4086965	G			NC_000913		intergenic		-1	P4_D5_2048			SNP
											1.26480103e-01	fdhD/yiiG	intergenic (+119/-34)	sulfurtransferase for molybdenum cofactor sulfuration/DUF3829 domain-containing lipoprotein YiiG	>/>			yiiG		b3895/b3896			b3896		snp_intergenic			G		4086968	4086968	4086968	C			NC_000913		intergenic		-1	P4_D5_2048			SNP
P	538	H		CCT	538	2		CAT			7.51795769e-02	metL	1613	fused aspartate kinase/homoserine dehydrogenase 2	>		metL			b3940		b3940			snp_nonsynonymous			C		4131447	4131447	4131447	A			NC_000913		nonsynonymous		-1	P4_D5_2048	11		SNP
											9.77864265e-02	yjdP/phnP	intergenic (+137/+10)	protein YjdP/5-phospho-alpha-D-ribosyl 1,2-cyclic phosphate phosphodiesterase	>/<			phnP		b4487/b4092			b4092		snp_intergenic			G		4314336	4314336	4314336	T			NC_000913		intergenic		-1	P4_D5_2048			SNP
											5.28211594e-02	ecnB/gdx	intergenic (+88/-88)	bacteriolytic entericidin B lipoprotein/guanidinium exporter	>/>			gdx		b4411/b4148			b4148		snp_intergenic			A		4376789	4376789	4376789	C			NC_000913		intergenic		-1	P4_D5_2048			SNP
V	131	V		GTG	131	3		GTT			1.92027092e-01	yjfM	393	DUF1190 domain-containing protein YjfM	>		yjfM			b4185		b4185			snp_synonymous			G		4412781	4412781	4412781	T			NC_000913		synonymous		-1	P4_D5_2048	11		SNP
											1.05577946e-01	insD-6/yjgX	intergenic (+21/+72)	KpLE2 phage-like element; IS2 insertion element protein InsB/KpLE2 phage-like element; putative phosphoethanolamine transferase YjgX, N-terminal fragment	>/<			yjgX		b4273/b4575			b4575		snp_intergenic			T		4499523	4499523	4499523	G			NC_000913		intergenic		-1	P4_D5_2048			SNP
R	406	L		CGA	406	2		CTA			9.17038918e-02	mdtM	1217	multidrug efflux pump/bile salt:H(+) antiporter/Na(+):H(+) antiporter/K(+):H(+) antiporter	<		mdtM			b4337		b4337			snp_nonsynonymous			C		4567305	4567305	4567305	A			NC_000913		nonsynonymous		-1	P4_D5_2048	11		SNP
N	275	H		AAT	275	1		CAT			1.53080940e-01	lgoD	823	L-galactonate oxidoreductase	>		lgoD			b4358		b4358			snp_nonsynonymous			A		4596814	4596814	4596814	C			NC_000913		nonsynonymous		-1	P4_D5_2048	11		SNP
T	301	N		ACC	301	2		AAC			7.42278099e-02	carB	902	carbamoyl phosphate synthetase subunit beta	>		carB			b0033		b0033			snp_nonsynonymous			C		31718	31718	31718	A			NC_000913		nonsynonymous		-1	P4_D5_64	11		SNP
V	518	V		GTA	518	3		GTT			5.02800941e-02	ftsI	1554	peptidoglycan DD-transpeptidase FtsI	>		ftsI			b0084		b0084			snp_synonymous			A		92966	92966	92966	T			NC_000913		synonymous		-1	P4_D5_64	11		SNP
W	818	L		TGG	818	2		TTG			1.39821053e-01	secA	2453	protein translocation ATPase	>		secA			b0098		b0098			snp_nonsynonymous			G		110731	110731	110731	T			NC_000913		nonsynonymous		-1	P4_D5_64	11		SNP
*	819	K		TAA	819	1		AAA			1.20382309e-01	secA	2455	protein translocation ATPase	>		secA			b0098		b0098			snp_nonsense			T		110733	110733	110733	A			NC_000913		nonsense		-1	P4_D5_64	11		SNP
											2.59342670e-01	hrpB/mrcB	intergenic (+47/-149)	putative ATP-dependent RNA helicase HrpB/peptidoglycan glycosyltransferase/peptidoglycan DD-transpeptidase MrcB	>/>			mrcB		b0148/b0149			b0149		snp_intergenic			C		164581	164581	164581	A			NC_000913		intergenic		-1	P4_D5_64			SNP
L	69	V		TTA	69	1		GTA			1.08315468e-01	ykfM	205	uncharacterized protein YkfM	<		ykfM			b4586		b4586			snp_nonsynonymous			A		238532	238532	238532	C			NC_000913		nonsynonymous		-1	P4_D5_64	11		SNP
N	68	H		AAT	68	1		CAT			1.01423740e-01	ykfM	202	uncharacterized protein YkfM	<		ykfM			b4586		b4586			snp_nonsynonymous			T		238535	238535	238535	G			NC_000913		nonsynonymous		-1	P4_D5_64	11		SNP
P	315	T		CCG	315	1		ACG			5.50866127e-02	paoC	943	aldehyde dehydrogenase: molybdenum cofactor-binding subunit	<		paoC			b0284		b0284			snp_nonsynonymous			G		299216	299216	299216	T			NC_000913		nonsynonymous		-1	P4_D5_64	11		SNP
											1	acrA/acrR	intergenic (-101/-41)	multidrug efflux pump membrane fusion lipoprotein AcrA/DNA-binding transcriptional repressor AcrR	</>			acrA		b0463/b0464			b0463		small_indel					484944	484944	484944	A			NC_000913	1			-1	P4_D5_64			DEL
											1.69560909e-01	ylcI/nohD	intergenic (-309/-80)	DLP12 prophage; DUF3950 domain-containing protein YlcI/DLP12 prophage; putative DNA-packaging protein NohD	</>					b4589/b0560					snp_intergenic			C		579978	579978	579978	G			NC_000913		intergenic		-1	P4_D5_64			SNP
											8.89058113e-02	glnS/chiP	intergenic (+235/-342)	glutamine--tRNA ligase/chitobiose outer membrane channel	>/>			chiP		b0680/b0681			b0681		snp_intergenic			A		707216	707216	707216	C			NC_000913		intergenic		-1	P4_D5_64			SNP
N	289	K		AAC	289	3		AAA			9.60206985e-02	tolA	867	Tol-Pal system protein TolA	>		tolA			b0739		b0739			snp_nonsynonymous			C		776432	776432	776432	A			NC_000913		nonsynonymous		-1	P4_D5_64	11		SNP
S	200	A		TCA	200	1		GCA			8.90202522e-02	pnuC	598	nicotinamide riboside transporter	>		pnuC			b0751		b0751			snp_nonsynonymous			T		782987	782987	782987	G			NC_000913		nonsynonymous		-1	P4_D5_64	11		SNP
G	112	G		GGA	112	3		GGC			1.29551411e-01	ybgS	336	PF13985 family protein YbgS	<		ybgS			b0753		b0753			snp_synonymous			T		784206	784206	784206	G			NC_000913		synonymous		-1	P4_D5_64	11		SNP
											7.31830597e-02	lysO/aqpZ	intergenic (-370/+125)	L-lysine exporter/water channel AqpZ	</<					b0874/b0875					snp_intergenic			C		914451	914451	914451	G			NC_000913		intergenic		-1	P4_D5_64			SNP
											5.16505241e-02	ycaK/pflA	intergenic (+55/+27)	putative NAD(P)H-dependent oxidoreductase YcaK/pyruvate formate-lyase activating enzyme	>/<			pflA		b0901/b0902			b0902		snp_intergenic			T		949537	949537	949537	C			NC_000913		intergenic		-1	P4_D5_64			SNP
											5.21354675e-02	ycaK/pflA	intergenic (+59/+23)	putative NAD(P)H-dependent oxidoreductase YcaK/pyruvate formate-lyase activating enzyme	>/<			pflA		b0901/b0902			b0902		snp_intergenic			T		949541	949541	949541	A			NC_000913		intergenic		-1	P4_D5_64			SNP
											5.29570580e-02	ycaK/pflA	intergenic (+60/+22)	putative NAD(P)H-dependent oxidoreductase YcaK/pyruvate formate-lyase activating enzyme	>/<			pflA		b0901/b0902			b0902		snp_intergenic			G		949542	949542	949542	A			NC_000913		intergenic		-1	P4_D5_64			SNP
											1	ompF	coding (92/1089 nt)	outer membrane porin F	<	ompF				b0929	b0929				small_indel					986115	986115	986115	T			NC_000913	1			-1	P4_D5_64			DEL
I	142	M		ATT	142	3		ATG			8.33506584e-02	mdtH	426	multidrug efflux pump MdtH	<		mdtH			b1065		b1065			snp_nonsynonymous			A		1124125	1124125	1124125	C			NC_000913		nonsynonymous		-1	P4_D5_64	11		SNP
H	366	H		CAT	366	3		CAC			1.33885860e-01	icd	1098	isocitrate dehydrogenase	>		icd			b1136		b1136			snp_synonymous			T		1195444	1195444	1195444	C			NC_000913		synonymous		-1	P4_D5_64	11		SNP
T	370	T		ACT	370	3		ACC			1.12210274e-01	icd	1110	isocitrate dehydrogenase	>		icd			b1136		b1136			snp_synonymous			T		1195456	1195456	1195456	C			NC_000913		synonymous		-1	P4_D5_64	11		SNP
L	375	L		CTA	375	1		TTA			8.83955956e-02	icd	1123	isocitrate dehydrogenase	>		icd			b1136		b1136		1	snp_synonymous			C		1195469	1195469	1195469	T			NC_000913		synonymous		-1	P4_D5_64	11		SNP
L	375	L		TTG	375	3		TTA			8.81915092e-02	icd	1125	isocitrate dehydrogenase	>		icd			b1136		b1136		1	snp_synonymous			G		1195471	1195471	1195471	A			NC_000913		synonymous		-1	P4_D5_64	11		SNP
											4.00420189e-01	icdC	pseudogene (12/165 nt)	protein IcdC	>		icdC			b4519		b4519			snp_pseudogene			C		1210648	1210648	1210648	T			NC_000913		pseudogene		-1	P4_D5_64			SNP
											3.69090557e-01	icdC	pseudogene (24/165 nt)	protein IcdC	>		icdC			b4519		b4519			snp_pseudogene			C		1210660	1210660	1210660	T			NC_000913		pseudogene		-1	P4_D5_64			SNP
											3.21271896e-01	icdC	pseudogene (37/165 nt)	protein IcdC	>		icdC			b4519		b4519			snp_pseudogene			T		1210673	1210673	1210673	C			NC_000913		pseudogene		-1	P4_D5_64			SNP
											3.08552742e-01	icdC	pseudogene (39/165 nt)	protein IcdC	>		icdC			b4519		b4519			snp_pseudogene			A		1210675	1210675	1210675	G			NC_000913		pseudogene		-1	P4_D5_64			SNP
											1.79451942e-01	icdC	pseudogene (69/165 nt)	protein IcdC	>		icdC			b4519		b4519			snp_pseudogene			C		1210705	1210705	1210705	T			NC_000913		pseudogene		-1	P4_D5_64			SNP
											1.61025047e-01	icdC	pseudogene (72/165 nt)	protein IcdC	>		icdC			b4519		b4519			snp_pseudogene			G		1210708	1210708	1210708	C			NC_000913		pseudogene		-1	P4_D5_64			SNP
											1.59145355e-01	icdC	pseudogene (75/165 nt)	protein IcdC	>		icdC			b4519		b4519			snp_pseudogene			A		1210711	1210711	1210711	G			NC_000913		pseudogene		-1	P4_D5_64			SNP
											1.19107723e-01	icdC	pseudogene (84/165 nt)	protein IcdC	>		icdC			b4519		b4519			snp_pseudogene			C		1210720	1210720	1210720	T			NC_000913		pseudogene		-1	P4_D5_64			SNP
											9.25974846e-02	fabI/ycjD	intergenic (-188/+180)	enoyl-[acyl-carrier-protein] reductase/DUF559 domain-containing protein YcjD	</<					b1288/b1289					snp_intergenic			C		1350451	1350451	1350451	A			NC_000913		intergenic		-1	P4_D5_64			SNP
F	99	V		TTC	99	1		GTC			9.40837860e-02	ydcO	295	putative transport protein YdcO	<		ydcO			b1433		b1433			snp_nonsynonymous			A		1505010	1505010	1505010	C			NC_000913		nonsynonymous		-1	P4_D5_64	11		SNP
R	70	L		CGA	70	2		CTA			9.68408585e-02	hipB	209	antitoxin/DNA-binding transcriptional repressor HipB	<		hipB			b1508		b1508			snp_nonsynonymous			C		1591458	1591458	1591458	A			NC_000913		nonsynonymous		-1	P4_D5_64	11		SNP
											6.31761551e-02	tqsA/pntB	intergenic (+8/+17)	autoinducer 2 exporter/pyridine nucleotide transhydrogenase subunit beta	>/<			pntB		b1601/b1602			b1602		snp_intergenic			T		1674179	1674179	1674179	A			NC_000913		intergenic		-1	P4_D5_64			SNP
											6.40354156e-02	tqsA/pntB	intergenic (+11/+14)	autoinducer 2 exporter/pyridine nucleotide transhydrogenase subunit beta	>/<			pntB		b1601/b1602			b1602		snp_intergenic			T		1674182	1674182	1674182	A			NC_000913		intergenic		-1	P4_D5_64			SNP
R	629	R		CGA	629	3		CGT			6.48064613e-02	rsxC	1887	SoxR [2Fe-2S] reducing system protein RsxC	>		rsxC			b1629		b1629			snp_synonymous			A		1708029	1708029	1708029	T			NC_000913		synonymous		-1	P4_D5_64	11		SNP
L	162	F		TTA	162	3		TTC			5.65824509e-02	wcaD	486	putative colanic acid polymerase	<		wcaD			b2056		b2056			snp_nonsynonymous			T		2129617	2129617	2129617	G			NC_000913		nonsynonymous		-1	P4_D5_64	11		SNP
											1.60519123e-01	gatY/fbaB	intergenic (-24/+284)	tagatose-1,6-bisphosphate aldolase 2 subunit GatY/fructose-bisphosphate aldolase class I	</<			gatY		b2096/b2097			b2096		snp_intergenic			A		2176452	2176452	2176452	C			NC_000913		intergenic		-1	P4_D5_64			SNP
											8.89396667e-02	gatY/fbaB	intergenic (-25/+283)	tagatose-1,6-bisphosphate aldolase 2 subunit GatY/fructose-bisphosphate aldolase class I	</<			gatY		b2096/b2097			b2096		snp_intergenic			T		2176453	2176453	2176453	G			NC_000913		intergenic		-1	P4_D5_64			SNP
											2.97419071e-01	gatY/fbaB	intergenic (-30/+278)	tagatose-1,6-bisphosphate aldolase 2 subunit GatY/fructose-bisphosphate aldolase class I	</<			gatY		b2096/b2097			b2096		snp_intergenic			A		2176458	2176458	2176458	C			NC_000913		intergenic		-1	P4_D5_64			SNP
											2.94070721e-01	gatY/fbaB	intergenic (-41/+267)	tagatose-1,6-bisphosphate aldolase 2 subunit GatY/fructose-bisphosphate aldolase class I	</<			gatY		b2096/b2097			b2096		snp_intergenic			T		2176469	2176469	2176469	G			NC_000913		intergenic		-1	P4_D5_64			SNP
											1.05506897e-01	yohP/dusC	intergenic (+112/+261)	putative membrane protein YohP/tRNA-dihydrouridine(16) synthase	>/<			dusC		b4679/b2140			b2140		snp_intergenic			C		2228401	2228401	2228401	A			NC_000913		intergenic		-1	P4_D5_64			SNP
											1	gyrA	coding (247-249/2628 nt)	DNA gyrase subunit A	<	gyrA				b2231	b2231				small_indel					2338396	2338398	2338396	CGA			NC_000913	3			-1	P4_D5_64			DEL
K	433	Q		AAA	433	1		CAA			2.56326199e-01	yfdI	1297	CPS-53 (KpLE1) prophage; serotype specific glucosyl transferase	>		yfdI			b2352		b2352			snp_nonsynonymous			A		2469651	2469651	2469651	C			NC_000913		nonsynonymous		-1	P4_D5_64	11		SNP
I	434	R		ATA	434	2		AGA			1.36090279e-01	yfdI	1301	CPS-53 (KpLE1) prophage; serotype specific glucosyl transferase	>		yfdI			b2352		b2352			snp_nonsynonymous			T		2469655	2469655	2469655	G			NC_000913		nonsynonymous		-1	P4_D5_64	11		SNP
K	436	Q		AAA	436	1		CAA			2.07379341e-01	yfdI	1306	CPS-53 (KpLE1) prophage; serotype specific glucosyl transferase	>		yfdI			b2352		b2352			snp_nonsynonymous			A		2469660	2469660	2469660	C			NC_000913		nonsynonymous		-1	P4_D5_64	11		SNP
E	437	D		GAA	437	3		GAC			9.06629562e-02	yfdI	1311	CPS-53 (KpLE1) prophage; serotype specific glucosyl transferase	>		yfdI			b2352		b2352			snp_nonsynonymous			A		2469665	2469665	2469665	C			NC_000913		nonsynonymous		-1	P4_D5_64	11		SNP
R	306	L		CGT	306	2		CTT			1.01605415e-01	hyfC	917	hydrogenase 4 component C	>		hyfC			b2483		b2483			snp_nonsynonymous			G		2603987	2603987	2603987	T			NC_000913		nonsynonymous		-1	P4_D5_64	11		SNP
H	8	N		CAC	8	1		AAC			1.48346424e-01	yfgM	22	ancillary SecYEG translocon subunit	<		yfgM			b2513		b2513			snp_nonsynonymous			G		2638486	2638486	2638486	T			NC_000913		nonsynonymous		-1	P4_D5_64	11		SNP
G	72	V		GGT	72	2		GTT			7.96155930e-02	yfiF	215	putative methyltransferase	<		yfiF			b2581		b2581			snp_nonsynonymous			C		2717538	2717538	2717538	A			NC_000913		nonsynonymous		-1	P4_D5_64	11		SNP
											1.23706818e-01	kgtP/rrfG	intergenic (-92/+231)	alpha-ketoglutarate:H(+) symporter/5S ribosomal RNA	</<			kgtP		b2587/b2588			b2587		snp_intergenic			A		2725062	2725062	2725062	C			NC_000913		intergenic		-1	P4_D5_64			SNP
											9.06195641e-02	kgtP/rrfG	intergenic (-108/+215)	alpha-ketoglutarate:H(+) symporter/5S ribosomal RNA	</<			kgtP		b2587/b2588			b2587		snp_intergenic			A		2725078	2725078	2725078	C			NC_000913		intergenic		-1	P4_D5_64			SNP
T	9	K		ACG	9	2		AAG			1.30324841e-01	ascG	26	DNA-binding transcriptional repressor AscG	<		ascG			b2714		b2714			snp_nonsynonymous			G		2839239	2839239	2839239	T			NC_000913		nonsynonymous		-1	P4_D5_64	11		SNP
V	457	E		GTG	457	2		GAG			6.33983612e-02	ascF	1370	beta-glucoside specific PTS enzyme IIBC component	>		ascF			b2715		b2715			snp_nonsynonymous			T		2840893	2840893	2840893	A			NC_000913		nonsynonymous		-1	P4_D5_64	11		SNP
V	462	E		GTG	462	2		GAG			5.42054176e-02	ascF	1385	beta-glucoside specific PTS enzyme IIBC component	>		ascF			b2715		b2715			snp_nonsynonymous			T		2840908	2840908	2840908	A			NC_000913		nonsynonymous		-1	P4_D5_64	11		SNP
											1.11925602e-01	ygfF/gcvP	intergenic (-149/+118)	putative NAD(P)-binding oxidoreductase with NAD(P)-binding Rossmann-fold domain/glycine decarboxylase	</<			ygfF		b2902/b2903			b2902		snp_intergenic			G		3046050	3046050	3046050	T			NC_000913		intergenic		-1	P4_D5_64			SNP
V	231	F		GTC	231	1		TTC			1.80767059e-01	metK	691	methionine adenosyltransferase	>		metK			b2942		b2942			snp_nonsynonymous			G		3087396	3087396	3087396	T			NC_000913		nonsynonymous		-1	P4_D5_64	11		SNP
											6.25562668e-02	glgS/yqiJ	intergenic (-190/-79)	surface composition regulator/putative inner membrane protein	</>					b3049/b3050					snp_intergenic			A		3192129	3192129	3192129	T			NC_000913		intergenic		-1	P4_D5_64			SNP
											5.98764420e-02	glgS/yqiJ	intergenic (-193/-76)	surface composition regulator/putative inner membrane protein	</>					b3049/b3050					snp_intergenic			A		3192132	3192132	3192132	T			NC_000913		intergenic		-1	P4_D5_64			SNP
											5.14125824e-02	ygjV/uxaA	intergenic (-51/+32)	inner membrane protein/D-altronate dehydratase	</<			ygjV		b3090/b3091			b3090		snp_intergenic			G		3241795	3241795	3241795	A			NC_000913		intergenic		-1	P4_D5_64			SNP
V	132	L		GTG	132	1		CTG			5.77788353e-02	yhcG	394	DUF1016 domain-containing protein YhcG	>		yhcG			b3220		b3220			snp_nonsynonymous			G		3368220	3368220	3368220	C			NC_000913		nonsynonymous		-1	P4_D5_64	11		SNP
											1.42858505e-01	frlR/yhfS	intergenic (+72/+80)	putative DNA-binding transcriptional regulator FrlR/putative aminotransferase YhfS	>/<			yhfS		b3375/b3376			b3376		snp_intergenic			G		3504855	3504855	3504855	T			NC_000913		intergenic		-1	P4_D5_64			SNP
T	188	T		ACT	188	3		ACG			6.00638390e-02	yhgE	564	putative transport protein YhgE	<		yhgE			b3402		b3402			snp_synonymous			A		3531876	3531876	3531876	C			NC_000913		synonymous		-1	P4_D5_64	11		SNP
											1.37065887e-01	malP/malT	intergenic (-468/-144)	maltodextrin phosphorylase/DNA-binding transcriptional activator MalT	</>					b3417/b3418					snp_intergenic			T		3552941	3552941	3552941	G			NC_000913		intergenic		-1	P4_D5_64			SNP
A	937	A		GCA	937	3		GCC			6.56061172e-02	mdtF	2811	multidrug efflux pump RND permease MdtF	>		mdtF			b3514		b3514			snp_synonymous			A		3663224	3663224	3663224	C			NC_000913		synonymous		-1	P4_D5_64	11		SNP
S	416	Y		TCC	416	2		TAC			8.35642815e-02	xylB	1247	xylulokinase	<		xylB			b3564		b3564			snp_nonsynonymous			G		3728125	3728125	3728125	T			NC_000913		nonsynonymous		-1	P4_D5_64	11		SNP
											1.01171494e-01	lldD/trmL	intergenic (+15/-183)	L-lactate dehydrogenase/tRNA (cytidine/uridine-2'-O)-ribose methyltransferase	>/>			trmL		b3605/b3606			b3606		snp_intergenic			G		3781032	3781032	3781032	T			NC_000913		intergenic		-1	P4_D5_64			SNP
H	12	Q		CAC	12	3		CAA			2.25450039e-01	xanP	36	xanthine:H(+) symporter XanP	>		xanP			b3654		b3654			snp_nonsynonymous			C		3828980	3828980	3828980	A			NC_000913		nonsynonymous		-1	P4_D5_64	11		SNP
S	315	A		TCG	315	1		GCG			1.14040852e-01	bglB	943	6-phospho-beta-glucosidase B	<		bglB			b3721		b3721			snp_nonsynonymous			A		3902759	3902759	3902759	C			NC_000913		nonsynonymous		-1	P4_D5_64	11		SNP
											8.16020966e-02	pstB/pstA	intergenic (-141/+42)	phosphate ABC transporter ATP binding subunit/phosphate ABC transporter membrane subunit PstA	</<			pstB		b3725/b3726			b3725		snp_intergenic			G		3908507	3908507	3908507	T			NC_000913		intergenic		-1	P4_D5_64			SNP
V	208	E		GTA	208	2		GAA			7.60588646e-02	glmS	623	L-glutamine--D-fructose-6-phosphate aminotransferase	<		glmS			b3729		b3729			snp_nonsynonymous			A		3913046	3913046	3913046	T			NC_000913		nonsynonymous		-1	P4_D5_64	11		SNP
I	205	I		ATA	205	3		ATC			9.96155739e-02	glmS	615	L-glutamine--D-fructose-6-phosphate aminotransferase	<		glmS			b3729		b3729			snp_synonymous			T		3913054	3913054	3913054	G			NC_000913		synonymous		-1	P4_D5_64	11		SNP
L	48	F		TTG	48	3		TTC			1.82230473e-01	rarD	144	putative transporter RarD	<		rarD			b3819		b3819			snp_nonsynonymous			C		4004035	4004035	4004035	G			NC_000913		nonsynonymous		-1	P4_D5_64	11		SNP
Y	210	D		TAT	210	1		GAT			7.29498863e-02	yihR	628	putative aldose 1-epimerase YihR	<		yihR			b3879		b3879			snp_nonsynonymous			A		4069774	4069774	4069774	C			NC_000913		nonsynonymous		-1	P4_D5_64	11		SNP
T	124	K		ACG	124	2		AAG			6.87913895e-02	yjcO	371	Sel1 repeat-containing protein YjcO	<		yjcO			b4078		b4078			snp_nonsynonymous			G		4296757	4296757	4296757	T			NC_000913		nonsynonymous		-1	P4_D5_64	11		SNP
F	136	L		TTT	136	3		TTA			1.31457329e-01	yjfM	408	DUF1190 domain-containing protein YjfM	>		yjfM			b4185		b4185			snp_nonsynonymous			T		4412796	4412796	4412796	A			NC_000913		nonsynonymous		-1	P4_D5_64	11		SNP
											1.72278099e-01	fimE/fimA	intergenic (+57/-120)	regulator for fimA/type 1 fimbriae major subunit	>/>			fimA		b4313/b4314			b4314		inversion					4542692	4542997	4542692	306-bp			NC_000913	306			-1	P4_D5_64			INV
V	182	F		GTC	182	1		TTC			6.67204857e-02	sgrR	544	DNA-binding transcriptional dual regulator SgrR	<		sgrR			b0069		b0069			snp_nonsynonymous			C		76756	76756	76756	A			NC_000913		nonsynonymous		-1	P4_E4_2048	11		SNP
											1.79580212e-01	hrpB/mrcB	intergenic (+47/-149)	putative ATP-dependent RNA helicase HrpB/peptidoglycan glycosyltransferase/peptidoglycan DD-transpeptidase MrcB	>/>			mrcB		b0148/b0149			b0149		snp_intergenic			C		164581	164581	164581	A			NC_000913		intergenic		-1	P4_E4_2048			SNP
											7.40427971e-02	gpt/frsA	intergenic (+42/-50)	xanthine-guanine phsophoribosyltransferase/fermentation-respiration switch protein	>/>			frsA		b0238/b0239			b0239		snp_intergenic			A		256477	256477	256477	C			NC_000913		intergenic		-1	P4_E4_2048			SNP
D	317	E		GAC	317	3		GAA			8.31956863e-02	paoC	951	aldehyde dehydrogenase: molybdenum cofactor-binding subunit	<		paoC			b0284		b0284			snp_nonsynonymous			G		299208	299208	299208	T			NC_000913		nonsynonymous		-1	P4_E4_2048	11		SNP
											9.07407284e-01	acrA/acrR	intergenic (-101/-41)	multidrug efflux pump membrane fusion lipoprotein AcrA/DNA-binding transcriptional repressor AcrR	</>			acrA		b0463/b0464			b0463		small_indel					484944	484944	484944	A			NC_000913	1			-1	P4_E4_2048			DEL
											1.06052399e-01	acrR	coding (308/648 nt)	DNA-binding transcriptional repressor AcrR	>	acrR				b0464	b0464				small_indel					485292	485292	485292	A			NC_000913	1			-1	P4_E4_2048			DEL
S	214	R		AGT	214	3		AGG			5.47223091e-02	ybcM	642	DLP12 prophage; putative DNA-binding transcriptional regulator	>		ybcM			b0546		b0546			snp_nonsynonymous			T		571319	571319	571319	G			NC_000913		nonsynonymous		-1	P4_E4_2048	11		SNP
											1.70403481e-01	fepB/entC	intergenic (-88/-287)	ferric enterobactin ABC transporter periplasmic binding protein/isochorismate synthase EntC	</>			fepB		b0592/b0593			b0592		snp_intergenic			T		623822	623822	623822	A			NC_000913		intergenic		-1	P4_E4_2048			SNP
N	289	K		AAC	289	3		AAA			6.38818741e-02	tolA	867	Tol-Pal system protein TolA	>		tolA			b0739		b0739			snp_nonsynonymous			C		776432	776432	776432	A			NC_000913		nonsynonymous		-1	P4_E4_2048	11		SNP
V	289	F		GTT	289	1		TTT			1.98423862e-01	rlmF	865	23S rRNA m(6)A1618 methyltransferase	>		rlmF			b0807		b0807			snp_nonsynonymous			G		842420	842420	842420	T			NC_000913		nonsynonymous		-1	P4_E4_2048	11		SNP
I	295	M		ATT	295	3		ATG			1.68237686e-01	rlmF	885	23S rRNA m(6)A1618 methyltransferase	>		rlmF			b0807		b0807			snp_nonsynonymous			T		842440	842440	842440	G			NC_000913		nonsynonymous		-1	P4_E4_2048	11		SNP
P	109	T		CCC	109	1		ACC			9.67640877e-02	fsaA	325	fructose-6-phosphate aldolase 1	>		fsaA			b0825		b0825			snp_nonsynonymous			C		863190	863190	863190	A			NC_000913		nonsynonymous		-1	P4_E4_2048	11		SNP
											8.70006341e-01	ompF	coding (91-94/1089 nt)	outer membrane porin F	<	ompF				b0929	b0929				small_indel					986113	986116	986113	TGTT			NC_000913	4			-1	P4_E4_2048			DEL
H	366	H		CAT	366	3		CAC			1	icd	1098	isocitrate dehydrogenase	>		icd			b1136		b1136			snp_synonymous			T		1195444	1195444	1195444	C			NC_000913		synonymous		-1	P4_E4_2048	11		SNP
											1	[icd]–[icdC]		[icd],ymfD,ymfE,lit,intE,xisE,ymfH,ymfI,ymfJ,ymfK,ymfT,ymfL,ymfM,oweE,ymfN,aaaE,ymfR,beeE,jayE,ymfQ,ycfK,tfaP,tfaE,stfE,pinE,mcrA,[icdC]		ymfD,ymfE,lit,intE,xisE,ymfH,ymfI,ymfJ,ymfK,ymfT,ymfL,ymfM,oweE,ymfN,aaaE,ymfR,beeE,jayE,ymfQ,ycfK,tfaP,tfaE,stfE,pinE,mcrA,icdC	icd			[b1136]–[b4519]	b1137,b1138,b1139,b1140,b1141,b1142,b1143,b1144,b1145,b1146,b1147,b1148,b4692,b1149,b4693,b1150,b1151,b1152,b1153,b1154,b1155,b1156,b1157,b1158,b1159,b4519	b1136			large_deletion					1195456	1210719	1195456	15264-bp			NC_000913	15264			-1	P4_E4_2048			DEL
											6.69131279e-02	ychS/rttR	intergenic (+53/+29)	putative uncharacterized protein YchS/small RNA RttR	>/<			rttR		b1228/b4425			b4425		snp_intergenic			G		1286261	1286261	1286261	C			NC_000913		intergenic		-1	P4_E4_2048			SNP
											8.97227764e-01	puuA/puuD	intergenic (-211/-1)	glutamate-putrescine ligase/gamma-glutamyl-gamma-aminobutyrate hydrolase	</>					b1297/b1298					snp_intergenic			T		1360343	1360343	1360343	C			NC_000913		intergenic		-1	P4_E4_2048			SNP
											6.29334450e-02	nohA/ynfO	intergenic (-73/-316)	Qin prophage; putative prophage DNA-packaging protein NohA/Qin prophage; protein YnfO	</>			nohA		b1548/b4533			b1548		snp_intergenic			G		1635664	1635664	1635664	T			NC_000913		intergenic		-1	P4_E4_2048			SNP
R	629	R		CGA	629	3		CGT			6.87727928e-02	rsxC	1887	SoxR [2Fe-2S] reducing system protein RsxC	>		rsxC			b1629		b1629			snp_synonymous			A		1708029	1708029	1708029	T			NC_000913		synonymous		-1	P4_E4_2048	11		SNP
A	632	A		GCT	632	3		GCA			8.10003281e-02	rsxC	1896	SoxR [2Fe-2S] reducing system protein RsxC	>		rsxC			b1629		b1629			snp_synonymous			T		1708038	1708038	1708038	A			NC_000913		synonymous		-1	P4_E4_2048	11		SNP
											8.50486755e-02	gatY/fbaB	intergenic (-24/+284)	tagatose-1,6-bisphosphate aldolase 2 subunit GatY/fructose-bisphosphate aldolase class I	</<			gatY		b2096/b2097			b2096		snp_intergenic			A		2176452	2176452	2176452	C			NC_000913		intergenic		-1	P4_E4_2048			SNP
											1.23326302e-01	gatY/fbaB	intergenic (-30/+278)	tagatose-1,6-bisphosphate aldolase 2 subunit GatY/fructose-bisphosphate aldolase class I	</<			gatY		b2096/b2097			b2096		snp_intergenic			A		2176458	2176458	2176458	C			NC_000913		intergenic		-1	P4_E4_2048			SNP
											1.06735229e-01	gatY/fbaB	intergenic (-41/+267)	tagatose-1,6-bisphosphate aldolase 2 subunit GatY/fructose-bisphosphate aldolase class I	</<			gatY		b2096/b2097			b2096		snp_intergenic			T		2176469	2176469	2176469	G			NC_000913		intergenic		-1	P4_E4_2048			SNP
											9.19995308e-02	thiM/rcnR	intergenic (-134/+89)	hydroxyethylthiazole kinase/DNA-binding transcriptional repressor RcnR	</<			thiM		b2104/b2105			b2104		snp_intergenic			T		2184659	2184659	2184659	G			NC_000913		intergenic		-1	P4_E4_2048			SNP
											8.17632675e-02	yohP/dusC	intergenic (+112/+261)	putative membrane protein YohP/tRNA-dihydrouridine(16) synthase	>/<			dusC		b4679/b2140			b2140		snp_intergenic			C		2228401	2228401	2228401	A			NC_000913		intergenic		-1	P4_E4_2048			SNP
G	87	D		GGC	87	2		GAC			1	gyrA	260	DNA gyrase subunit A	<		gyrA			b2231		b2231			snp_nonsynonymous			C		2338385	2338385	2338385	T			NC_000913		nonsynonymous		-1	P4_E4_2048	11		SNP
W	83	S		TGG	83	2		TCG			9.07057762e-01	gyrA	248	DNA gyrase subunit A	<		gyrA			b2231		b2231			snp_nonsynonymous			C		2338397	2338397	2338397	G			NC_000913		nonsynonymous		-1	P4_E4_2048	11		SNP
I	434	R		ATA	434	2		AGA			1.46219254e-01	yfdI	1301	CPS-53 (KpLE1) prophage; serotype specific glucosyl transferase	>		yfdI			b2352		b2352			snp_nonsynonymous			T		2469655	2469655	2469655	G			NC_000913		nonsynonymous		-1	P4_E4_2048	11		SNP
G	72	V		GGT	72	2		GTT			8.66050720e-02	yfiF	215	putative methyltransferase	<		yfiF			b2581		b2581			snp_nonsynonymous			C		2717538	2717538	2717538	A			NC_000913		nonsynonymous		-1	P4_E4_2048	11		SNP
											8.33811760e-02	kgtP/rrfG	intergenic (-98/+225)	alpha-ketoglutarate:H(+) symporter/5S ribosomal RNA	</<			kgtP		b2587/b2588			b2587		snp_intergenic			T		2725068	2725068	2725068	G			NC_000913		intergenic		-1	P4_E4_2048			SNP
											7.22546577e-02	metW/metV	intergenic (+16/-18)	tRNA-Met/tRNA-Met	>/>			metV		b2815/b2816			b2816		snp_intergenic			C		2947589	2947589	2947589	G			NC_000913		intergenic		-1	P4_E4_2048			SNP
											7.58361816e-02	ygfF/gcvP	intergenic (-149/+118)	putative NAD(P)-binding oxidoreductase with NAD(P)-binding Rossmann-fold domain/glycine decarboxylase	</<			ygfF		b2902/b2903			b2902		snp_intergenic			G		3046050	3046050	3046050	T			NC_000913		intergenic		-1	P4_E4_2048			SNP
L	458	S		TTG	458	2		TCG			9.12211895e-01	parE	1373	DNA topoisomerase IV subunit B	<		parE			b3030		b3030			snp_nonsynonymous			A		3174024	3174024	3174024	G			NC_000913		nonsynonymous		-1	P4_E4_2048	11		SNP
											7.46107101e-02	fadH/higA	intergenic (+26/+19)	2,4-dienoyl-CoA reductase/antitoxin/DNA-binding transcriptional repressor HigA	>/<			higA		b3081/b3082			b3082		snp_intergenic			C		3233709	3233709	3233709	A			NC_000913		intergenic		-1	P4_E4_2048			SNP
G	209	G		GGG	209	3		GGT			5.25979996e-02	tldD	627	metalloprotease TldD	<		tldD			b3244		b3244			snp_synonymous			C		3391402	3391402	3391402	A			NC_000913		synonymous		-1	P4_E4_2048	11		SNP
											6.02803230e-02	frlR/yhfS	intergenic (+72/+80)	putative DNA-binding transcriptional regulator FrlR/putative aminotransferase YhfS	>/<			yhfS		b3375/b3376			b3376		snp_intergenic			G		3504855	3504855	3504855	T			NC_000913		intergenic		-1	P4_E4_2048			SNP
											8.93969536e-02	frlR/yhfS	intergenic (+115/+37)	putative DNA-binding transcriptional regulator FrlR/putative aminotransferase YhfS	>/<			yhfS		b3375/b3376			b3376		snp_intergenic			G		3504898	3504898	3504898	T			NC_000913		intergenic		-1	P4_E4_2048			SNP
L	205	R		CTT	205	2		CGT			5.02738953e-02	yhgE	614	putative transport protein YhgE	<		yhgE			b3402		b3402			snp_nonsynonymous			A		3531826	3531826	3531826	C			NC_000913		nonsynonymous		-1	P4_E4_2048	11		SNP
											1.05360985e-01	zntA/tusA	intergenic (+46/+56)	Zn(2(+))/Cd(2(+))/Pb(2(+)) exporting P-type ATPase/sulfur transfer protein TusA	>/<			tusA		b3469/b3470			b3470		snp_intergenic			G		3608695	3608695	3608695	C			NC_000913		intergenic		-1	P4_E4_2048			SNP
											1.09440327e-01	zntA/tusA	intergenic (+72/+30)	Zn(2(+))/Cd(2(+))/Pb(2(+)) exporting P-type ATPase/sulfur transfer protein TusA	>/<			tusA		b3469/b3470			b3470		snp_intergenic			C		3608721	3608721	3608721	A			NC_000913		intergenic		-1	P4_E4_2048			SNP
E	421	D		GAG	421	3		GAT			1.11408234e-01	xylB	1263	xylulokinase	<		xylB			b3564		b3564			snp_nonsynonymous			C		3728109	3728109	3728109	A			NC_000913		nonsynonymous		-1	P4_E4_2048	11		SNP
P	418	T		CCG	418	1		ACG			7.37290382e-02	xylB	1252	xylulokinase	<		xylB			b3564		b3564			snp_nonsynonymous			G		3728120	3728120	3728120	T			NC_000913		nonsynonymous		-1	P4_E4_2048	11		SNP
S	416	Y		TCC	416	2		TAC			1.03756905e-01	xylB	1247	xylulokinase	<		xylB			b3564		b3564			snp_nonsynonymous			G		3728125	3728125	3728125	T			NC_000913		nonsynonymous		-1	P4_E4_2048	11		SNP
											1.33895874e-01	ilvC/ppiC	intergenic (+12/+75)	ketol-acid reductoisomerase (NADP(+))/peptidyl-prolyl cis-trans isomerase C	>/<			ppiC		b3774/b3775			b3775		snp_intergenic			G		3959457	3959457	3959457	T			NC_000913		intergenic		-1	P4_E4_2048			SNP
											1.10105515e-01	ilvC/ppiC	intergenic (+24/+63)	ketol-acid reductoisomerase (NADP(+))/peptidyl-prolyl cis-trans isomerase C	>/<			ppiC		b3774/b3775			b3775		snp_intergenic			C		3959469	3959469	3959469	G			NC_000913		intergenic		-1	P4_E4_2048			SNP
											6.05406761e-02	fdhD/yiiG	intergenic (+116/-37)	sulfurtransferase for molybdenum cofactor sulfuration/DUF3829 domain-containing lipoprotein YiiG	>/>			yiiG		b3895/b3896			b3896		snp_intergenic			T		4086965	4086965	4086965	G			NC_000913		intergenic		-1	P4_E4_2048			SNP
											8.41121495e-02	soxR	coding (378-380/465 nt)	DNA-binding transcriptional dual regulator SoxR	>		soxR			b4063		b4063			small_indel					4277846	4277848	4277846	GCG			NC_000913	3			-1	P4_E4_2048			DEL
											6.65135384e-02	gltP/yjcO	intergenic (+510/+134)	glutamate/aspartate : H(+) symporter GltP/Sel1 repeat-containing protein YjcO	>/<			yjcO		b4077/b4078			b4078		snp_intergenic			C		4296304	4296304	4296304	A			NC_000913		intergenic		-1	P4_E4_2048			SNP
											5.84316254e-02	yjdN/yjdM	intergenic (-257/+401)	conserved protein YjdN/conserved protein YjdM	</<					b4107/b4108					snp_intergenic			C		4326000	4326000	4326000	A			NC_000913		intergenic		-1	P4_E4_2048			SNP
											5.37137985e-02	yjdN/yjdM	intergenic (-457/+201)	conserved protein YjdN/conserved protein YjdM	</<					b4107/b4108					snp_intergenic			C		4326200	4326200	4326200	A			NC_000913		intergenic		-1	P4_E4_2048			SNP
V	131	V		GTG	131	3		GTT			1.79079533e-01	yjfM	393	DUF1190 domain-containing protein YjfM	>		yjfM			b4185		b4185			snp_synonymous			G		4412781	4412781	4412781	T			NC_000913		synonymous		-1	P4_E4_2048	11		SNP
R	223	R		AGG	223	1		CGG			1.37348652e-01	yaaA	667	peroxide stress resistance protein YaaA	<		yaaA			b0006		b0006			snp_synonymous			T		5793	5793	5793	G			NC_000913		synonymous		-1	P4_E4_64	11		SNP
V	217	L		GTG	217	1		TTG			2.12023735e-01	yabI	649	DedA family protein YabI	>		yabI			b0065		b0065			snp_nonsynonymous			G		71999	71999	71999	T			NC_000913		nonsynonymous		-1	P4_E4_64	11		SNP
S	221	T		TCG	221	1		ACG			7.68895149e-02	yabI	661	DedA family protein YabI	>		yabI			b0065		b0065			snp_nonsynonymous			T		72011	72011	72011	A			NC_000913		nonsynonymous		-1	P4_E4_64	11		SNP
Y	225	S		TAT	225	2		TCT			7.45229721e-02	yabI	674	DedA family protein YabI	>		yabI			b0065		b0065			snp_nonsynonymous			A		72024	72024	72024	C			NC_000913		nonsynonymous		-1	P4_E4_64	11		SNP
V	838	E		GTG	838	2		GAG			5.19938469e-02	secA	2513	protein translocation ATPase	>		secA			b0098		b0098			snp_nonsynonymous			T		110791	110791	110791	A			NC_000913		nonsynonymous		-1	P4_E4_64	11		SNP
G	303	G		GGA	303	3		GGC			5.82828522e-02	htrE	909	putative fimbrial usher protein HtrE	<		htrE			b0139		b0139			snp_synonymous			T		154518	154518	154518	G			NC_000913		synonymous		-1	P4_E4_64	11		SNP
F	9	C		TTC	9	2		TGC			1.99395180e-01	pcnB	26	poly(A) polymerase I	<		pcnB			b0143		b0143			snp_nonsynonymous			A		159101	159101	159101	C			NC_000913		nonsynonymous		-1	P4_E4_64	11		SNP
											2.37000465e-01	hrpB/mrcB	intergenic (+47/-149)	putative ATP-dependent RNA helicase HrpB/peptidoglycan glycosyltransferase/peptidoglycan DD-transpeptidase MrcB	>/>			mrcB		b0148/b0149			b0149		snp_intergenic			C		164581	164581	164581	A			NC_000913		intergenic		-1	P4_E4_64			SNP
L	661	*		TTA	661	2		TAA			5.30328751e-02	fhuB	1982	iron(III) hydroxamate ABC transporter membrane subunit	>		fhuB			b0153		b0153			snp_nonsynonymous			T		173443	173443	173443	A			NC_000913		nonsynonymous		-1	P4_E4_64	11		SNP
F	263	I		TTT	263	1		ATT			9.38014984e-02	dgt	787	dGTP triphosphohydrolase	>		dgt			b0160		b0160			snp_nonsynonymous			T		180023	180023	180023	A			NC_000913		nonsynonymous		-1	P4_E4_64	11		SNP
L	264	M		TTG	264	1		ATG			5.95078468e-02	dgt	790	dGTP triphosphohydrolase	>		dgt			b0160		b0160			snp_nonsynonymous			T		180026	180026	180026	A			NC_000913		nonsynonymous		-1	P4_E4_64	11		SNP
Y	117	N		TAC	117	1		AAC			5.90462685e-02	ispU	349	undecaprenyl diphosphate synthase	>		ispU			b0174		b0174			snp_nonsynonymous			T		195251	195251	195251	A			NC_000913		nonsynonymous		-1	P4_E4_64	11		SNP
F	120	L		TTT	120	3		TTG			7.86185265e-02	ispU	360	undecaprenyl diphosphate synthase	>		ispU			b0174		b0174			snp_nonsynonymous			T		195262	195262	195262	G			NC_000913		nonsynonymous		-1	P4_E4_64	11		SNP
I	80	I		ATA	80	3		ATC			1.22032642e-01	ykfM	240	uncharacterized protein YkfM	<		ykfM			b4586		b4586		1	snp_synonymous			T		238497	238497	238497	G			NC_000913		synonymous		-1	P4_E4_64	11		SNP
N	80	I		AAC	80	2		ATC			8.03298950e-02	ykfM	239	uncharacterized protein YkfM	<		ykfM			b4586		b4586		1	snp_nonsynonymous			T		238498	238498	238498	A			NC_000913		nonsynonymous		-1	P4_E4_64	11		SNP
L	78	F		TTA	78	3		TTC			1.19121075e-01	ykfM	234	uncharacterized protein YkfM	<		ykfM			b4586		b4586			snp_nonsynonymous			T		238503	238503	238503	G			NC_000913		nonsynonymous		-1	P4_E4_64	11		SNP
*	77	S		TAA	77	2		TCA			1.40415668e-01	ykfM	230	uncharacterized protein YkfM	<	ykfM				b4586	b4586				snp_nonsense			T		238507	238507	238507	G			NC_000913		nonsense		-1	P4_E4_64	11		SNP
K	73	T		AAG	73	2		ACG			1.20847702e-01	ykfM	218	uncharacterized protein YkfM	<		ykfM			b4586		b4586			snp_nonsynonymous			T		238519	238519	238519	G			NC_000913		nonsynonymous		-1	P4_E4_64	11		SNP
I	72	L		ATT	72	1		CTT			1.53386116e-01	ykfM	214	uncharacterized protein YkfM	<		ykfM			b4586		b4586			snp_nonsynonymous			T		238523	238523	238523	G			NC_000913		nonsynonymous		-1	P4_E4_64	11		SNP
L	69	V		TTA	69	1		GTA			1.42849922e-01	ykfM	205	uncharacterized protein YkfM	<		ykfM			b4586		b4586			snp_nonsynonymous			A		238532	238532	238532	C			NC_000913		nonsynonymous		-1	P4_E4_64	11		SNP
N	68	H		AAT	68	1		CAT			1.74814224e-01	ykfM	202	uncharacterized protein YkfM	<		ykfM			b4586		b4586			snp_nonsynonymous			T		238535	238535	238535	G			NC_000913		nonsynonymous		-1	P4_E4_64	11		SNP
S	63	S		TCA	63	3		TCC			7.16590881e-02	ykfM	189	uncharacterized protein YkfM	<		ykfM			b4586		b4586		1	snp_synonymous			T		238548	238548	238548	G			NC_000913		synonymous		-1	P4_E4_64	11		SNP
Y	63	S		TAC	63	2		TCC			1.48157120e-01	ykfM	188	uncharacterized protein YkfM	<		ykfM			b4586		b4586		1	snp_nonsynonymous			T		238549	238549	238549	G			NC_000913		nonsynonymous		-1	P4_E4_64	11		SNP
N	237	K		AAC	237	3		AAA			6.54840469e-02	yagE	711	CP4-6 prophage; putative 2-keto-3-deoxygluconate aldolase	>		yagE			b0268		b0268			snp_nonsynonymous			C		282212	282212	282212	A			NC_000913		nonsynonymous		-1	P4_E4_64	11		SNP
D	317	E		GAC	317	3		GAA			1.94474220e-01	paoC	951	aldehyde dehydrogenase: molybdenum cofactor-binding subunit	<		paoC			b0284		b0284		1	snp_nonsynonymous			G		299208	299208	299208	T			NC_000913		nonsynonymous		-1	P4_E4_64	11		SNP
Q	317	E		CAA	317	1		GAA			1.27645969e-01	paoC	949	aldehyde dehydrogenase: molybdenum cofactor-binding subunit	<		paoC			b0284		b0284		1	snp_nonsynonymous			G		299210	299210	299210	C			NC_000913		nonsynonymous		-1	P4_E4_64	11		SNP
T	310	N		ACC	310	2		AAC			8.83584023e-02	paoC	929	aldehyde dehydrogenase: molybdenum cofactor-binding subunit	<		paoC			b0284		b0284			snp_nonsynonymous			G		299230	299230	299230	T			NC_000913		nonsynonymous		-1	P4_E4_64	11		SNP
											7.56416321e-02	prpD/prpE	intergenic (+4/-36)	2-methylcitrate dehydratase/propionyl-CoA synthetase	>/>			prpE		b0334/b0335			b0335		snp_intergenic			C		351894	351894	351894	A			NC_000913		intergenic		-1	P4_E4_64			SNP
P	400	P		CCT	400	3		CCG			5.24215698e-02	codB	1200	cytosine transporter	>		codB			b0336		b0336			snp_synonymous			T		355345	355345	355345	G			NC_000913		synonymous		-1	P4_E4_64	11		SNP
V	94	V		GTG	94	3		GTT			9.10434723e-02	proC	282	pyrroline-5-carboxylate reductase	<		proC			b0386		b0386			snp_synonymous			C		404587	404587	404587	A			NC_000913		synonymous		-1	P4_E4_64	11		SNP
N	179	I		AAC	179	2		ATC			6.27460480e-02	sbcD	536	ATP dependent, structure specific DNA nuclease - SbcD subunit	<		sbcD			b0398		b0398			snp_nonsynonymous			T		415641	415641	415641	A			NC_000913		nonsynonymous		-1	P4_E4_64	11		SNP
R	67	P		CGG	67	2		CCG			6.07976913e-02	phoR	200	sensory histidine kinase PhoR	>		phoR			b0400		b0400			snp_nonsynonymous			G		417312	417312	417312	C			NC_000913		nonsynonymous		-1	P4_E4_64	11		SNP
R	341	L		CGG	341	2		CTG			1.17208958e-01	malZ	1022	maltodextrin glucosidase	>		malZ			b0403		b0403			snp_nonsynonymous			G		422763	422763	422763	T			NC_000913		nonsynonymous		-1	P4_E4_64	11		SNP
											5.57746887e-02	cnoX/ybbO	intergenic (-33/+28)	chaperedoxin/NADP(+)-dependent aldehyde reductase	</<			cnoX		b0492/b0493			b0492		snp_intergenic			T		517536	517536	517536	A			NC_000913		intergenic		-1	P4_E4_64			SNP
S	214	R		AGT	214	3		AGG			9.12461281e-02	ybcM	642	DLP12 prophage; putative DNA-binding transcriptional regulator	>		ybcM			b0546		b0546			snp_nonsynonymous			T		571319	571319	571319	G			NC_000913		nonsynonymous		-1	P4_E4_64	11		SNP
											7.08703995e-02	ylcI/nohD	intergenic (-232/-157)	DLP12 prophage; DUF3950 domain-containing protein YlcI/DLP12 prophage; putative DNA-packaging protein NohD	</>					b4589/b0560					snp_intergenic			T		579901	579901	579901	G			NC_000913		intergenic		-1	P4_E4_64			SNP
											1.07445717e-01	ylcI/nohD	intergenic (-282/-107)	DLP12 prophage; DUF3950 domain-containing protein YlcI/DLP12 prophage; putative DNA-packaging protein NohD	</>					b4589/b0560					snp_intergenic			T		579951	579951	579951	G			NC_000913		intergenic		-1	P4_E4_64			SNP
											1.69496536e-01	glnS/chiP	intergenic (+247/-330)	glutamine--tRNA ligase/chitobiose outer membrane channel	>/>			chiP		b0680/b0681			b0681		snp_intergenic			A		707228	707228	707228	C			NC_000913		intergenic		-1	P4_E4_64			SNP
											5.70530891e-02	glnS/chiP	intergenic (+253/-324)	glutamine--tRNA ligase/chitobiose outer membrane channel	>/>			chiP		b0680/b0681			b0681		snp_intergenic			A		707234	707234	707234	C			NC_000913		intergenic		-1	P4_E4_64			SNP
											1.45663738e-01	glnS/chiP	intergenic (+263/-314)	glutamine--tRNA ligase/chitobiose outer membrane channel	>/>			chiP		b0680/b0681			b0681		snp_intergenic			A		707244	707244	707244	C			NC_000913		intergenic		-1	P4_E4_64			SNP
											5.79619408e-02	mngA/mngB	intergenic (+11/-7)	2-O-alpha-mannosyl-D-glycerate specific PTS enzyme II/alpha-mannosidase	>/>			mngB		b0731/b0732			b0732		snp_intergenic			C		767195	767195	767195	A			NC_000913		intergenic		-1	P4_E4_64			SNP
N	289	K		AAC	289	3		AAA			7.22427368e-02	tolA	867	Tol-Pal system protein TolA	>		tolA			b0739		b0739			snp_nonsynonymous			C		776432	776432	776432	A			NC_000913		nonsynonymous		-1	P4_E4_64	11		SNP
*	95	C		TGA	95	3		TGC			5.77106476e-02	ybgS	285	PF13985 family protein YbgS	<	ybgS				b0753	b0753				snp_nonsense			T		784257	784257	784257	G			NC_000913		nonsense		-1	P4_E4_64	11		SNP
Q	91	E		CAA	91	1		GAA			5.77907562e-02	ybiX	271	PKHD-type hydroxylase YbiX	<		ybiX			b0804		b0804			snp_nonsynonymous			G		838161	838161	838161	C			NC_000913		nonsynonymous		-1	P4_E4_64	11		SNP
F	7	V		TTT	7	1		GTT			5.50312996e-02	dps	19	stationary phase nucleoid protein that sequesters iron and protects DNA from damage	<		dps			b0812		b0812			snp_nonsynonymous			A		848117	848117	848117	C			NC_000913		nonsynonymous		-1	P4_E4_64	11		SNP
D	4	A		GAT	4	2		GCT			5.05318642e-02	dps	11	stationary phase nucleoid protein that sequesters iron and protects DNA from damage	<		dps			b0812		b0812			snp_nonsynonymous			T		848125	848125	848125	G			NC_000913		nonsynonymous		-1	P4_E4_64	11		SNP
											6.05473518e-02	cspD/clpS	intergenic (-258/-65)	DNA replication inhibitor/specificity factor for ClpA-ClpP chaperone-protease complex	</>					b0880/b0881					snp_intergenic			A		922072	922072	922072	C			NC_000913		intergenic		-1	P4_E4_64			SNP
T	404	P		ACA	404	1		CCA			6.07967377e-02	ycaM	1210	putative transporter YcaM	>		ycaM			b0899		b0899			snp_nonsynonymous			A		947662	947662	947662	C			NC_000913		nonsynonymous		-1	P4_E4_64	11		SNP
											6.88500404e-02	aroA/ycaL	intergenic (+119/-50)	3-phosphoshikimate 1-carboxyvinyltransferase/periplasmic protease YcaL	>/>			ycaL		b0908/b0909			b0909		snp_intergenic			T		959438	959438	959438	A			NC_000913		intergenic		-1	P4_E4_64			SNP
											7.20006943e-01	ompF	coding (29/1089 nt)	outer membrane porin F	<	ompF			1	b0929	b0929				small_indel			T		986178	986178	986178	A			NC_000913				-1	P4_E4_64			INS
											7.20009804e-01	ompF	coding (29/1089 nt)	outer membrane porin F	<	ompF			2	b0929	b0929				small_indel			C		986178	986178	986178	A			NC_000913				-1	P4_E4_64			INS
H	455	Q		CAC	455	3		CAA			5.34024239e-02	pqiB	1365	intermembrane transport protein PqiB	>		pqiB			b0951		b0951			snp_nonsynonymous			C		1013847	1013847	1013847	A			NC_000913		nonsynonymous		-1	P4_E4_64	11		SNP
											5.57351112e-02	yceB/grxB	intergenic (-27/+107)	putative lipid-binding lipoprotein YceB/reduced glutaredoxin 2	</<			yceB		b1063/b1064			b1063		snp_intergenic			A		1122524	1122524	1122524	C			NC_000913		intergenic		-1	P4_E4_64			SNP
G	146	A		GGC	146	2		GCC			5.54661751e-02	mdtH	437	multidrug efflux pump MdtH	<		mdtH			b1065		b1065			snp_nonsynonymous			C		1124114	1124114	1124114	G			NC_000913		nonsynonymous		-1	P4_E4_64	11		SNP
H	366	H		CAT	366	3		CAC			6.57439232e-02	icd	1098	isocitrate dehydrogenase	>		icd			b1136		b1136			snp_synonymous			T		1195444	1195444	1195444	C			NC_000913		synonymous		-1	P4_E4_64	11		SNP
T	370	T		ACT	370	3		ACC			6.32386208e-02	icd	1110	isocitrate dehydrogenase	>		icd			b1136		b1136			snp_synonymous			T		1195456	1195456	1195456	C			NC_000913		synonymous		-1	P4_E4_64	11		SNP
											2.00003600e-01	[ycfK]–[stfE]		[ycfK],tfaP,tfaE,[stfE]		ycfK,stfE				[b1154]–[b1157]	b1154,b1157				inversion					1207014	1208843	1207014	1830-bp			NC_000913	1830			-1	P4_E4_64			INV
											2.23396778e-01	icdC	pseudogene (12/165 nt)	protein IcdC	>		icdC			b4519		b4519			snp_pseudogene			C		1210648	1210648	1210648	T			NC_000913		pseudogene		-1	P4_E4_64			SNP
											2.11730480e-01	icdC	pseudogene (24/165 nt)	protein IcdC	>		icdC			b4519		b4519			snp_pseudogene			C		1210660	1210660	1210660	T			NC_000913		pseudogene		-1	P4_E4_64			SNP
											1.78663254e-01	icdC	pseudogene (37/165 nt)	protein IcdC	>		icdC			b4519		b4519			snp_pseudogene			T		1210673	1210673	1210673	C			NC_000913		pseudogene		-1	P4_E4_64			SNP
											1.73432827e-01	icdC	pseudogene (39/165 nt)	protein IcdC	>		icdC			b4519		b4519			snp_pseudogene			A		1210675	1210675	1210675	G			NC_000913		pseudogene		-1	P4_E4_64			SNP
											1.18414402e-01	icdC	pseudogene (69/165 nt)	protein IcdC	>		icdC			b4519		b4519			snp_pseudogene			C		1210705	1210705	1210705	T			NC_000913		pseudogene		-1	P4_E4_64			SNP
											1.01942539e-01	icdC	pseudogene (72/165 nt)	protein IcdC	>		icdC			b4519		b4519			snp_pseudogene			G		1210708	1210708	1210708	C			NC_000913		pseudogene		-1	P4_E4_64			SNP
											9.71212387e-02	icdC	pseudogene (75/165 nt)	protein IcdC	>		icdC			b4519		b4519			snp_pseudogene			A		1210711	1210711	1210711	G			NC_000913		pseudogene		-1	P4_E4_64			SNP
											6.44412041e-02	icdC	pseudogene (84/165 nt)	protein IcdC	>		icdC			b4519		b4519			snp_pseudogene			C		1210720	1210720	1210720	T			NC_000913		pseudogene		-1	P4_E4_64			SNP
D	162	E		GAC	162	3		GAA			6.35180473e-02	ldcA	486	murein L,D-carboxypeptidase	<		ldcA			b1192		b1192			snp_nonsynonymous			G		1241819	1241819	1241819	T			NC_000913		nonsynonymous		-1	P4_E4_64	11		SNP
P	24	T		CCC	24	1		ACC			5.10120392e-02	ldrC	70	small toxic polypeptide LdrC	<		ldrC			b4423		b4423			snp_nonsynonymous			G		1269500	1269500	1269500	T			NC_000913		nonsynonymous		-1	P4_E4_64	11		SNP
											5.92374802e-02	chaA/chaB	intergenic (-212/-58)	Na(+)/K(+):H(+) antiporter ChaA/putative cation transport regulator ChaB	</>					b1216/b1217					snp_intergenic			T		1271285	1271285	1271285	G			NC_000913		intergenic		-1	P4_E4_64			SNP
V	86	D		GTC	86	2		GAC			8.89735222e-02	ychS	257	putative uncharacterized protein YchS	>		ychS			b1228		b1228			snp_nonsynonymous			T		1286189	1286189	1286189	A			NC_000913		nonsynonymous		-1	P4_E4_64	11		SNP
K	2	Q		AAA	2	1		CAA			5.85713387e-02	trpE	4	anthranilate synthase subunit TrpE	<		trpE			b1264		b1264			snp_nonsynonymous			T		1322167	1322167	1322167	G			NC_000913		nonsynonymous		-1	P4_E4_64	11		SNP
											8.15539360e-02	trpE/trpL	intergenic (-21/+71)	anthranilate synthase subunit TrpE/trp operon leader peptide	</<			trpE		b1264/b1265			b1264		snp_intergenic			A		1322191	1322191	1322191	C			NC_000913		intergenic		-1	P4_E4_64			SNP
R	71	L		CGG	71	2		CTG			9.31086540e-02	lapA	212	lipopolysaccharide assembly protein A	>		lapA			b1279		b1279			snp_nonsynonymous			G		1339678	1339678	1339678	T			NC_000913		nonsynonymous		-1	P4_E4_64	11		SNP
R	76	R		CGA	76	3		CGT			7.39746094e-02	lapA	228	lipopolysaccharide assembly protein A	>		lapA			b1279		b1279			snp_synonymous			A		1339694	1339694	1339694	T			NC_000913		synonymous		-1	P4_E4_64	11		SNP
											8.41689110e-02	pspE/ycjM	intergenic (+62/-151)	thiosulfate sulfurtransferase PspE/glucosylglycerate phosphorylase	>/>			ycjM		b1308/b1309			b1309		snp_intergenic			A		1369289	1369289	1369289	C			NC_000913		intergenic		-1	P4_E4_64			SNP
H	172	Q		CAC	172	3		CAA			5.67622185e-02	ycjF	516	conserved inner membrane protein YcjF	>		ycjF			b1322		b1322			snp_nonsynonymous			C		1385250	1385250	1385250	A			NC_000913		nonsynonymous		-1	P4_E4_64	11		SNP
H	49	Q		CAC	49	3		CAA			1.23052597e-01	ycjY	147	putative hydrolase YcjY	<		ycjY			b1327		b1327			snp_nonsynonymous			G		1390931	1390931	1390931	T			NC_000913		nonsynonymous		-1	P4_E4_64	11		SNP
Y	316	D		TAT	316	1		GAT			1.48860931e-01	uspE	946	universal stress protein with a role cellular motility	<		uspE			b1333		b1333			snp_nonsynonymous			A		1396901	1396901	1396901	C			NC_000913		nonsynonymous		-1	P4_E4_64	11		SNP
F	270	I		TTT	270	1		ATT			7.51857758e-02	paaH	808	3-hydroxyadipyl-CoA dehydrogenase	>		paaH			b1395		b1395			snp_nonsynonymous			T		1459085	1459085	1459085	A			NC_000913		nonsynonymous		-1	P4_E4_64	11		SNP
K	89	N		AAA	89	3		AAC			1.15760326e-01	tehB	267	tellurite methyltransferase	>		tehB			b1430		b1430			snp_nonsynonymous			A		1501052	1501052	1501052	C			NC_000913		nonsynonymous		-1	P4_E4_64	11		SNP
I	100	L		ATT	100	1		CTT			8.97564888e-02	tehB	298	tellurite methyltransferase	>		tehB			b1430		b1430			snp_nonsynonymous			A		1501083	1501083	1501083	C			NC_000913		nonsynonymous		-1	P4_E4_64	11		SNP
											5.03344536e-02	yneO	pseudogene (3986/5422 nt)	AIDA-I family autotransporter YneO	<		yneO			b4696		b4696			snp_pseudogene			G		1593325	1593325	1593325	T			NC_000913		pseudogene		-1	P4_E4_64			SNP
S	74	R		AGC	74	1		CGC			5.69982529e-02	ydeE	220	dipeptide exporter	>		ydeE			b1534		b1534			snp_nonsynonymous			A		1620775	1620775	1620775	C			NC_000913		nonsynonymous		-1	P4_E4_64	11		SNP
V	170	V		GTG	170	3		GTT			5.24511337e-02	pntB	510	pyridine nucleotide transhydrogenase subunit beta	<		pntB			b1602		b1602			snp_synonymous			C		1675075	1675075	1675075	A			NC_000913		synonymous		-1	P4_E4_64	11		SNP
T	233	S		ACA	233	1		TCA			8.20102692e-02	ydgH	697	DUF1471 domain-containing protein YdgH	>		ydgH			b1604		b1604			snp_nonsynonymous			A		1678347	1678347	1678347	T			NC_000913		nonsynonymous		-1	P4_E4_64	11		SNP
R	629	R		CGA	629	3		CGT			9.20162201e-02	rsxC	1887	SoxR [2Fe-2S] reducing system protein RsxC	>		rsxC			b1629		b1629			snp_synonymous			A		1708029	1708029	1708029	T			NC_000913		synonymous		-1	P4_E4_64	11		SNP
A	632	A		GCT	632	3		GCA			9.64908600e-02	rsxC	1896	SoxR [2Fe-2S] reducing system protein RsxC	>		rsxC			b1629		b1629			snp_synonymous			T		1708038	1708038	1708038	A			NC_000913		synonymous		-1	P4_E4_64	11		SNP
A	642	A		GCG	642	3		GCC			6.18844032e-02	rsxC	1926	SoxR [2Fe-2S] reducing system protein RsxC	>		rsxC			b1629		b1629			snp_synonymous			G		1708068	1708068	1708068	C			NC_000913		synonymous		-1	P4_E4_64	11		SNP
D	643	E		GAC	643	3		GAG			5.10749817e-02	rsxC	1929	SoxR [2Fe-2S] reducing system protein RsxC	>		rsxC			b1629		b1629			snp_nonsynonymous			C		1708071	1708071	1708071	G			NC_000913		nonsynonymous		-1	P4_E4_64	11		SNP
											5.65857887e-02	pykF/lpp	intergenic (+69/-242)	pyruvate kinase I/murein lipoprotein	>/>			lpp		b1676/b1677			b1677		snp_intergenic			A		1756403	1756403	1756403	C			NC_000913		intergenic		-1	P4_E4_64			SNP
											7.86056519e-02	pykF/lpp	intergenic (+92/-219)	pyruvate kinase I/murein lipoprotein	>/>			lpp		b1676/b1677			b1677		snp_intergenic			A		1756426	1756426	1756426	C			NC_000913		intergenic		-1	P4_E4_64			SNP
N	274	H		AAT	274	1		CAT			6.36887550e-02	sufB	820	Fe-S cluster scaffold complex subunit SufB	<		sufB			b1683		b1683			snp_nonsynonymous			T		1762414	1762414	1762414	G			NC_000913		nonsynonymous		-1	P4_E4_64	11		SNP
K	47	N		AAG	47	3		AAT			5.38640022e-02	aroH	141	3-deoxy-7-phosphoheptulonate synthase, Trp-sensitive	>		aroH			b1704		b1704			snp_nonsynonymous			G		1787799	1787799	1787799	T			NC_000913		nonsynonymous		-1	P4_E4_64	11		SNP
T	51	K		ACG	51	2		AAG			9.06753540e-02	aroH	152	3-deoxy-7-phosphoheptulonate synthase, Trp-sensitive	>		aroH			b1704		b1704			snp_nonsynonymous			C		1787810	1787810	1787810	A			NC_000913		nonsynonymous		-1	P4_E4_64	11		SNP
G	53	W		GGG	53	1		TGG			5.90119362e-02	astD	157	aldehyde dehydrogenase	<		astD			b1746		b1746			snp_nonsynonymous			C		1828802	1828802	1828802	A			NC_000913		nonsynonymous		-1	P4_E4_64	11		SNP
C	50	F		TGT	50	2		TTT			7.84096718e-02	astD	149	aldehyde dehydrogenase	<		astD			b1746		b1746			snp_nonsynonymous			C		1828810	1828810	1828810	A			NC_000913		nonsynonymous		-1	P4_E4_64	11		SNP
I	115	M		ATT	115	3		ATG			6.51330948e-02	ydjJ	345	putative zinc-binding dehydrogenase YdjJ	<		ydjJ			b1774		b1774			snp_nonsynonymous			A		1857713	1857713	1857713	C			NC_000913		nonsynonymous		-1	P4_E4_64	11		SNP
											5.78627586e-02	yeaD/yeaE	intergenic (+20/+28)	putative aldose 1-epimerase YeaD/methylglyoxal reductase YeaE	>/<			yeaE		b1780/b1781			b1781		snp_intergenic			G		1863978	1863978	1863978	C			NC_000913		intergenic		-1	P4_E4_64			SNP
											7.21154213e-02	yeaD/yeaE	intergenic (+34/+14)	putative aldose 1-epimerase YeaD/methylglyoxal reductase YeaE	>/<			yeaE		b1780/b1781			b1781		snp_intergenic			C		1863992	1863992	1863992	T			NC_000913		intergenic		-1	P4_E4_64			SNP
*	466	E		TAA	466	1		GAA			6.01077080e-02	yeaV	1396	putative transporter YeaV	>		yeaV			b1801		b1801			snp_nonsense			T		1883807	1883807	1883807	G			NC_000913		nonsense		-1	P4_E4_64	11		SNP
											7.43689537e-02	mgrB/yobH	intergenic (-118/-41)	PhoQ kinase inhibitor/protein YobH	</>			mgrB		b1826/b4536			b1826		snp_intergenic			T		1908108	1908108	1908108	G			NC_000913		intergenic		-1	P4_E4_64			SNP
T	339	K		ACA	339	2		AAA			6.80494308e-02	flhA	1016	flagellar biosynthesis protein FlhA	<		flhA			b1879		b1879			snp_nonsynonymous			G		1963259	1963259	1963259	T			NC_000913		nonsynonymous		-1	P4_E4_64	11		SNP
S	141	I		AGT	141	2		ATT			8.89763832e-02	yedE	422	putative selenium transporter YedE	>		yedE			b1929		b1929			snp_nonsynonymous			G		2007922	2007922	2007922	T			NC_000913		nonsynonymous		-1	P4_E4_64	11		SNP
V	197	F		GTT	197	1		TTT			1.27248287e-01	yedE	589	putative selenium transporter YedE	>		yedE			b1929		b1929			snp_nonsynonymous			G		2008089	2008089	2008089	T			NC_000913		nonsynonymous		-1	P4_E4_64	11		SNP
S	151	T		TCG	151	1		ACG			7.44900703e-02	yedL	451	putative acetyltransferase YedL	>		yedL			b1932		b1932			snp_nonsynonymous			T		2010274	2010274	2010274	A			NC_000913		nonsynonymous		-1	P4_E4_64	11		SNP
											1.70527935e-01	gatY/fbaB	intergenic (-24/+284)	tagatose-1,6-bisphosphate aldolase 2 subunit GatY/fructose-bisphosphate aldolase class I	</<			gatY		b2096/b2097			b2096		snp_intergenic			A		2176452	2176452	2176452	C			NC_000913		intergenic		-1	P4_E4_64			SNP
											1.55634403e-01	gatY/fbaB	intergenic (-25/+283)	tagatose-1,6-bisphosphate aldolase 2 subunit GatY/fructose-bisphosphate aldolase class I	</<			gatY		b2096/b2097			b2096		snp_intergenic			T		2176453	2176453	2176453	G			NC_000913		intergenic		-1	P4_E4_64			SNP
											8.16998482e-02	gatY/fbaB	intergenic (-26/+282)	tagatose-1,6-bisphosphate aldolase 2 subunit GatY/fructose-bisphosphate aldolase class I	</<			gatY		b2096/b2097			b2096		snp_intergenic			T		2176454	2176454	2176454	A			NC_000913		intergenic		-1	P4_E4_64			SNP
											3.19416046e-01	gatY/fbaB	intergenic (-30/+278)	tagatose-1,6-bisphosphate aldolase 2 subunit GatY/fructose-bisphosphate aldolase class I	</<			gatY		b2096/b2097			b2096		snp_intergenic			A		2176458	2176458	2176458	C			NC_000913		intergenic		-1	P4_E4_64			SNP
											2.98630714e-01	gatY/fbaB	intergenic (-41/+267)	tagatose-1,6-bisphosphate aldolase 2 subunit GatY/fructose-bisphosphate aldolase class I	</<			gatY		b2096/b2097			b2096		snp_intergenic			T		2176469	2176469	2176469	G			NC_000913		intergenic		-1	P4_E4_64			SNP
											1.28071308e-01	gatY/fbaB	intergenic (-66/+242)	tagatose-1,6-bisphosphate aldolase 2 subunit GatY/fructose-bisphosphate aldolase class I	</<			gatY		b2096/b2097			b2096		snp_intergenic			T		2176494	2176494	2176494	G			NC_000913		intergenic		-1	P4_E4_64			SNP
											9.50784683e-02	gatY/fbaB	intergenic (-71/+237)	tagatose-1,6-bisphosphate aldolase 2 subunit GatY/fructose-bisphosphate aldolase class I	</<			gatY		b2096/b2097			b2096		snp_intergenic			A		2176499	2176499	2176499	C			NC_000913		intergenic		-1	P4_E4_64			SNP
											1.42923355e-01	gatY/fbaB	intergenic (-74/+234)	tagatose-1,6-bisphosphate aldolase 2 subunit GatY/fructose-bisphosphate aldolase class I	</<			gatY		b2096/b2097			b2096		snp_intergenic			A		2176502	2176502	2176502	T			NC_000913		intergenic		-1	P4_E4_64			SNP
											1.12462521e-01	gatY/fbaB	intergenic (-75/+233)	tagatose-1,6-bisphosphate aldolase 2 subunit GatY/fructose-bisphosphate aldolase class I	</<			gatY		b2096/b2097			b2096		snp_intergenic			A		2176503	2176503	2176503	C			NC_000913		intergenic		-1	P4_E4_64			SNP
											1.90843582e-01	thiM/rcnR	intergenic (-135/+88)	hydroxyethylthiazole kinase/DNA-binding transcriptional repressor RcnR	</<			thiM		b2104/b2105			b2104		snp_intergenic			G		2184660	2184660	2184660	C			NC_000913		intergenic		-1	P4_E4_64			SNP
											7.78522491e-02	thiM/rcnR	intergenic (-165/+58)	hydroxyethylthiazole kinase/DNA-binding transcriptional repressor RcnR	</<					b2104/b2105					snp_intergenic			T		2184690	2184690	2184690	G			NC_000913		intergenic		-1	P4_E4_64			SNP
											5.75580597e-02	thiM/rcnR	intergenic (-174/+49)	hydroxyethylthiazole kinase/DNA-binding transcriptional repressor RcnR	</<					b2104/b2105					snp_intergenic			C		2184699	2184699	2184699	A			NC_000913		intergenic		-1	P4_E4_64			SNP
D	607	V		GAC	607	2		GTC			6.34608269e-02	yehB	1820	putative fimbrial usher protein YehB	<		yehB			b2109		b2109			snp_nonsynonymous			T		2188315	2188315	2188315	A			NC_000913		nonsynonymous		-1	P4_E4_64	11		SNP
											9.46450233e-02	yehF/yehI	intergenic (+1244/-1737)	putative protein YehF/DUF4132 domain-containing protein YehI	>/>			yehI		b2115/b2118			b2118		snp_intergenic			A		2197766	2197766	2197766	T			NC_000913		intergenic		-1	P4_E4_64			SNP
											6.00047112e-02	yehF/yehI	intergenic (+1270/-1711)	putative protein YehF/DUF4132 domain-containing protein YehI	>/>			yehI		b2115/b2118			b2118		snp_intergenic			C		2197792	2197792	2197792	A			NC_000913		intergenic		-1	P4_E4_64			SNP
G	91	C		GGT	91	1		TGT			5.24234772e-02	ada	271	DNA-binding transcriptional dual regulator/DNA repair protein Ada	<		ada			b2213		b2213			snp_nonsynonymous			C		2309359	2309359	2309359	A			NC_000913		nonsynonymous		-1	P4_E4_64	11		SNP
L	83	S		TTG	83	2		TCG			1	gyrA	248	DNA gyrase subunit A	<		gyrA			b2231		b2231			snp_nonsynonymous			A		2338397	2338397	2338397	G			NC_000913		nonsynonymous		-1	P4_E4_64	11		SNP
*	906	E		TAA	906	1		GAA			8.33063126e-02	yfaL	2716	putative autotransporter adhesin YfaL	<	yfaL				b2233	b2233				snp_nonsense			A		2340678	2340678	2340678	C			NC_000913		nonsense		-1	P4_E4_64	11		SNP
V	170	F		GTC	170	1		TTC			6.23273849e-02	glpC	508	anaerobic glycerol-3-phosphate dehydrogenase subunit C	>		glpC			b2243		b2243			snp_nonsynonymous			G		2355252	2355252	2355252	T			NC_000913		nonsynonymous		-1	P4_E4_64	11		SNP
											6.03256226e-02	lrhA/alaA	intergenic (-103/-817)	DNA-binding transcriptional dual regulator LrhA/glutamate--pyruvate aminotransferase AlaA	</>			lrhA		b2289/b2290			b2289		snp_intergenic			C		2405968	2405968	2405968	A			NC_000913		intergenic		-1	P4_E4_64			SNP
											1.00970268e-01	lrhA/alaA	intergenic (-111/-809)	DNA-binding transcriptional dual regulator LrhA/glutamate--pyruvate aminotransferase AlaA	</>			lrhA		b2289/b2290			b2289		snp_intergenic			T		2405976	2405976	2405976	G			NC_000913		intergenic		-1	P4_E4_64			SNP
											7.71980286e-02	lrhA/alaA	intergenic (-124/-796)	DNA-binding transcriptional dual regulator LrhA/glutamate--pyruvate aminotransferase AlaA	</>			lrhA		b2289/b2290			b2289		snp_intergenic			A		2405989	2405989	2405989	C			NC_000913		intergenic		-1	P4_E4_64			SNP
T	68	T		ACG	68	3		ACC			5.29823303e-02	argT	204	lysine/arginine/ornithine ABC transporter periplasmic binding protein	<		argT			b2310		b2310			snp_synonymous			C		2426812	2426812	2426812	G			NC_000913		synonymous		-1	P4_E4_64	11		SNP
											8.95185471e-02	yfcU	pseudogene (763/2646 nt)	putative outer membrane usher protein YfcU	<		yfcU			b4661		b4661			snp_pseudogene			A		2453463	2453463	2453463	C			NC_000913		pseudogene		-1	P4_E4_64			SNP
											2.10895538e-01	yfcU	pseudogene (736/2646 nt)	putative outer membrane usher protein YfcU	<		yfcU			b4661		b4661			snp_pseudogene			A		2453490	2453490	2453490	C			NC_000913		pseudogene		-1	P4_E4_64			SNP
											1.79929733e-01	yfcU	pseudogene (730/2646 nt)	putative outer membrane usher protein YfcU	<		yfcU			b4661		b4661			snp_pseudogene			C		2453496	2453496	2453496	A			NC_000913		pseudogene		-1	P4_E4_64			SNP
F	425	V		TTT	425	1		GTT			5.50689697e-02	yfdI	1273	CPS-53 (KpLE1) prophage; serotype specific glucosyl transferase	>		yfdI			b2352		b2352			snp_nonsynonymous			T		2469627	2469627	2469627	G			NC_000913		nonsynonymous		-1	P4_E4_64	11		SNP
K	433	Q		AAA	433	1		CAA			1.86360359e-01	yfdI	1297	CPS-53 (KpLE1) prophage; serotype specific glucosyl transferase	>		yfdI			b2352		b2352			snp_nonsynonymous			A		2469651	2469651	2469651	C			NC_000913		nonsynonymous		-1	P4_E4_64	11		SNP
I	434	R		ATA	434	2		AGA			1.63342476e-01	yfdI	1301	CPS-53 (KpLE1) prophage; serotype specific glucosyl transferase	>		yfdI			b2352		b2352			snp_nonsynonymous			T		2469655	2469655	2469655	G			NC_000913		nonsynonymous		-1	P4_E4_64	11		SNP
K	435	N		AAA	435	3		AAT			7.64822960e-02	yfdI	1305	CPS-53 (KpLE1) prophage; serotype specific glucosyl transferase	>		yfdI			b2352		b2352			snp_nonsynonymous			A		2469659	2469659	2469659	T			NC_000913		nonsynonymous		-1	P4_E4_64	11		SNP
K	436	Q		AAA	436	1		CAA			1.83440685e-01	yfdI	1306	CPS-53 (KpLE1) prophage; serotype specific glucosyl transferase	>		yfdI			b2352		b2352			snp_nonsynonymous			A		2469660	2469660	2469660	C			NC_000913		nonsynonymous		-1	P4_E4_64	11		SNP
E	437	D		GAA	437	3		GAC			9.89913940e-02	yfdI	1311	CPS-53 (KpLE1) prophage; serotype specific glucosyl transferase	>		yfdI			b2352		b2352			snp_nonsynonymous			A		2469665	2469665	2469665	C			NC_000913		nonsynonymous		-1	P4_E4_64	11		SNP
I	439	S		ATC	439	2		AGC			8.92672539e-02	yfdI	1316	CPS-53 (KpLE1) prophage; serotype specific glucosyl transferase	>		yfdI			b2352		b2352			snp_nonsynonymous			T		2469670	2469670	2469670	G			NC_000913		nonsynonymous		-1	P4_E4_64	11		SNP
M	133	R		ATG	133	2		AGG			9.71870422e-02	emrY	398	tripartite efflux pump membrane subunit EmrY	<		emrY			b2367		b2367			snp_nonsynonymous			A		2481003	2481003	2481003	C			NC_000913		nonsynonymous		-1	P4_E4_64	11		SNP
*	179	Y		TAA	179	3		TAC			7.82709122e-02	pdeA	537	putative c-di-GMP phosphodiesterase PdeA	<	pdeA				b2395	b2395				snp_nonsense			T		2516520	2516520	2516520	G			NC_000913		nonsense		-1	P4_E4_64	11		SNP
E	130	A		GAA	130	2		GCA			1.33232594e-01	yfeD	389	putative DNA-binding transcriptional regulator YfeD	>		yfeD			b2399		b2399			snp_nonsynonymous			A		2518425	2518425	2518425	C			NC_000913		nonsynonymous		-1	P4_E4_64	11		SNP
											5.88059425e-02	yfeD/gltX	intergenic (+37/+15)	putative DNA-binding transcriptional regulator YfeD/glutamate--tRNA ligase	>/<			gltX		b2399/b2400			b2400		snp_intergenic			A		2518466	2518466	2518466	C			NC_000913		intergenic		-1	P4_E4_64			SNP
											6.06026649e-02	xapA/yfeN	intergenic (-211/-38)	xanthosine phosphorylase/conserved outer membrane protein YfeN	</>					b2407/b2408					snp_intergenic			T		2524313	2524313	2524313	G			NC_000913		intergenic		-1	P4_E4_64			SNP
C	75	F		TGT	75	2		TTT			1.05946541e-01	yfeZ	224	putative inner membrane protein	<		yfeZ			b2433		b2433			snp_nonsynonymous			C		2550727	2550727	2550727	A			NC_000913		nonsynonymous		-1	P4_E4_64	11		SNP
V	241	L		GTG	241	1		TTG			5.76000214e-02	eutR	721	putative AraC-type transcriptional regulator EutR	<		eutR			b2437		b2437			snp_nonsynonymous			C		2553686	2553686	2553686	A			NC_000913		nonsynonymous		-1	P4_E4_64	11		SNP
N	338	K		AAC	338	3		AAA			5.29155731e-02	tktB	1014	transketolase 2	>		tktB			b2465		b2465			snp_nonsynonymous			C		2579873	2579873	2579873	A			NC_000913		nonsynonymous		-1	P4_E4_64	11		SNP
R	306	L		CGT	306	2		CTT			6.30211830e-02	hyfC	917	hydrogenase 4 component C	>		hyfC			b2483		b2483			snp_nonsynonymous			G		2603987	2603987	2603987	T			NC_000913		nonsynonymous		-1	P4_E4_64	11		SNP
H	8	N		CAC	8	1		AAC			1.48518085e-01	yfgM	22	ancillary SecYEG translocon subunit	<		yfgM			b2513		b2513			snp_nonsynonymous			G		2638486	2638486	2638486	T			NC_000913		nonsynonymous		-1	P4_E4_64	11		SNP
H	142	N		CAC	142	1		AAC			1.04690075e-01	hmp	424	nitric oxide dioxygenase	>		hmp			b2552		b2552			snp_nonsynonymous			C		2685482	2685482	2685482	A			NC_000913		nonsynonymous		-1	P4_E4_64	11		SNP
G	72	V		GGT	72	2		GTT			9.60421562e-02	yfiF	215	putative methyltransferase	<		yfiF			b2581		b2581			snp_nonsynonymous			C		2717538	2717538	2717538	A			NC_000913		nonsynonymous		-1	P4_E4_64	11		SNP
P	71	T		CCG	71	1		ACG			1.32956028e-01	yfiF	211	putative methyltransferase	<		yfiF			b2581		b2581			snp_nonsynonymous			G		2717542	2717542	2717542	T			NC_000913		nonsynonymous		-1	P4_E4_64	11		SNP
											8.43029022e-02	kgtP/rrfG	intergenic (-66/+257)	alpha-ketoglutarate:H(+) symporter/5S ribosomal RNA	</<			kgtP		b2587/b2588			b2587		snp_intergenic			T		2725036	2725036	2725036	G			NC_000913		intergenic		-1	P4_E4_64			SNP
											1.45777225e-01	kgtP/rrfG	intergenic (-78/+245)	alpha-ketoglutarate:H(+) symporter/5S ribosomal RNA	</<			kgtP		b2587/b2588			b2587		snp_intergenic			A		2725048	2725048	2725048	C			NC_000913		intergenic		-1	P4_E4_64			SNP
											1.11762047e-01	kgtP/rrfG	intergenic (-86/+237)	alpha-ketoglutarate:H(+) symporter/5S ribosomal RNA	</<			kgtP		b2587/b2588			b2587		snp_intergenic			T		2725056	2725056	2725056	G			NC_000913		intergenic		-1	P4_E4_64			SNP
											8.67514610e-02	kgtP/rrfG	intergenic (-98/+225)	alpha-ketoglutarate:H(+) symporter/5S ribosomal RNA	</<			kgtP		b2587/b2588			b2587		snp_intergenic			T		2725068	2725068	2725068	G			NC_000913		intergenic		-1	P4_E4_64			SNP
											7.47652054e-02	kgtP/rrfG	intergenic (-108/+215)	alpha-ketoglutarate:H(+) symporter/5S ribosomal RNA	</<			kgtP		b2587/b2588			b2587		snp_intergenic			A		2725078	2725078	2725078	C			NC_000913		intergenic		-1	P4_E4_64			SNP
											5.60445786e-02	bamD/insA-1	intergenic (+121/-177)	outer membrane protein assembly factor BamD/IS1 protein InsA	>/>			insA-1		b2595/b0022_2			b0022_2		snp_intergenic			A		2736228	2736228	2736228	C			NC_000913		intergenic		-1	P4_E4_64			SNP
G	315	C		GGC	315	1		TGC			1.14706993e-01	ascB	943	6-phospho-beta-glucosidase AscB	>		ascB			b2716		b2716			snp_nonsynonymous			G		2841932	2841932	2841932	T			NC_000913		nonsynonymous		-1	P4_E4_64	11		SNP
G	244	G		GGT	244	3		GGG			1.05457306e-01	cysH	732	phosphoadenosine phosphosulfate reductase	<		cysH			b2762		b2762			snp_synonymous			A		2887581	2887581	2887581	C			NC_000913		synonymous		-1	P4_E4_64	11		SNP
R	289	L		CGG	289	2		CTG			6.42418861e-02	gcvA	866	DNA-binding transcriptional dual regulator GcvA	<		gcvA			b2808		b2808			snp_nonsynonymous			C		2941702	2941702	2941702	A			NC_000913		nonsynonymous		-1	P4_E4_64	11		SNP
K	9	Q		AAA	9	1		CAA			1.04736328e-01	thyA	25	thymidylate synthase	<		thyA			b2827		b2827			snp_nonsynonymous			T		2965131	2965131	2965131	G			NC_000913		nonsynonymous		-1	P4_E4_64	11		SNP
V	60	L		GTG	60	1		TTG			7.72805214e-02	araE	178	arabinose:H(+) symporter	<		araE			b2841		b2841			snp_nonsynonymous			C		2982005	2982005	2982005	A			NC_000913		nonsynonymous		-1	P4_E4_64	11		SNP
T	173	K		ACA	173	2		AAA			1.42374992e-01	ygeQ	518	protein YgeQ	<		ygeQ			b2863		b2863			snp_nonsynonymous			G		2998311	2998311	2998311	T			NC_000913		nonsynonymous		-1	P4_E4_64	11		SNP
N	268	H		AAT	268	1		CAT			1.08659267e-01	ygeV	802	putative sigma(54)-dependent transcriptional regulator YgeV	<		ygeV			b2869		b2869			snp_nonsynonymous			T		3004985	3004985	3004985	G			NC_000913		nonsynonymous		-1	P4_E4_64	11		SNP
E	261	A		GAA	261	2		GCA			7.43918419e-02	ygeV	782	putative sigma(54)-dependent transcriptional regulator YgeV	<		ygeV			b2869		b2869			snp_nonsynonymous			T		3005005	3005005	3005005	G			NC_000913		nonsynonymous		-1	P4_E4_64	11		SNP
A	49	P		GCT	49	1		CCT			1.05360031e-01	uacT	145	urate:H(+) symporter	>		uacT			b2888		b2888			snp_nonsynonymous			G		3031511	3031511	3031511	C			NC_000913		nonsynonymous		-1	P4_E4_64	11		SNP
											1.45791054e-01	ygfF/gcvP	intergenic (-149/+118)	putative NAD(P)-binding oxidoreductase with NAD(P)-binding Rossmann-fold domain/glycine decarboxylase	</<			ygfF		b2902/b2903			b2902		snp_intergenic			G		3046050	3046050	3046050	T			NC_000913		intergenic		-1	P4_E4_64			SNP
											1.85988426e-01	ygfF/gcvP	intergenic (-167/+100)	putative NAD(P)-binding oxidoreductase with NAD(P)-binding Rossmann-fold domain/glycine decarboxylase	</<					b2902/b2903					snp_intergenic			A		3046068	3046068	3046068	T			NC_000913		intergenic		-1	P4_E4_64			SNP
V	44	D		GTT	44	2		GAT			9.98525620e-02	fau	131	putative 5-formyltetrahydrofolate cyclo-ligase	>		fau			b2912		b2912			snp_nonsynonymous			T		3056371	3056371	3056371	A			NC_000913		nonsynonymous		-1	P4_E4_64	11		SNP
V	231	F		GTC	231	1		TTC			1.66121006e-01	metK	691	methionine adenosyltransferase	>		metK			b2942		b2942			snp_nonsynonymous			G		3087396	3087396	3087396	T			NC_000913		nonsynonymous		-1	P4_E4_64	11		SNP
V	239	D		GTC	239	2		GAC			9.18345451e-02	metK	716	methionine adenosyltransferase	>		metK			b2942		b2942			snp_nonsynonymous			T		3087421	3087421	3087421	A			NC_000913		nonsynonymous		-1	P4_E4_64	11		SNP
C	449	W		TGT	449	3		TGG			7.66706467e-02	qseC	1347	sensory histidine kinase QseC	>		qseC			b3026		b3026			snp_nonsynonymous			T		3171830	3171830	3171830	G			NC_000913		nonsynonymous		-1	P4_E4_64	11		SNP
											5.00493050e-02	ebgR/ebgA	intergenic (+86/-98)	DNA-binding transcriptional repressor EbgR/evolved beta-D-galactosidase subunit alpha	>/>			ebgA		b3075/b3076			b3076		snp_intergenic			A		3222535	3222535	3222535	C			NC_000913		intergenic		-1	P4_E4_64			SNP
											5.11693954e-02	ebgR/ebgA	intergenic (+112/-72)	DNA-binding transcriptional repressor EbgR/evolved beta-D-galactosidase subunit alpha	>/>			ebgA		b3075/b3076			b3076		snp_intergenic			A		3222561	3222561	3222561	C			NC_000913		intergenic		-1	P4_E4_64			SNP
											9.01513100e-02	alx/sstT	intergenic (+175/-224)	putative membrane-bound redox modulator Alx/serine/threonine:Na(+) symporter	>/>			sstT		b3088/b3089			b3089		snp_intergenic			T		3239720	3239720	3239720	A			NC_000913		intergenic		-1	P4_E4_64			SNP
N	69	I		AAC	69	2		ATC			6.71486855e-02	mzrA	206	modulator protein MzrA	>		mzrA			b3096		b3096			snp_nonsynonymous			A		3248644	3248644	3248644	T			NC_000913		nonsynonymous		-1	P4_E4_64	11		SNP
											9.28668976e-02	greA/dacB	intergenic (-94/-154)	transcription elongation factor GreA/peptidoglycan DD-endopeptidase DacB	</>			greA		b3181/b3182			b3181		snp_intergenic			A		3328809	3328809	3328809	C			NC_000913		intergenic		-1	P4_E4_64			SNP
											1.81652069e-01	ispB/sfsB	intergenic (+22/-206)	all-trans-octaprenyl-diphosphate synthase/putative transcriptional regulator SfsB	>/>			sfsB		b3187/b3188			b3188		snp_intergenic			C		3334703	3334703	3334703	A			NC_000913		intergenic		-1	P4_E4_64			SNP
V	211	E		GTA	211	2		GAA			9.95864868e-02	tldD	632	metalloprotease TldD	<		tldD			b3244		b3244			snp_nonsynonymous			A		3391397	3391397	3391397	T			NC_000913		nonsynonymous		-1	P4_E4_64	11		SNP
F	210	Y		TTT	210	2		TAT			1.04121208e-01	tldD	629	metalloprotease TldD	<		tldD			b3244		b3244			snp_nonsynonymous			A		3391400	3391400	3391400	T			NC_000913		nonsynonymous		-1	P4_E4_64	11		SNP
											5.09705544e-02	tldD/yhdP	intergenic (-184/+246)	metalloprotease TldD/AsmA2 domain-containing protein	</<					b3244/b4472					snp_intergenic			G		3392212	3392212	3392212	C			NC_000913		intergenic		-1	P4_E4_64			SNP
A	248	A		GCG	248	3		GCT			7.81788826e-02	mreC	744	cell shape determining protein MreC	<		mreC			b3250		b3250			snp_synonymous			C		3399235	3399235	3399235	A			NC_000913		synonymous		-1	P4_E4_64	11		SNP
											7.48958588e-02	yhdZ/rrfF	intergenic (+113/+116)	putative ABC transporter ATP-binding subunit YhdZ/5S ribosomal RNA	>/<			rrfF		b3271/b3272			b3272		snp_intergenic			G		3423307	3423307	3423307	T			NC_000913		intergenic		-1	P4_E4_64			SNP
I	26	I		ATA	26	3		ATC			5.27300835e-02	rplF	78	50S ribosomal subunit protein L6	<		rplF			b3305		b3305			snp_synonymous			T		3446063	3446063	3446063	G			NC_000913		synonymous		-1	P4_E4_64	11		SNP
Y	34	N		TAT	34	1		AAT			8.84590149e-02	gspC	100	Type II secretion system protein GspC	>		gspC			b3324		b3324			snp_nonsynonymous			T		3455677	3455677	3455677	A			NC_000913		nonsynonymous		-1	P4_E4_64	11		SNP
L	35	V		TTG	35	1		GTG			1.38387680e-01	gspC	103	Type II secretion system protein GspC	>		gspC			b3324		b3324			snp_nonsynonymous			T		3455680	3455680	3455680	G			NC_000913		nonsynonymous		-1	P4_E4_64	11		SNP
L	38	F		TTA	38	3		TTC			1.86959267e-01	gspC	114	Type II secretion system protein GspC	>		gspC			b3324		b3324			snp_nonsynonymous			A		3455691	3455691	3455691	C			NC_000913		nonsynonymous		-1	P4_E4_64	11		SNP
											6.32572174e-02	yheO/fkpA	intergenic (-82/+85)	putative DNA-binding transcriptional regulator YheO/peptidyl-prolyl cis-trans isomerase FkpA	</<			yheO		b3346/b3347			b3346		snp_intergenic			A		3476522	3476522	3476522	C			NC_000913		intergenic		-1	P4_E4_64			SNP
											1.17685795e-01	frlR/yhfS	intergenic (+72/+80)	putative DNA-binding transcriptional regulator FrlR/putative aminotransferase YhfS	>/<			yhfS		b3375/b3376			b3376		snp_intergenic			G		3504855	3504855	3504855	T			NC_000913		intergenic		-1	P4_E4_64			SNP
											1.09670162e-01	frlR/yhfS	intergenic (+78/+74)	putative DNA-binding transcriptional regulator FrlR/putative aminotransferase YhfS	>/<			yhfS		b3375/b3376			b3376		snp_intergenic			A		3504861	3504861	3504861	T			NC_000913		intergenic		-1	P4_E4_64			SNP
											8.90007019e-02	frlR/yhfS	intergenic (+97/+55)	putative DNA-binding transcriptional regulator FrlR/putative aminotransferase YhfS	>/<			yhfS		b3375/b3376			b3376		snp_intergenic			C		3504880	3504880	3504880	A			NC_000913		intergenic		-1	P4_E4_64			SNP
V	197	V		GTT	197	3		GTG			5.35359383e-02	yhgE	591	putative transport protein YhgE	<		yhgE			b3402		b3402			snp_synonymous			A		3531849	3531849	3531849	C			NC_000913		synonymous		-1	P4_E4_64	11		SNP
F	189	L		TTT	189	3		TTA			6.83817863e-02	yhgE	567	putative transport protein YhgE	<		yhgE			b3402		b3402			snp_nonsynonymous			A		3531873	3531873	3531873	T			NC_000913		nonsynonymous		-1	P4_E4_64	11		SNP
G	83	G		GGA	83	3		GGC			6.80599213e-02	greB	249	transcription elongation factor GreB	>		greB			b3406		b3406			snp_synonymous			A		3537060	3537060	3537060	C			NC_000913		synonymous		-1	P4_E4_64	11		SNP
R	759	S		CGC	759	1		AGC			7.50555992e-02	yhgF	2275	putative RNA-binding protein YhgF	>		yhgF			b3407		b3407			snp_nonsynonymous			C		3539659	3539659	3539659	A			NC_000913		nonsynonymous		-1	P4_E4_64	11		SNP
N	542	I		AAC	542	2		ATC			1.30264759e-01	feoB	1625	Fe(2(+)) transporter FeoB	>		feoB			b3409		b3409			snp_nonsynonymous			A		3542031	3542031	3542031	T			NC_000913		nonsynonymous		-1	P4_E4_64	11		SNP
											7.80892372e-02	malP/malT	intergenic (-450/-162)	maltodextrin phosphorylase/DNA-binding transcriptional activator MalT	</>					b3417/b3418					snp_intergenic			T		3552923	3552923	3552923	A			NC_000913		intergenic		-1	P4_E4_64			SNP
											1.46080017e-01	malP/malT	intergenic (-468/-144)	maltodextrin phosphorylase/DNA-binding transcriptional activator MalT	</>					b3417/b3418					snp_intergenic			T		3552941	3552941	3552941	G			NC_000913		intergenic		-1	P4_E4_64			SNP
V	405	L		GTG	405	1		TTG			7.34648705e-02	malT	1213	DNA-binding transcriptional activator MalT	>		malT			b3418		b3418			snp_nonsynonymous			G		3554297	3554297	3554297	T			NC_000913		nonsynonymous		-1	P4_E4_64	11		SNP
H	226	D		CAC	226	1		GAC			8.34217072e-02	glgP	676	glycogen phosphorylase	<		glgP			b3428		b3428			snp_nonsynonymous			G		3565906	3565906	3565906	C			NC_000913		nonsynonymous		-1	P4_E4_64	11		SNP
S	154	A		TCG	154	1		GCG			6.46314621e-02	livM	460	branched chain amino acid/phenylalanine ABC transporter membrane subunit LivM	<		livM			b3456		b3456			snp_nonsynonymous			A		3595021	3595021	3595021	C			NC_000913		nonsynonymous		-1	P4_E4_64	11		SNP
G	220	G		GGA	220	3		GGT			8.12110901e-02	ftsY	660	signal recognition particle receptor	<		ftsY			b3464		b3464			snp_synonymous			T		3603584	3603584	3603584	A			NC_000913		synonymous		-1	P4_E4_64	11		SNP
V	194	G		GTT	194	2		GGT			5.92179298e-02	ftsY	581	signal recognition particle receptor	<		ftsY			b3464		b3464			snp_nonsynonymous			A		3603663	3603663	3603663	C			NC_000913		nonsynonymous		-1	P4_E4_64	11		SNP
											5.54199219e-02	uspA/dtpB	intergenic (+93/-224)	universal stress global stress response regulator/dipeptide/tripeptide:H(+) symporter DtpB	>/>			dtpB		b3495/b3496			b3496		snp_intergenic			A		3640638	3640638	3640638	C			NC_000913		intergenic		-1	P4_E4_64			SNP
D	212	E		GAC	212	3		GAA			6.74319267e-02	rlmJ	636	23S rRNA m(6)A2030 methyltransferase	>		rlmJ			b3499		b3499			snp_nonsynonymous			C		3646020	3646020	3646020	A			NC_000913		nonsynonymous		-1	P4_E4_64	11		SNP
											7.46855736e-02	hdeA/hdeD	intergenic (-156/-99)	HdeA monomer, chaperone active form/acid-resistance membrane protein	</>					b3510/b3511					snp_intergenic			A		3656896	3656896	3656896	C			NC_000913		intergenic		-1	P4_E4_64			SNP
											7.71336555e-02	hdeA/hdeD	intergenic (-163/-92)	HdeA monomer, chaperone active form/acid-resistance membrane protein	</>					b3510/b3511					snp_intergenic			T		3656903	3656903	3656903	G			NC_000913		intergenic		-1	P4_E4_64			SNP
Y	144	S		TAT	144	2		TCT			1.18222713e-01	mdtF	431	multidrug efflux pump RND permease MdtF	>		mdtF			b3514		b3514			snp_nonsynonymous			A		3660844	3660844	3660844	C			NC_000913		nonsynonymous		-1	P4_E4_64	11		SNP
R	163	L		CGG	163	2		CTG			5.09858131e-02	yhjG	488	AsmA family protein YhjG	<		yhjG			b3524		b3524			snp_nonsynonymous			C		3677863	3677863	3677863	A			NC_000913		nonsynonymous		-1	P4_E4_64	11		SNP
S	416	Y		TCC	416	2		TAC			9.16342735e-02	xylB	1247	xylulokinase	<		xylB			b3564		b3564			snp_nonsynonymous			G		3728125	3728125	3728125	T			NC_000913		nonsynonymous		-1	P4_E4_64	11		SNP
											7.50432014e-02	lldD/trmL	intergenic (+5/-193)	L-lactate dehydrogenase/tRNA (cytidine/uridine-2'-O)-ribose methyltransferase	>/>			trmL		b3605/b3606			b3606		snp_intergenic			G		3781022	3781022	3781022	T			NC_000913		intergenic		-1	P4_E4_64			SNP
*	234	E		TAA	234	1		GAA			5.69272041e-02	gpmM	700	2,3-bisphosphoglycerate-independent phosphoglycerate mutase	>	gpmM				b3612	b3612				snp_nonsense			T		3785959	3785959	3785959	G			NC_000913		nonsense		-1	P4_E4_64	11		SNP
F	119	L		TTT	119	3		TTG			8.80808830e-02	htrL	357	protein HtrL	<		htrL			b3618		b3618			snp_nonsynonymous			A		3793327	3793327	3793327	C			NC_000913		nonsynonymous		-1	P4_E4_64	11		SNP
C	126	F		TGT	126	2		TTT			7.14926720e-02	coaD	377	pantetheine-phosphate adenylyltransferase	>		coaD			b3634		b3634			snp_nonsynonymous			G		3810201	3810201	3810201	T			NC_000913		nonsynonymous		-1	P4_E4_64	11		SNP
N	149	K		AAT	149	3		AAG			7.41257668e-02	mutM	447	DNA-formamidopyrimidine glycosylase	<		mutM			b3635		b3635			snp_nonsynonymous			A		3810706	3810706	3810706	C			NC_000913		nonsynonymous		-1	P4_E4_64	11		SNP
H	12	Q		CAC	12	3		CAA			1.76238537e-01	xanP	36	xanthine:H(+) symporter XanP	>		xanP			b3654		b3654			snp_nonsynonymous			C		3828980	3828980	3828980	A			NC_000913		nonsynonymous		-1	P4_E4_64	11		SNP
G	14	V		GGT	14	2		GTT			9.24348831e-02	xanP	41	xanthine:H(+) symporter XanP	>		xanP			b3654		b3654			snp_nonsynonymous			G		3828985	3828985	3828985	T			NC_000913		nonsynonymous		-1	P4_E4_64	11		SNP
											8.81552696e-02	yidB/gyrB	intergenic (-152/+88)	conserved protein YidB/DNA gyrase subunit B	</<					b3698/b3699					snp_intergenic			A		3877617	3877617	3877617	T			NC_000913		intergenic		-1	P4_E4_64			SNP
V	323	V		GTG	323	3		GTT			5.75599670e-02	gyrB	969	DNA gyrase subunit B	<		gyrB			b3699		b3699			snp_synonymous			C		3879151	3879151	3879151	A			NC_000913		synonymous		-1	P4_E4_64	11		SNP
L	344	W		TTG	344	2		TGG			7.53350258e-02	mdtL	1031	efflux pump MdtL	>		mdtL			b3710		b3710			snp_nonsynonymous			T		3892645	3892645	3892645	G			NC_000913		nonsynonymous		-1	P4_E4_64	11		SNP
I	298	S		ATT	298	2		AGT			1.41613007e-01	bglB	893	6-phospho-beta-glucosidase B	<		bglB			b3721		b3721			snp_nonsynonymous			A		3902809	3902809	3902809	C			NC_000913		nonsynonymous		-1	P4_E4_64	11		SNP
S	232	R		AGT	232	1		CGT			5.96666336e-02	glmS	694	L-glutamine--D-fructose-6-phosphate aminotransferase	<		glmS			b3729		b3729			snp_nonsynonymous			T		3912975	3912975	3912975	G			NC_000913		nonsynonymous		-1	P4_E4_64	11		SNP
L	223	F		TTA	223	3		TTC			5.28306961e-02	glmS	669	L-glutamine--D-fructose-6-phosphate aminotransferase	<		glmS			b3729		b3729			snp_nonsynonymous			T		3913000	3913000	3913000	G			NC_000913		nonsynonymous		-1	P4_E4_64	11		SNP
V	208	E		GTA	208	2		GAA			6.36377335e-02	glmS	623	L-glutamine--D-fructose-6-phosphate aminotransferase	<		glmS			b3729		b3729			snp_nonsynonymous			A		3913046	3913046	3913046	T			NC_000913		nonsynonymous		-1	P4_E4_64	11		SNP
P	75	P		CCT	75	3		CCG			6.29935265e-02	atpD	225	ATP synthase F1 complex subunit beta	<		atpD			b3732		b3732			snp_synonymous			A		3917151	3917151	3917151	C			NC_000913		synonymous		-1	P4_E4_64	11		SNP
R	25	L		CGT	25	2		CTT			1.34095192e-01	uvrD	74	ssDNA translocase and dsDNA helicase - DNA helicase II	>		uvrD			b3813		b3813			snp_nonsynonymous			G		3998056	3998056	3998056	T			NC_000913		nonsynonymous		-1	P4_E4_64	11		SNP
V	678	E		GTA	678	2		GAA			1.98273182e-01	metE	2033	cobalamin-independent homocysteine transmethylase	>		metE			b3829		b3829			snp_nonsynonymous			T		4015085	4015085	4015085	A			NC_000913		nonsynonymous		-1	P4_E4_64	11		SNP
Y	681	D		TAT	681	1		GAT			1.70854568e-01	metE	2041	cobalamin-independent homocysteine transmethylase	>		metE			b3829		b3829			snp_nonsynonymous			T		4015093	4015093	4015093	G			NC_000913		nonsynonymous		-1	P4_E4_64	11		SNP
T	683	P		ACA	683	1		CCA			1.01023197e-01	metE	2047	cobalamin-independent homocysteine transmethylase	>		metE			b3829		b3829			snp_nonsynonymous			A		4015099	4015099	4015099	C			NC_000913		nonsynonymous		-1	P4_E4_64	11		SNP
N	239	K		AAT	239	3		AAA			5.36170006e-02	tatC	717	twin arginine protein translocation system - TatC protein	>		tatC			b3839		b3839			snp_nonsynonymous			T		4023452	4023452	4023452	A			NC_000913		nonsynonymous		-1	P4_E4_64	11		SNP
											6.07490540e-02	rrfA/mobB	intergenic (+116/+154)	5S ribosomal RNA/molybdopterin-guanine dinucleotide biosynthesis adaptor protein	>/<			mobB		b3855/b3856			b3856		snp_intergenic			C		4040752	4040752	4040752	A			NC_000913		intergenic		-1	P4_E4_64			SNP
											1.32050037e-01	fdhD/yiiG	intergenic (+106/-47)	sulfurtransferase for molybdenum cofactor sulfuration/DUF3829 domain-containing lipoprotein YiiG	>/>			yiiG		b3895/b3896			b3896		snp_intergenic			A		4086955	4086955	4086955	C			NC_000913		intergenic		-1	P4_E4_64			SNP
A	194	A		GCG	194	3		GCT			5.14812469e-02	frvB	582	putative PTS enzyme IIBC component FrvB	<		frvB			b3899		b3899			snp_synonymous			C		4091785	4091785	4091785	A			NC_000913		synonymous		-1	P4_E4_64	11		SNP
H	500	Q		CAC	500	3		CAA			7.02090263e-02	eptC	1500	phosphoethanolamine transferase EptC	<		eptC			b3955		b3955			snp_nonsynonymous			G		4148766	4148766	4148766	T			NC_000913		nonsynonymous		-1	P4_E4_64	11		SNP
K	197	Q		AAA	197	1		CAA			6.31322861e-02	fabR	589	DNA-binding transcriptional repressor FabR	>		fabR			b3963		b3963			snp_nonsynonymous			A		4161655	4161655	4161655	C			NC_000913		nonsynonymous		-1	P4_E4_64	11		SNP
E	199	A		GAA	199	2		GCA			5.22303581e-02	rplA	596	50S ribosomal subunit protein L1	>		rplA			b3984		b3984			snp_nonsynonymous			A		4179474	4179474	4179474	C			NC_000913		nonsynonymous		-1	P4_E4_64	11		SNP
											6.86764717e-02	purH/rrsE	intergenic (-60/-555)	bifunctional AICAR transformylase/IMP cyclohydrolase/16S ribosomal RNA	</>			purH		b4006/b4007			b4006		snp_intergenic			A		4207592	4207592	4207592	T			NC_000913		intergenic		-1	P4_E4_64			SNP
D	161	E		GAC	161	3		GAA			1.45105839e-01	malF	483	maltose ABC transporter membrane subunit MalF	<		malF			b4033		b4033			snp_nonsynonymous			G		4244593	4244593	4244593	T			NC_000913		nonsynonymous		-1	P4_E4_64	11		SNP
											8.80208015e-02	malE/malK	intergenic (-135/-230)	maltose ABC transporter periplasmic binding protein/maltose ABC transporter ATP binding subunit	</>			malE		b4034/b4035			b4034		snp_intergenic			T		4246554	4246554	4246554	G			NC_000913		intergenic		-1	P4_E4_64			SNP
F	65	V		TTC	65	1		GTC			7.99188614e-02	eptA	193	phosphoethanolamine transferase EptA	<		eptA			b4114		b4114			snp_nonsynonymous			A		4335400	4335400	4335400	C			NC_000913		nonsynonymous		-1	P4_E4_64	11		SNP
*	83	E		TAA	83	1		GAA			5.43174744e-02	yjeN	247	protein YjeN	>	yjeN				b4157	b4157				snp_nonsense			T		4385641	4385641	4385641	G			NC_000913		nonsense		-1	P4_E4_64	11		SNP
Y	89	D		TAT	89	1		GAT			7.44690895e-02	yjeN	265	protein YjeN	>		yjeN			b4157		b4157			snp_nonsynonymous			T		4385659	4385659	4385659	G			NC_000913		nonsynonymous		-1	P4_E4_64	11		SNP
I	98	I		ATA	98	3		ATT			6.44097328e-02	yjeN	294	protein YjeN	>		yjeN			b4157		b4157			snp_synonymous			A		4385688	4385688	4385688	T			NC_000913		synonymous		-1	P4_E4_64	11		SNP
F	136	L		TTT	136	3		TTA			8.67185593e-02	yjfM	408	DUF1190 domain-containing protein YjfM	>		yjfM			b4185		b4185			snp_nonsynonymous			T		4412796	4412796	4412796	A			NC_000913		nonsynonymous		-1	P4_E4_64	11		SNP
R	450	L		CGG	450	2		CTG			6.70814514e-02	ulaA	1349	L-ascorbate specific PTS enzyme IIC component	>		ulaA			b4193		b4193			snp_nonsynonymous			G		4421330	4421330	4421330	T			NC_000913		nonsynonymous		-1	P4_E4_64	11		SNP
											6.89244270e-02	pmbA/nrdG	intergenic (+459/+130)	metalloprotease PmbA/anaerobic ribonucleoside-triphosphate reductase activating protein	>/<			nrdG		b4235/b4237			b4237		snp_intergenic			A		4459772	4459772	4459772	C			NC_000913		intergenic		-1	P4_E4_64			SNP
*	300	E		TAA	300	1		GAA			6.68563843e-02	insD-6	898	KpLE2 phage-like element; IS2 insertion element protein InsB	>		insD-6			b4273		b4273			snp_nonsense			T		4499494	4499494	4499494	G			NC_000913		nonsense		-1	P4_E4_64	11		SNP
											5.58648109e-02	insD-6/yjgX	intergenic (+4/+89)	KpLE2 phage-like element; IS2 insertion element protein InsB/KpLE2 phage-like element; putative phosphoethanolamine transferase YjgX, N-terminal fragment	>/<			yjgX		b4273/b4575			b4575		snp_intergenic			A		4499506	4499506	4499506	C			NC_000913		intergenic		-1	P4_E4_64			SNP
N	160	H		AAT	160	1		CAT			5.02038002e-02	nanC	478	N-acetylneuraminic acid outer membrane channel	<		nanC			b4311		b4311			snp_nonsynonymous			T		4539026	4539026	4539026	G			NC_000913		nonsynonymous		-1	P4_E4_64	11		SNP
											1.05008099e-01	fimE/fimA	intergenic (+57/-120)	regulator for fimA/type 1 fimbriae major subunit	>/>			fimA		b4313/b4314			b4314		inversion					4542692	4542997	4542692	306-bp			NC_000913	306			-1	P4_E4_64			INV
R	1099	R		CGA	1099	3		CGC			5.99846840e-02	hsdR	3297	type I restriction enzyme EcoKI endonuclease component	<		hsdR			b4350		b4350			snp_synonymous			T		4583467	4583467	4583467	G			NC_000913		synonymous		-1	P4_E4_64	11		SNP
V	247	F		GTC	247	1		TTC			5.31864166e-02	hsdR	739	type I restriction enzyme EcoKI endonuclease component	<		hsdR			b4350		b4350			snp_nonsynonymous			C		4586025	4586025	4586025	A			NC_000913		nonsynonymous		-1	P4_E4_64	11		SNP
*	158	E		TAA	158	1		GAA			7.41062164e-02	fhuF	472	hydroxamate siderophore iron reductase	<	fhuF				b4367	b4367				snp_nonsense			A		4605194	4605194	4605194	C			NC_000913		nonsense		-1	P4_E4_64	11		SNP
*	819	K		TAA	819	1		AAA			1.00712299e-01	secA	2455	protein translocation ATPase	>		secA			b0098		b0098			snp_nonsense			T		110733	110733	110733	A			NC_000913		nonsense		-1	P4_F3_64	11		SNP
											1.94881916e-01	hrpB/mrcB	intergenic (+47/-149)	putative ATP-dependent RNA helicase HrpB/peptidoglycan glycosyltransferase/peptidoglycan DD-transpeptidase MrcB	>/>			mrcB		b0148/b0149			b0149		snp_intergenic			C		164581	164581	164581	A			NC_000913		intergenic		-1	P4_F3_64			SNP
*	77	S		TAA	77	2		TCA			6.18791580e-02	ykfM	230	uncharacterized protein YkfM	<	ykfM				b4586	b4586				snp_nonsense			T		238507	238507	238507	G			NC_000913		nonsense		-1	P4_F3_64	11		SNP
I	72	L		ATT	72	1		CTT			8.54268074e-02	ykfM	214	uncharacterized protein YkfM	<		ykfM			b4586		b4586			snp_nonsynonymous			T		238523	238523	238523	G			NC_000913		nonsynonymous		-1	P4_F3_64	11		SNP
L	69	V		TTA	69	1		GTA			9.52539444e-02	ykfM	205	uncharacterized protein YkfM	<		ykfM			b4586		b4586			snp_nonsynonymous			A		238532	238532	238532	C			NC_000913		nonsynonymous		-1	P4_F3_64	11		SNP
N	68	H		AAT	68	1		CAT			1.03250504e-01	ykfM	202	uncharacterized protein YkfM	<		ykfM			b4586		b4586			snp_nonsynonymous			T		238535	238535	238535	G			NC_000913		nonsynonymous		-1	P4_F3_64	11		SNP
D	317	E		GAC	317	3		GAA			1.55931473e-01	paoC	951	aldehyde dehydrogenase: molybdenum cofactor-binding subunit	<		paoC			b0284		b0284			snp_nonsynonymous			G		299208	299208	299208	T			NC_000913		nonsynonymous		-1	P4_F3_64	11		SNP
*	184	E		TAA	184	1		GAA			1.42408371e-01	lacA	550	galactoside O-acetyltransferase	<		lacA			b0342		b0342			snp_nonsense			A		360535	360535	360535	C			NC_000913		nonsense		-1	P4_F3_64	11		SNP
											1.21806622e-01	iraP/phoA	intergenic (+77/-24)	anti-adaptor protein for sigma(S) stabilization/alkaline phosphatase	>/>			phoA		b0382/b0383			b0383		snp_intergenic			T		400947	400947	400947	G			NC_000913		intergenic		-1	P4_F3_64			SNP
V	94	V		GTG	94	3		GTT			9.48448181e-02	proC	282	pyrroline-5-carboxylate reductase	<		proC			b0386		b0386			snp_synonymous			C		404587	404587	404587	A			NC_000913		synonymous		-1	P4_F3_64	11		SNP
											7.50012299e-01	[tig]–[copA]		[tig],clpP,clpX,lon,hupB,ppiD,ybaV,fadM,queC,ybaE,cof,decR,mdlA,mdlB,glnK,amtB,tesB,ybaY,atl,ffs,ybaA,pdeB,ylaC,maa,hha,tomB,acrB,acrA,acrR,mscK,ybaM,priC,ybaN,apt,dnaX,dnaX,dnaX,ybaB,recR,htpG,adk,hemH,aes,gsk,ybaL,fsr,ushA,ybaK,chiX,ybaP,ybaQ,[copA]			tig,clpP,clpX,lon,hupB,ppiD,ybaV,fadM,queC,ybaE,cof,decR,mdlA,mdlB,glnK,amtB,tesB,ybaY,atl,ffs,ybaA,pdeB,ylaC,maa,hha,tomB,acrB,acrA,acrR,mscK,ybaM,priC,ybaN,apt,dnaX,dnaX,dnaX,ybaB,recR,htpG,adk,hemH,aes,gsk,ybaL,fsr,ushA,ybaK,chiX,ybaP,ybaQ,copA			[b0436]–[b0484_1]		b0436,b0437,b0438,b0439,b0440,b0441,b0442,b0443,b0444,b0445,b0446,b0447,b0448,b0449,b0450,b0451,b0452,b0453,b0454,b0455,b0456,b0457,b0458,b0459,b0460,b0461,b0462,b0463,b0464,b0465,b0466,b0467,b0468,b0469,b0470_2,b0470_1,b0470_2,b0471,b0472,b0473,b0474,b0475,b0476,b0477,b0478,b0479,b0480,b0481,b4585,b0482,b0483,b0484_1			large_amplification		5			454521	510287	454521	55767-bp			NC_000913	55767			-1	P4_F3_64			AMP
L	70	W		TTG	70	2		TGG			9.24630165e-02	ybaQ	209	putative DNA-binding transcriptional regulator YbaQ	>		ybaQ			b0483		b0483			snp_nonsynonymous			T		507650	507650	507650	G			NC_000913		nonsynonymous		-1	P4_F3_64	11		SNP
V	78	D		GTT	78	2		GAT			8.10413361e-02	ybaQ	233	putative DNA-binding transcriptional regulator YbaQ	>		ybaQ			b0483		b0483			snp_nonsynonymous			T		507674	507674	507674	A			NC_000913		nonsynonymous		-1	P4_F3_64	11		SNP
											1.38947368e-01	ybeD	coding (177-181/264 nt)	DUF493 domain-containing protein YbeD	<	ybeD				b0631	b0631				small_indel					661686	661690	661686	TGATA			NC_000913	5			-1	P4_F3_64			DEL
*	234	E		TAA	234	1		GAA			6.98537827e-02	gltJ	700	glutamate/aspartate ABC transporter membrane subunit GltJ	<		gltJ			b0654		b0654			snp_nonsense			A		685194	685194	685194	C			NC_000913		nonsense		-1	P4_F3_64	11		SNP
C	212	F		TGT	212	2		TTT			9.34100151e-02	gltJ	635	glutamate/aspartate ABC transporter membrane subunit GltJ	<		gltJ			b0654		b0654			snp_nonsynonymous			C		685259	685259	685259	A			NC_000913		nonsynonymous		-1	P4_F3_64	11		SNP
											5.69782257e-02	nagE/glnS	intergenic (+102/-101)	N-acetylglucosamine specific PTS enzyme IIABC component/glutamine--tRNA ligase	>/>			glnS		b0679/b0680			b0680		snp_intergenic			A		705216	705216	705216	C			NC_000913		intergenic		-1	P4_F3_64			SNP
R	240	L		CGG	240	2		CTG			1.11883640e-01	glnS	719	glutamine--tRNA ligase	>		glnS			b0680		b0680			snp_nonsynonymous			G		706035	706035	706035	T			NC_000913		nonsynonymous		-1	P4_F3_64	11		SNP
											1.09148502e-01	glnS/chiP	intergenic (+251/-326)	glutamine--tRNA ligase/chitobiose outer membrane channel	>/>			chiP		b0680/b0681			b0681		snp_intergenic			G		707232	707232	707232	T			NC_000913		intergenic		-1	P4_F3_64			SNP
											6.93635941e-02	lysY/lysZ	intergenic (+16/-131)	tRNA-Lys/tRNA-Lys	>/>			lysZ		b0747/b0748			b0748		snp_intergenic			A		780462	780462	780462	T			NC_000913		intergenic		-1	P4_F3_64			SNP
G	112	G		GGA	112	3		GGC			9.95049477e-02	ybgS	336	PF13985 family protein YbgS	<		ybgS			b0753		b0753			snp_synonymous			T		784206	784206	784206	G			NC_000913		synonymous		-1	P4_F3_64	11		SNP
											9.28362824e-01	ybhF	coding (970-981/1737 nt)	putative ABC exporter ATP binding subunit	<	ybhF				b0794	b0794				small_indel					827225	827236	827225	CTCGCCGGGTGT			NC_000913	12			-1	P4_F3_64			DEL
R	302	R		CGG	302	3		CGT			9.12861824e-02	rlmF	906	23S rRNA m(6)A1618 methyltransferase	>		rlmF			b0807		b0807			snp_synonymous			G		842461	842461	842461	T			NC_000913		synonymous		-1	P4_F3_64	11		SNP
											8.07847977e-02	aroA/ycaL	intergenic (+147/-22)	3-phosphoshikimate 1-carboxyvinyltransferase/periplasmic protease YcaL	>/>			ycaL		b0908/b0909			b0909		snp_intergenic			T		959466	959466	959466	G			NC_000913		intergenic		-1	P4_F3_64			SNP
											8.86308670e-01	ompF	coding (512/1089 nt)	outer membrane porin F	<	ompF				b0929	b0929				small_indel					985695	985695	985695	T			NC_000913	1			-1	P4_F3_64			DEL
Q	442	P		CAA	442	2		CCA			7.97934532e-02	rutG	1325	pyrimidine:H(+) symporter	<		rutG			b1006		b1006			snp_nonsynonymous			T		1067739	1067739	1067739	G			NC_000913		nonsynonymous		-1	P4_F3_64	11		SNP
H	366	H		CAT	366	3		CAC			7.45987892e-02	icd	1098	isocitrate dehydrogenase	>		icd			b1136		b1136			snp_synonymous			T		1195444	1195444	1195444	C			NC_000913		synonymous		-1	P4_F3_64	11		SNP
T	370	T		ACT	370	3		ACC			6.87308311e-02	icd	1110	isocitrate dehydrogenase	>		icd			b1136		b1136			snp_synonymous			T		1195456	1195456	1195456	C			NC_000913		synonymous		-1	P4_F3_64	11		SNP
L	375	L		CTA	375	1		TTA			5.97057343e-02	icd	1123	isocitrate dehydrogenase	>		icd			b1136		b1136		1	snp_synonymous			C		1195469	1195469	1195469	T			NC_000913		synonymous		-1	P4_F3_64	11		SNP
L	375	L		TTG	375	3		TTA			5.79113960e-02	icd	1125	isocitrate dehydrogenase	>		icd			b1136		b1136		1	snp_synonymous			G		1195471	1195471	1195471	A			NC_000913		synonymous		-1	P4_F3_64	11		SNP
											9.70003600e-01	[ycfK]–[stfE]		[ycfK],tfaP,tfaE,[stfE]		ycfK,stfE				[b1154]–[b1157]	b1154,b1157				inversion					1207014	1208843	1207014	1830-bp			NC_000913	1830			-1	P4_F3_64			INV
											1.26410007e-01	icdC	pseudogene (12/165 nt)	protein IcdC	>		icdC			b4519		b4519			snp_pseudogene			C		1210648	1210648	1210648	T			NC_000913		pseudogene		-1	P4_F3_64			SNP
											1.13793373e-01	icdC	pseudogene (24/165 nt)	protein IcdC	>		icdC			b4519		b4519			snp_pseudogene			C		1210660	1210660	1210660	T			NC_000913		pseudogene		-1	P4_F3_64			SNP
											1.03067398e-01	icdC	pseudogene (37/165 nt)	protein IcdC	>		icdC			b4519		b4519			snp_pseudogene			T		1210673	1210673	1210673	C			NC_000913		pseudogene		-1	P4_F3_64			SNP
											9.99469757e-02	icdC	pseudogene (39/165 nt)	protein IcdC	>		icdC			b4519		b4519			snp_pseudogene			A		1210675	1210675	1210675	G			NC_000913		pseudogene		-1	P4_F3_64			SNP
											7.03744888e-02	icdC	pseudogene (69/165 nt)	protein IcdC	>		icdC			b4519		b4519			snp_pseudogene			C		1210705	1210705	1210705	T			NC_000913		pseudogene		-1	P4_F3_64			SNP
											6.06703758e-02	icdC	pseudogene (72/165 nt)	protein IcdC	>		icdC			b4519		b4519			snp_pseudogene			G		1210708	1210708	1210708	C			NC_000913		pseudogene		-1	P4_F3_64			SNP
											5.15141487e-02	icdC	pseudogene (75/165 nt)	protein IcdC	>		icdC			b4519		b4519			snp_pseudogene			A		1210711	1210711	1210711	G			NC_000913		pseudogene		-1	P4_F3_64			SNP
V	86	D		GTC	86	2		GAC			1.00342274e-01	ychS	257	putative uncharacterized protein YchS	>		ychS			b1228		b1228			snp_nonsynonymous			T		1286189	1286189	1286189	A			NC_000913		nonsynonymous		-1	P4_F3_64	11		SNP
											9.98959541e-02	pspE/ycjM	intergenic (+62/-151)	thiosulfate sulfurtransferase PspE/glucosylglycerate phosphorylase	>/>			ycjM		b1308/b1309			b1309		snp_intergenic			A		1369289	1369289	1369289	C			NC_000913		intergenic		-1	P4_F3_64			SNP
											5.44366837e-02	ydbA	pseudogene (945/2518 nt)	putative outer membrane protein, N-terminal fragment	>		ydbA			b4492		b4492			snp_pseudogene			G		1465560	1465560	1465560	C			NC_000913		pseudogene		-1	P4_F3_64			SNP
E	456	D		GAA	456	3		GAC			7.29413033e-02	ydfI	1368	putative oxidoreductase YdfI	<		ydfI			b1542		b1542			snp_nonsynonymous			T		1628770	1628770	1628770	G			NC_000913		nonsynonymous		-1	P4_F3_64	11		SNP
Y	47	N		TAT	47	1		AAT			1.39315605e-01	ydgH	139	DUF1471 domain-containing protein YdgH	>		ydgH			b1604		b1604			snp_nonsynonymous			T		1677789	1677789	1677789	A			NC_000913		nonsynonymous		-1	P4_F3_64	11		SNP
M	1	M		ATT	1	3		ATG			6.45627975e-02	malX	3	PTS enzyme IIBC component MalX	>		malX			b1621		b1621			snp_synonymous			T		1698581	1698581	1698581	G			NC_000913		synonymous		-1	P4_F3_64	11		SNP
R	597	R		CGA	597	3		CGT			7.20043182e-02	rsxC	1791	SoxR [2Fe-2S] reducing system protein RsxC	>		rsxC			b1629		b1629			snp_synonymous			A		1707933	1707933	1707933	T			NC_000913		synonymous		-1	P4_F3_64	11		SNP
R	629	R		CGA	629	3		CGT			8.52308273e-02	rsxC	1887	SoxR [2Fe-2S] reducing system protein RsxC	>		rsxC			b1629		b1629			snp_synonymous			A		1708029	1708029	1708029	T			NC_000913		synonymous		-1	P4_F3_64	11		SNP
A	632	A		GCT	632	3		GCA			9.28072929e-02	rsxC	1896	SoxR [2Fe-2S] reducing system protein RsxC	>		rsxC			b1629		b1629			snp_synonymous			T		1708038	1708038	1708038	A			NC_000913		synonymous		-1	P4_F3_64	11		SNP
A	642	A		GCG	642	3		GCC			5.58547974e-02	rsxC	1926	SoxR [2Fe-2S] reducing system protein RsxC	>		rsxC			b1629		b1629			snp_synonymous			G		1708068	1708068	1708068	C			NC_000913		synonymous		-1	P4_F3_64	11		SNP
A	517	S		GCG	517	1		TCG			5.49489498e-01	thrS	1549	threonine--tRNA ligase	<		thrS			b1719		b1719			snp_nonsynonymous			C		1800246	1800246	1800246	A			NC_000913		nonsynonymous		-1	P4_F3_64	11		SNP
*	111	E		TAA	111	1		GAA			9.86232758e-02	ydjY	331	4Fe-4S ferredoxin-type domain-containing protein YdjY	>	ydjY				b1751	b1751				snp_nonsense			T		1833670	1833670	1833670	G			NC_000913		nonsense		-1	P4_F3_64	11		SNP
Y	116	D		TAT	116	1		GAT			1.47232056e-01	ydjY	346	4Fe-4S ferredoxin-type domain-containing protein YdjY	>		ydjY			b1751		b1751			snp_nonsynonymous			T		1833685	1833685	1833685	G			NC_000913		nonsynonymous		-1	P4_F3_64	11		SNP
*	251	K		TAA	251	1		AAA			7.35054016e-02	yeaW	751	carnitine monooxygenase subunit YeaW	>	yeaW				b1802	b1802				snp_nonsense			T		1884639	1884639	1884639	A			NC_000913		nonsense		-1	P4_F3_64	11		SNP
											8.19044113e-02	gatY/fbaB	intergenic (-25/+283)	tagatose-1,6-bisphosphate aldolase 2 subunit GatY/fructose-bisphosphate aldolase class I	</<			gatY		b2096/b2097			b2096		snp_intergenic			T		2176453	2176453	2176453	G			NC_000913		intergenic		-1	P4_F3_64			SNP
											2.31046677e-01	gatY/fbaB	intergenic (-30/+278)	tagatose-1,6-bisphosphate aldolase 2 subunit GatY/fructose-bisphosphate aldolase class I	</<			gatY		b2096/b2097			b2096		snp_intergenic			A		2176458	2176458	2176458	C			NC_000913		intergenic		-1	P4_F3_64			SNP
											2.01291561e-01	gatY/fbaB	intergenic (-41/+267)	tagatose-1,6-bisphosphate aldolase 2 subunit GatY/fructose-bisphosphate aldolase class I	</<			gatY		b2096/b2097			b2096		snp_intergenic			T		2176469	2176469	2176469	G			NC_000913		intergenic		-1	P4_F3_64			SNP
											1.07109070e-01	gatY/fbaB	intergenic (-66/+242)	tagatose-1,6-bisphosphate aldolase 2 subunit GatY/fructose-bisphosphate aldolase class I	</<			gatY		b2096/b2097			b2096		snp_intergenic			T		2176494	2176494	2176494	G			NC_000913		intergenic		-1	P4_F3_64			SNP
											6.86502457e-02	gatY/fbaB	intergenic (-71/+237)	tagatose-1,6-bisphosphate aldolase 2 subunit GatY/fructose-bisphosphate aldolase class I	</<			gatY		b2096/b2097			b2096		snp_intergenic			A		2176499	2176499	2176499	C			NC_000913		intergenic		-1	P4_F3_64			SNP
											7.86533356e-02	gatY/fbaB	intergenic (-75/+233)	tagatose-1,6-bisphosphate aldolase 2 subunit GatY/fructose-bisphosphate aldolase class I	</<			gatY		b2096/b2097			b2096		snp_intergenic			A		2176503	2176503	2176503	C			NC_000913		intergenic		-1	P4_F3_64			SNP
											7.57288933e-02	thiM/rcnR	intergenic (-134/+89)	hydroxyethylthiazole kinase/DNA-binding transcriptional repressor RcnR	</<			thiM		b2104/b2105			b2104		snp_intergenic			T		2184659	2184659	2184659	G			NC_000913		intergenic		-1	P4_F3_64			SNP
											1	gyrA	coding (247-249/2628 nt)	DNA gyrase subunit A	<	gyrA				b2231	b2231				small_indel					2338396	2338398	2338396	CGA			NC_000913	3			-1	P4_F3_64			DEL
											8.18786621e-02	nuoA/lrhA	intergenic (-496/+135)	NADH:quinone oxidoreductase subunit A/DNA-binding transcriptional dual regulator LrhA	</<					b2288/b2289					snp_intergenic			T		2404792	2404792	2404792	G			NC_000913		intergenic		-1	P4_F3_64			SNP
											5.74784279e-02	lrhA/alaA	intergenic (-111/-809)	DNA-binding transcriptional dual regulator LrhA/glutamate--pyruvate aminotransferase AlaA	</>			lrhA		b2289/b2290			b2289		snp_intergenic			T		2405976	2405976	2405976	G			NC_000913		intergenic		-1	P4_F3_64			SNP
S	38	A		TCA	38	1		GCA			6.82225227e-02	yfbS	112	putative transporter YfbS	<		yfbS			b2292		b2292			snp_nonsynonymous			A		2410465	2410465	2410465	C			NC_000913		nonsynonymous		-1	P4_F3_64	11		SNP
*	118	E		TAA	118	1		GAA			5.78083992e-02	purF	352	amidophosphoribosyltransferase	<	purF				b2312	b2312				snp_nonsense			A		2429111	2429111	2429111	C			NC_000913		nonsense		-1	P4_F3_64	11		SNP
											6.04901314e-02	yfcU	pseudogene (807/2646 nt)	putative outer membrane usher protein YfcU	<		yfcU			b4661		b4661			snp_pseudogene			T		2453419	2453419	2453419	G			NC_000913		pseudogene		-1	P4_F3_64			SNP
K	433	Q		AAA	433	1		CAA			2.56917953e-01	yfdI	1297	CPS-53 (KpLE1) prophage; serotype specific glucosyl transferase	>		yfdI			b2352		b2352			snp_nonsynonymous			A		2469651	2469651	2469651	C			NC_000913		nonsynonymous		-1	P4_F3_64	11		SNP
I	434	R		ATA	434	2		AGA			1.84198380e-01	yfdI	1301	CPS-53 (KpLE1) prophage; serotype specific glucosyl transferase	>		yfdI			b2352		b2352			snp_nonsynonymous			T		2469655	2469655	2469655	G			NC_000913		nonsynonymous		-1	P4_F3_64	11		SNP
K	436	Q		AAA	436	1		CAA			2.27126122e-01	yfdI	1306	CPS-53 (KpLE1) prophage; serotype specific glucosyl transferase	>		yfdI			b2352		b2352			snp_nonsynonymous			A		2469660	2469660	2469660	C			NC_000913		nonsynonymous		-1	P4_F3_64	11		SNP
Y	125	D		TAT	125	1		GAT			1.05751991e-01	yfeD	373	putative DNA-binding transcriptional regulator YfeD	>		yfeD			b2399		b2399			snp_nonsynonymous			T		2518409	2518409	2518409	G			NC_000913		nonsynonymous		-1	P4_F3_64	11		SNP
G	72	V		GGT	72	2		GTT			7.91773796e-02	yfiF	215	putative methyltransferase	<		yfiF			b2581		b2581			snp_nonsynonymous			C		2717538	2717538	2717538	A			NC_000913		nonsynonymous		-1	P4_F3_64	11		SNP
G	244	G		GGT	244	3		GGG			5.78813553e-02	cysH	732	phosphoadenosine phosphosulfate reductase	<		cysH			b2762		b2762			snp_synonymous			A		2887581	2887581	2887581	C			NC_000913		synonymous		-1	P4_F3_64	11		SNP
K	9	Q		AAA	9	1		CAA			1.20934010e-01	thyA	25	thymidylate synthase	<		thyA			b2827		b2827			snp_nonsynonymous			T		2965131	2965131	2965131	G			NC_000913		nonsynonymous		-1	P4_F3_64	11		SNP
T	285	S		ACC	285	2		AGC			5.44667244e-02	lgt	854	phosphatidylglycerol--prolipoprotein diacylglyceryl transferase	<		lgt			b2828		b2828			snp_nonsynonymous			G		2965184	2965184	2965184	C			NC_000913		nonsynonymous		-1	P4_F3_64	11		SNP
											1.27379894e-01	ygfF/gcvP	intergenic (-149/+118)	putative NAD(P)-binding oxidoreductase with NAD(P)-binding Rossmann-fold domain/glycine decarboxylase	</<			ygfF		b2902/b2903			b2902		snp_intergenic			G		3046050	3046050	3046050	T			NC_000913		intergenic		-1	P4_F3_64			SNP
V	231	F		GTC	231	1		TTC			1.30897999e-01	metK	691	methionine adenosyltransferase	>		metK			b2942		b2942			snp_nonsynonymous			G		3087396	3087396	3087396	T			NC_000913		nonsynonymous		-1	P4_F3_64	11		SNP
I	127	S		ATT	127	2		AGT			8.05888176e-02	yggW	380	putative coproporphyrinogen-III oxidase-like protein YggW	>		yggW			b2955		b2955			snp_nonsynonymous			T		3097646	3097646	3097646	G			NC_000913		nonsynonymous		-1	P4_F3_64	11		SNP
C	449	W		TGT	449	3		TGG			1.02401733e-01	qseC	1347	sensory histidine kinase QseC	>		qseC			b3026		b3026			snp_nonsynonymous			T		3171830	3171830	3171830	G			NC_000913		nonsynonymous		-1	P4_F3_64	11		SNP
L	47	V		TTA	47	1		GTA			8.16226006e-02	tdcD	139	propionate kinase	<		tdcD			b3115		b3115			snp_nonsynonymous			A		3263522	3263522	3263522	C			NC_000913		nonsynonymous		-1	P4_F3_64	11		SNP
											8.67357254e-02	yhaC/rnpB	intergenic (+499/+115)	uncharacterized protein YhaC/RNase P catalytic RNA component	>/<			rnpB		b3121/b3123			b3123		snp_intergenic			A		3270101	3270101	3270101	C			NC_000913		intergenic		-1	P4_F3_64			SNP
											6.53595924e-02	tldD/yhdP	intergenic (-92/+338)	metalloprotease TldD/AsmA2 domain-containing protein	</<			tldD		b3244/b4472			b3244		snp_intergenic			G		3392120	3392120	3392120	C			NC_000913		intergenic		-1	P4_F3_64			SNP
R	90	S		AGA	90	3		AGT			7.55448341e-02	gspF	270	Type II secretion system protein GspF	>		gspF			b3327		b3327			snp_nonsynonymous			A		3460086	3460086	3460086	T			NC_000913		nonsynonymous		-1	P4_F3_64	11		SNP
											6.79078102e-02	frlR/yhfS	intergenic (+97/+55)	putative DNA-binding transcriptional regulator FrlR/putative aminotransferase YhfS	>/<			yhfS		b3375/b3376			b3376		snp_intergenic			C		3504880	3504880	3504880	A			NC_000913		intergenic		-1	P4_F3_64			SNP
R	195	L		CGG	195	2		CTG			7.54342079e-02	yhgE	584	putative transport protein YhgE	<		yhgE			b3402		b3402			snp_nonsynonymous			C		3531856	3531856	3531856	A			NC_000913		nonsynonymous		-1	P4_F3_64	11		SNP
V	213	G		GTA	213	2		GGA			1.44459248e-01	ftsY	638	signal recognition particle receptor	<		ftsY			b3464		b3464			snp_nonsynonymous			A		3603606	3603606	3603606	C			NC_000913		nonsynonymous		-1	P4_F3_64	11		SNP
*	204	L		TAA	204	2		TTA			5.47614098e-02	ftsY	611	signal recognition particle receptor	<	ftsY				b3464	b3464				snp_nonsense			T		3603633	3603633	3603633	A			NC_000913		nonsense		-1	P4_F3_64	11		SNP
											7.78307915e-02	zntA/tusA	intergenic (+72/+30)	Zn(2(+))/Cd(2(+))/Pb(2(+)) exporting P-type ATPase/sulfur transfer protein TusA	>/<			tusA		b3469/b3470			b3470		snp_intergenic			C		3608721	3608721	3608721	A			NC_000913		intergenic		-1	P4_F3_64			SNP
											5.08270264e-02	hdeB/hdeA	intergenic (-50/+66)	periplasmic acid stress chaperone/HdeA monomer, chaperone active form	</<			hdeB		b3509/b3510			b3509		snp_intergenic			T		3656342	3656342	3656342	G			NC_000913		intergenic		-1	P4_F3_64			SNP
H	12	Q		CAC	12	3		CAA			1.42436028e-01	xanP	36	xanthine:H(+) symporter XanP	>		xanP			b3654		b3654			snp_nonsynonymous			C		3828980	3828980	3828980	A			NC_000913		nonsynonymous		-1	P4_F3_64	11		SNP
K	168	Q		AAG	168	1		CAG			5.86619377e-02	yidL	502	putative DNA-binding transcriptional regulator YidL	>		yidL			b3680		b3680			snp_nonsynonymous			A		3860784	3860784	3860784	C			NC_000913		nonsynonymous		-1	P4_F3_64	11		SNP
											6.54873848e-02	pstB/pstA	intergenic (-141/+42)	phosphate ABC transporter ATP binding subunit/phosphate ABC transporter membrane subunit PstA	</<			pstB		b3725/b3726			b3725		snp_intergenic			G		3908507	3908507	3908507	T			NC_000913		intergenic		-1	P4_F3_64			SNP
											1.32501125e-01	fdhD/yiiG	intergenic (+99/-54)	sulfurtransferase for molybdenum cofactor sulfuration/DUF3829 domain-containing lipoprotein YiiG	>/>			yiiG		b3895/b3896			b3896		snp_intergenic			A		4086948	4086948	4086948	C			NC_000913		intergenic		-1	P4_F3_64			SNP
											7.51142502e-02	fdhD/yiiG	intergenic (+114/-39)	sulfurtransferase for molybdenum cofactor sulfuration/DUF3829 domain-containing lipoprotein YiiG	>/>			yiiG		b3895/b3896			b3896		snp_intergenic			T		4086963	4086963	4086963	A			NC_000913		intergenic		-1	P4_F3_64			SNP
R	94	R		CGA	94	3		CGC			8.93554688e-02	yjeN	282	protein YjeN	>		yjeN			b4157		b4157			snp_synonymous			A		4385676	4385676	4385676	C			NC_000913		synonymous		-1	P4_F3_64	11		SNP
											5.42008099e-01	fimE/fimA	intergenic (+57/-120)	regulator for fimA/type 1 fimbriae major subunit	>/>			fimA		b4313/b4314			b4314		inversion					4542692	4542997	4542692	306-bp			NC_000913	306			-1	P4_F3_64			INV
											5.99484444e-02	creD/arcA	intergenic (+2/+58)	putative inner membrane protein/DNA-binding transcriptional dual regulator ArcA	>/<			arcA		b4400/b4401			b4401		snp_intergenic			T		4639534	4639534	4639534	G			NC_000913		intergenic		-1	P4_F3_64			SNP
C	104	F		TGT	104	2		TTT			7.96256065e-02	rihC	311	ribonucleoside hydrolase RihC	>		rihC			b0030		b0030			snp_nonsynonymous			G		27603	27603	27603	T			NC_000913		nonsynonymous		-1	P4_F5_64	11		SNP
S	221	T		TCG	221	1		ACG			7.58085251e-02	yabI	661	DedA family protein YabI	>		yabI			b0065		b0065			snp_nonsynonymous			T		72011	72011	72011	A			NC_000913		nonsynonymous		-1	P4_F5_64	11		SNP
											9.65785980e-02	lpxC/secM	intergenic (+81/-150)	UDP-3-O-acyl-N-acetylglucosamine deacetylase/SecA translation regulator	>/>			secM		b0096/b0097			b0097		snp_intergenic			T		107555	107555	107555	A			NC_000913		intergenic		-1	P4_F5_64			SNP
											2.82633305e-01	hrpB/mrcB	intergenic (+47/-149)	putative ATP-dependent RNA helicase HrpB/peptidoglycan glycosyltransferase/peptidoglycan DD-transpeptidase MrcB	>/>			mrcB		b0148/b0149			b0149		snp_intergenic			C		164581	164581	164581	A			NC_000913		intergenic		-1	P4_F5_64			SNP
											8.81900787e-02	erpA/yadS	intergenic (+11/+36)	iron-sulfur cluster insertion protein ErpA/conserved inner membrane protein YadS	>/<			yadS		b0156/b0157			b0157		snp_intergenic			T		176965	176965	176965	A			NC_000913		intergenic		-1	P4_F5_64			SNP
I	264	M		ATT	264	3		ATG			1.04708195e-01	dgt	792	dGTP triphosphohydrolase	>		dgt			b0160		b0160			snp_nonsynonymous			T		180028	180028	180028	G			NC_000913		nonsynonymous		-1	P4_F5_64	11		SNP
I	80	I		ATA	80	3		ATC			8.66613388e-02	ykfM	240	uncharacterized protein YkfM	<		ykfM			b4586		b4586		1	snp_synonymous			T		238497	238497	238497	G			NC_000913		synonymous		-1	P4_F5_64	11		SNP
N	80	I		AAC	80	2		ATC			8.81977081e-02	ykfM	239	uncharacterized protein YkfM	<		ykfM			b4586		b4586		1	snp_nonsynonymous			T		238498	238498	238498	A			NC_000913		nonsynonymous		-1	P4_F5_64	11		SNP
L	78	F		TTA	78	3		TTC			9.42220688e-02	ykfM	234	uncharacterized protein YkfM	<		ykfM			b4586		b4586			snp_nonsynonymous			T		238503	238503	238503	G			NC_000913		nonsynonymous		-1	P4_F5_64	11		SNP
*	77	S		TAA	77	2		TCA			1.71465397e-01	ykfM	230	uncharacterized protein YkfM	<	ykfM				b4586	b4586				snp_nonsense			T		238507	238507	238507	G			NC_000913		nonsense		-1	P4_F5_64	11		SNP
T	73	T		ACT	73	3		ACG			8.29987526e-02	ykfM	219	uncharacterized protein YkfM	<		ykfM			b4586		b4586		1	snp_synonymous			A		238518	238518	238518	C			NC_000913		synonymous		-1	P4_F5_64	11		SNP
K	73	T		AAG	73	2		ACG			8.64529610e-02	ykfM	218	uncharacterized protein YkfM	<		ykfM			b4586		b4586		1	snp_nonsynonymous			T		238519	238519	238519	G			NC_000913		nonsynonymous		-1	P4_F5_64	11		SNP
I	72	L		ATT	72	1		CTT			1.40342712e-01	ykfM	214	uncharacterized protein YkfM	<		ykfM			b4586		b4586			snp_nonsynonymous			T		238523	238523	238523	G			NC_000913		nonsynonymous		-1	P4_F5_64	11		SNP
L	69	V		TTA	69	1		GTA			1.84291363e-01	ykfM	205	uncharacterized protein YkfM	<		ykfM			b4586		b4586			snp_nonsynonymous			A		238532	238532	238532	C			NC_000913		nonsynonymous		-1	P4_F5_64	11		SNP
N	68	H		AAT	68	1		CAT			1.16376400e-01	ykfM	202	uncharacterized protein YkfM	<		ykfM			b4586		b4586			snp_nonsynonymous			T		238535	238535	238535	G			NC_000913		nonsynonymous		-1	P4_F5_64	11		SNP
S	63	S		TCA	63	3		TCC			6.29615784e-02	ykfM	189	uncharacterized protein YkfM	<		ykfM			b4586		b4586		1	snp_synonymous			T		238548	238548	238548	G			NC_000913		synonymous		-1	P4_F5_64	11		SNP
Y	63	S		TAC	63	2		TCC			1.11816883e-01	ykfM	188	uncharacterized protein YkfM	<		ykfM			b4586		b4586		1	snp_nonsynonymous			T		238549	238549	238549	G			NC_000913		nonsynonymous		-1	P4_F5_64	11		SNP
R	4	L		CGT	4	2		CTT			1.11711979e-01	yagA	11	CP4-6 prophage; integrase core domain-containing protein YagA	<		yagA			b0267		b0267			snp_nonsynonymous			C		281197	281197	281197	A			NC_000913		nonsynonymous		-1	P4_F5_64	11		SNP
H	379	Q		CAC	379	3		CAA			9.89556313e-02	yagH	1137	CP4-6 prophage; putative xylosidase/arabinosidase	>		yagH			b0271		b0271			snp_nonsynonymous			C		287149	287149	287149	A			NC_000913		nonsynonymous		-1	P4_F5_64	11		SNP
D	317	E		GAC	317	3		GAA			1.95844173e-01	paoC	951	aldehyde dehydrogenase: molybdenum cofactor-binding subunit	<		paoC			b0284		b0284			snp_nonsynonymous			G		299208	299208	299208	T			NC_000913		nonsynonymous		-1	P4_F5_64	11		SNP
P	315	T		CCG	315	1		ACG			5.86314201e-02	paoC	943	aldehyde dehydrogenase: molybdenum cofactor-binding subunit	<		paoC			b0284		b0284			snp_nonsynonymous			G		299216	299216	299216	T			NC_000913		nonsynonymous		-1	P4_F5_64	11		SNP
I	284	I		ATA	284	3		ATC			6.43372536e-02	pdeL	852	DNA-binding transcriptional activator/c-di-GMP phosphodiesterase PdeL	>		pdeL			b0315		b0315			snp_synonymous			A		332446	332446	332446	C			NC_000913		synonymous		-1	P4_F5_64	11		SNP
T	288	N		ACC	288	2		AAC			5.03773689e-02	prpB	863	2-methylisocitrate lyase	>		prpB			b0331		b0331			snp_nonsynonymous			C		348768	348768	348768	A			NC_000913		nonsynonymous		-1	P4_F5_64	11		SNP
											9.35173035e-02	prpD/prpE	intergenic (+4/-36)	2-methylcitrate dehydratase/propionyl-CoA synthetase	>/>			prpE		b0334/b0335			b0335		snp_intergenic			C		351894	351894	351894	A			NC_000913		intergenic		-1	P4_F5_64			SNP
R	94	S		CGC	94	1		AGC			1.14787579e-01	cynX	280	cyanate transporter	>		cynX			b0341		b0341			snp_nonsynonymous			C		359495	359495	359495	A			NC_000913		nonsynonymous		-1	P4_F5_64	11		SNP
F	181	V		TTT	181	1		GTT			1.29177094e-01	lacA	541	galactoside O-acetyltransferase	<		lacA			b0342		b0342			snp_nonsynonymous			A		360544	360544	360544	C			NC_000913		nonsynonymous		-1	P4_F5_64	11		SNP
											7.10391998e-02	frmR/yaiO	intergenic (-124/+64)	DNA-binding transcriptional repressor FrmR/outer membrane protein YaiO	</<			frmR		b0357/b0358			b0357		snp_intergenic			C		379229	379229	379229	A			NC_000913		intergenic		-1	P4_F5_64			SNP
											1.56883717e-01	iraP/phoA	intergenic (+77/-24)	anti-adaptor protein for sigma(S) stabilization/alkaline phosphatase	>/>			phoA		b0382/b0383			b0383		snp_intergenic			T		400947	400947	400947	G			NC_000913		intergenic		-1	P4_F5_64			SNP
T	12	P		ACG	12	1		CCG			5.14225960e-02	phoA	34	alkaline phosphatase	>		phoA			b0383		b0383			snp_nonsynonymous			A		401004	401004	401004	C			NC_000913		nonsynonymous		-1	P4_F5_64	11		SNP
S	296	A		TCT	296	1		GCT			6.22191429e-02	araJ	886	putative transport protein AraJ	<		araJ			b0396		b0396			snp_nonsynonymous			A		410820	410820	410820	C			NC_000913		nonsynonymous		-1	P4_F5_64	11		SNP
*	185	L		TAA	185	2		TTA			7.69829750e-02	sbcD	554	ATP dependent, structure specific DNA nuclease - SbcD subunit	<	sbcD				b0398	b0398				snp_nonsense			T		415623	415623	415623	A			NC_000913		nonsense		-1	P4_F5_64	11		SNP
*	79	L		TAA	79	2		TTA			5.43537140e-02	phoR	236	sensory histidine kinase PhoR	>	phoR				b0400	b0400				snp_nonsense			A		417348	417348	417348	T			NC_000913		nonsense		-1	P4_F5_64	11		SNP
R	341	L		CGG	341	2		CTG			9.02857780e-02	malZ	1022	maltodextrin glucosidase	>		malZ			b0403		b0403			snp_nonsynonymous			G		422763	422763	422763	T			NC_000913		nonsynonymous		-1	P4_F5_64	11		SNP
K	72	N		AAA	72	3		AAC			7.68294334e-02	ybaQ	216	putative DNA-binding transcriptional regulator YbaQ	>		ybaQ			b0483		b0483			snp_nonsynonymous			A		507657	507657	507657	C			NC_000913		nonsynonymous		-1	P4_F5_64	11		SNP
C	45	F		TGT	45	2		TTT			5.05084991e-02	ybcI	134	conserved inner membrane protein YbcI	<		ybcI			b0527		b0527			snp_nonsynonymous			C		555644	555644	555644	A			NC_000913		nonsynonymous		-1	P4_F5_64	11		SNP
V	234	E		GTA	234	2		GAA			9.59424973e-02	gltJ	701	glutamate/aspartate ABC transporter membrane subunit GltJ	<		gltJ			b0654		b0654			snp_nonsynonymous			A		685193	685193	685193	T			NC_000913		nonsynonymous		-1	P4_F5_64	11		SNP
K	223	N		AAA	223	3		AAC			1.15599632e-01	gltJ	669	glutamate/aspartate ABC transporter membrane subunit GltJ	<		gltJ			b0654		b0654			snp_nonsynonymous			T		685225	685225	685225	G			NC_000913		nonsynonymous		-1	P4_F5_64	11		SNP
S	213	T		TCC	213	1		ACC			8.66842270e-02	gltJ	637	glutamate/aspartate ABC transporter membrane subunit GltJ	<		gltJ			b0654		b0654			snp_nonsynonymous			A		685257	685257	685257	T			NC_000913		nonsynonymous		-1	P4_F5_64	11		SNP
											7.44548839e-02	glnS	coding (1634-1636/1665 nt)	glutamine--tRNA ligase	>		glnS			b0680		b0680			small_indel					706950	706952	706950	TGC			NC_000913	3			-1	P4_F5_64			DEL
											1.00140572e-01	glnS/chiP	intergenic (+235/-342)	glutamine--tRNA ligase/chitobiose outer membrane channel	>/>			chiP		b0680/b0681			b0681		snp_intergenic			A		707216	707216	707216	C			NC_000913		intergenic		-1	P4_F5_64			SNP
											1.50950432e-01	glnS/chiP	intergenic (+263/-314)	glutamine--tRNA ligase/chitobiose outer membrane channel	>/>			chiP		b0680/b0681			b0681		snp_intergenic			A		707244	707244	707244	C			NC_000913		intergenic		-1	P4_F5_64			SNP
											5.36580086e-02	valT/lysW	intergenic (+1/-2)	tRNA-Val/tRNA-Lys	>/>			lysW	1	b0744/b0745			b0745		small_indel			T		780065	780065	780065	C			NC_000913				-1	P4_F5_64			INS
											5.52520752e-02	lysW/valZ	intergenic (+47/-103)	tRNA-Lys/tRNA-Val	>/>			valZ		b0745/b0746			b0746		snp_intergenic			A		780189	780189	780189	T			NC_000913		intergenic		-1	P4_F5_64			SNP
											8.23173523e-02	lysY/lysZ	intergenic (+16/-131)	tRNA-Lys/tRNA-Lys	>/>			lysZ		b0747/b0748			b0748		snp_intergenic			A		780462	780462	780462	T			NC_000913		intergenic		-1	P4_F5_64			SNP
											8.89277458e-02	lysY/lysZ	intergenic (+20/-127)	tRNA-Lys/tRNA-Lys	>/>			lysZ		b0747/b0748			b0748		snp_intergenic			T		780466	780466	780466	A			NC_000913		intergenic		-1	P4_F5_64			SNP
D	4	A		GAT	4	2		GCT			7.75895119e-02	dps	11	stationary phase nucleoid protein that sequesters iron and protects DNA from damage	<		dps			b0812		b0812			snp_nonsynonymous			T		848125	848125	848125	G			NC_000913		nonsynonymous		-1	P4_F5_64	11		SNP
											7.20534325e-02	lysO/aqpZ	intergenic (-394/+101)	L-lysine exporter/water channel AqpZ	</<					b0874/b0875					snp_intergenic			A		914475	914475	914475	T			NC_000913		intergenic		-1	P4_F5_64			SNP
S	553	S		TCG	553	3		TCT			1.02384090e-01	ftsK	1659	cell division DNA translocase FtsK	>		ftsK			b0890		b0890			snp_synonymous			G		934106	934106	934106	T			NC_000913		synonymous		-1	P4_F5_64	11		SNP
											3.77587318e-01	ompF	coding (930/1089 nt)	outer membrane porin F	<		ompF			b0929		b0929			small_indel					985277	985277	985277	A			NC_000913	1			-1	P4_F5_64			DEL
											7.84988403e-02	ompF	coding (662/1089 nt)	outer membrane porin F	<	ompF			1	b0929	b0929				small_indel			G		985545	985545	985545	A			NC_000913				-1	P4_F5_64			INS
											3.01795959e-01	ompF	coding (92/1089 nt)	outer membrane porin F	<	ompF				b0929	b0929				small_indel					986115	986115	986115	T			NC_000913	1			-1	P4_F5_64			DEL
											3.01795483e-01	ompF	coding (91/1089 nt)	outer membrane porin F	<	ompF				b0929	b0929				small_indel					986116	986116	986116	T			NC_000913	1			-1	P4_F5_64			DEL
										4	5.68720379e-02	ompF	coding (43-46/1089 nt)	outer membrane porin F	<	ompF				b0929	b0929				mobile_element_insertion					986161	986164	986161	CTAA	IS5	1195	NC_000913			1	-1	P4_F5_64			MOB
H	366	H		CAT	366	3		CAC			6.58073425e-02	icd	1098	isocitrate dehydrogenase	>		icd			b1136		b1136			snp_synonymous			T		1195444	1195444	1195444	C			NC_000913		synonymous		-1	P4_F5_64	11		SNP
T	370	T		ACT	370	3		ACC			6.02965355e-02	icd	1110	isocitrate dehydrogenase	>		icd			b1136		b1136			snp_synonymous			T		1195456	1195456	1195456	C			NC_000913		synonymous		-1	P4_F5_64	11		SNP
											1.18040562e-01	icdC	pseudogene (12/165 nt)	protein IcdC	>		icdC			b4519		b4519			snp_pseudogene			C		1210648	1210648	1210648	T			NC_000913		pseudogene		-1	P4_F5_64			SNP
											1.16693020e-01	icdC	pseudogene (24/165 nt)	protein IcdC	>		icdC			b4519		b4519			snp_pseudogene			C		1210660	1210660	1210660	T			NC_000913		pseudogene		-1	P4_F5_64			SNP
											9.76176262e-02	icdC	pseudogene (37/165 nt)	protein IcdC	>		icdC			b4519		b4519			snp_pseudogene			T		1210673	1210673	1210673	C			NC_000913		pseudogene		-1	P4_F5_64			SNP
											9.57231522e-02	icdC	pseudogene (39/165 nt)	protein IcdC	>		icdC			b4519		b4519			snp_pseudogene			A		1210675	1210675	1210675	G			NC_000913		pseudogene		-1	P4_F5_64			SNP
S	63	A		TCG	63	1		GCG			1.08902454e-01	pspC	187	phage shock protein C	>		pspC			b1306		b1306			snp_nonsynonymous			T		1368435	1368435	1368435	G			NC_000913		nonsynonymous		-1	P4_F5_64	11		SNP
											1.36349201e-01	pspE/ycjM	intergenic (+42/-171)	thiosulfate sulfurtransferase PspE/glucosylglycerate phosphorylase	>/>			ycjM		b1308/b1309			b1309		snp_intergenic			A		1369269	1369269	1369269	C			NC_000913		intergenic		-1	P4_F5_64			SNP
V	38	V		GTT	38	3		GTG			6.98485374e-02	ycjY	114	putative hydrolase YcjY	<		ycjY			b1327		b1327			snp_synonymous			A		1390964	1390964	1390964	C			NC_000913		synonymous		-1	P4_F5_64	11		SNP
F	260	L		TTT	260	3		TTA			7.70535469e-02	paaH	780	3-hydroxyadipyl-CoA dehydrogenase	>		paaH			b1395		b1395			snp_nonsynonymous			T		1459057	1459057	1459057	A			NC_000913		nonsynonymous		-1	P4_F5_64	11		SNP
T	261	P		ACT	261	1		CCT			1.56992912e-01	paaH	781	3-hydroxyadipyl-CoA dehydrogenase	>		paaH			b1395		b1395			snp_nonsynonymous			A		1459058	1459058	1459058	C			NC_000913		nonsynonymous		-1	P4_F5_64	11		SNP
F	270	I		TTT	270	1		ATT			8.02044868e-02	paaH	808	3-hydroxyadipyl-CoA dehydrogenase	>		paaH			b1395		b1395			snp_nonsynonymous			T		1459085	1459085	1459085	A			NC_000913		nonsynonymous		-1	P4_F5_64	11		SNP
G	272	G		GGT	272	3		GGA			7.55114555e-02	paaH	816	3-hydroxyadipyl-CoA dehydrogenase	>		paaH			b1395		b1395			snp_synonymous			T		1459093	1459093	1459093	A			NC_000913		synonymous		-1	P4_F5_64	11		SNP
											6.21895790e-02	ydbA	pseudogene (819/2518 nt)	putative outer membrane protein, N-terminal fragment	>		ydbA			b4492		b4492			snp_pseudogene			A		1465434	1465434	1465434	G			NC_000913		pseudogene		-1	P4_F5_64			SNP
											5.76586723e-02	ydbA	pseudogene (1213/2518 nt)	putative outer membrane protein, N-terminal fragment	>		ydbA			b4492		b4492			snp_pseudogene			A		1465828	1465828	1465828	G			NC_000913		pseudogene		-1	P4_F5_64			SNP
											5.12371063e-02	yneO	pseudogene (4005/5422 nt)	AIDA-I family autotransporter YneO	<		yneO			b4696		b4696			snp_pseudogene			G		1593306	1593306	1593306	T			NC_000913		pseudogene		-1	P4_F5_64			SNP
I	60	S		ATC	60	2		AGC			5.98454475e-02	ydeE	179	dipeptide exporter	>		ydeE			b1534		b1534			snp_nonsynonymous			T		1620734	1620734	1620734	G			NC_000913		nonsynonymous		-1	P4_F5_64	11		SNP
R	597	R		CGA	597	3		CGT			5.45330048e-02	rsxC	1791	SoxR [2Fe-2S] reducing system protein RsxC	>		rsxC			b1629		b1629			snp_synonymous			A		1707933	1707933	1707933	T			NC_000913		synonymous		-1	P4_F5_64	11		SNP
R	629	R		CGA	629	3		CGT			7.23543167e-02	rsxC	1887	SoxR [2Fe-2S] reducing system protein RsxC	>		rsxC			b1629		b1629			snp_synonymous			A		1708029	1708029	1708029	T			NC_000913		synonymous		-1	P4_F5_64	11		SNP
A	632	A		GCT	632	3		GCA			9.37871933e-02	rsxC	1896	SoxR [2Fe-2S] reducing system protein RsxC	>		rsxC			b1629		b1629			snp_synonymous			T		1708038	1708038	1708038	A			NC_000913		synonymous		-1	P4_F5_64	11		SNP
A	642	A		GCG	642	3		GCC			6.32100105e-02	rsxC	1926	SoxR [2Fe-2S] reducing system protein RsxC	>		rsxC			b1629		b1629			snp_synonymous			G		1708068	1708068	1708068	C			NC_000913		synonymous		-1	P4_F5_64	11		SNP
											2.84300963e-01	thrS	coding (671/1929 nt)	threonine--tRNA ligase	<		thrS		1	b1719		b1719			small_indel			CCC		1801124	1801124	1801124	G			NC_000913				-1	P4_F5_64			INS
C	50	F		TGT	50	2		TTT			7.58342743e-02	astD	149	aldehyde dehydrogenase	<		astD			b1746		b1746			snp_nonsynonymous			C		1828810	1828810	1828810	A			NC_000913		nonsynonymous		-1	P4_F5_64	11		SNP
S	141	I		AGT	141	2		ATT			5.73072433e-02	yedE	422	putative selenium transporter YedE	>		yedE			b1929		b1929			snp_nonsynonymous			G		2007922	2007922	2007922	T			NC_000913		nonsynonymous		-1	P4_F5_64	11		SNP
C	460	F		TGT	460	2		TTT			6.25362396e-02	wzxC	1379	M-antigen undecaprenyl disphosphate flippase	<		wzxC			b2046		b2046			snp_nonsynonymous			C		2118004	2118004	2118004	A			NC_000913		nonsynonymous		-1	P4_F5_64	11		SNP
											6.28910065e-02	gatY/fbaB	intergenic (-15/+293)	tagatose-1,6-bisphosphate aldolase 2 subunit GatY/fructose-bisphosphate aldolase class I	</<			gatY		b2096/b2097			b2096		snp_intergenic			T		2176443	2176443	2176443	G			NC_000913		intergenic		-1	P4_F5_64			SNP
											1.73320770e-01	gatY/fbaB	intergenic (-17/+291)	tagatose-1,6-bisphosphate aldolase 2 subunit GatY/fructose-bisphosphate aldolase class I	</<			gatY		b2096/b2097			b2096		snp_intergenic			G		2176445	2176445	2176445	T			NC_000913		intergenic		-1	P4_F5_64			SNP
											1.76739216e-01	gatY/fbaB	intergenic (-24/+284)	tagatose-1,6-bisphosphate aldolase 2 subunit GatY/fructose-bisphosphate aldolase class I	</<			gatY		b2096/b2097			b2096		snp_intergenic			A		2176452	2176452	2176452	C			NC_000913		intergenic		-1	P4_F5_64			SNP
											1.79481983e-01	gatY/fbaB	intergenic (-25/+283)	tagatose-1,6-bisphosphate aldolase 2 subunit GatY/fructose-bisphosphate aldolase class I	</<			gatY		b2096/b2097			b2096		snp_intergenic			T		2176453	2176453	2176453	G			NC_000913		intergenic		-1	P4_F5_64			SNP
											7.15579987e-02	gatY/fbaB	intergenic (-29/+279)	tagatose-1,6-bisphosphate aldolase 2 subunit GatY/fructose-bisphosphate aldolase class I	</<			gatY		b2096/b2097			b2096		snp_intergenic			A		2176457	2176457	2176457	T			NC_000913		intergenic		-1	P4_F5_64			SNP
											2.88459301e-01	gatY/fbaB	intergenic (-30/+278)	tagatose-1,6-bisphosphate aldolase 2 subunit GatY/fructose-bisphosphate aldolase class I	</<			gatY		b2096/b2097			b2096		snp_intergenic			A		2176458	2176458	2176458	C			NC_000913		intergenic		-1	P4_F5_64			SNP
											2.68800259e-01	gatY/fbaB	intergenic (-41/+267)	tagatose-1,6-bisphosphate aldolase 2 subunit GatY/fructose-bisphosphate aldolase class I	</<			gatY		b2096/b2097			b2096		snp_intergenic			T		2176469	2176469	2176469	G			NC_000913		intergenic		-1	P4_F5_64			SNP
											1.19855404e-01	gatY/fbaB	intergenic (-66/+242)	tagatose-1,6-bisphosphate aldolase 2 subunit GatY/fructose-bisphosphate aldolase class I	</<			gatY		b2096/b2097			b2096		snp_intergenic			T		2176494	2176494	2176494	G			NC_000913		intergenic		-1	P4_F5_64			SNP
											1.09262943e-01	gatY/fbaB	intergenic (-71/+237)	tagatose-1,6-bisphosphate aldolase 2 subunit GatY/fructose-bisphosphate aldolase class I	</<			gatY		b2096/b2097			b2096		snp_intergenic			A		2176499	2176499	2176499	C			NC_000913		intergenic		-1	P4_F5_64			SNP
											8.34498405e-02	gatY/fbaB	intergenic (-74/+234)	tagatose-1,6-bisphosphate aldolase 2 subunit GatY/fructose-bisphosphate aldolase class I	</<			gatY		b2096/b2097			b2096		snp_intergenic			A		2176502	2176502	2176502	T			NC_000913		intergenic		-1	P4_F5_64			SNP
											1.71476841e-01	thiM/rcnR	intergenic (-146/+77)	hydroxyethylthiazole kinase/DNA-binding transcriptional repressor RcnR	</<			thiM		b2104/b2105			b2104		snp_intergenic			A		2184671	2184671	2184671	C			NC_000913		intergenic		-1	P4_F5_64			SNP
											5.42211533e-02	thiM/rcnR	intergenic (-174/+49)	hydroxyethylthiazole kinase/DNA-binding transcriptional repressor RcnR	</<					b2104/b2105					snp_intergenic			C		2184699	2184699	2184699	A			NC_000913		intergenic		-1	P4_F5_64			SNP
G	600	V		GGA	600	2		GTA			5.54199219e-02	yehM	1799	putative YehN	>		yehM			b2120		b2120			snp_nonsynonymous			G		2206717	2206717	2206717	T			NC_000913		nonsynonymous		-1	P4_F5_64	11		SNP
											1.20341301e-01	yohP/dusC	intergenic (+112/+261)	putative membrane protein YohP/tRNA-dihydrouridine(16) synthase	>/<			dusC		b4679/b2140			b2140		snp_intergenic			C		2228401	2228401	2228401	A			NC_000913		intergenic		-1	P4_F5_64			SNP
I	349	I		ATA	349	3		ATC			5.98063469e-02	yeiB	1047	DUF418 domain-containing protein YeiB	<		yeiB			b2152		b2152			snp_synonymous			T		2241145	2241145	2241145	G			NC_000913		synonymous		-1	P4_F5_64	11		SNP
											1	gyrA	coding (247-249/2628 nt)	DNA gyrase subunit A	<	gyrA				b2231	b2231				small_indel					2338396	2338398	2338396	CGA			NC_000913	3			-1	P4_F5_64			DEL
R	112	R		CGA	112	3		CGT			7.05351830e-02	purF	336	amidophosphoribosyltransferase	<		purF			b2312		b2312			snp_synonymous			T		2429127	2429127	2429127	A			NC_000913		synonymous		-1	P4_F5_64	11		SNP
K	433	Q		AAA	433	1		CAA			1.83507442e-01	yfdI	1297	CPS-53 (KpLE1) prophage; serotype specific glucosyl transferase	>		yfdI			b2352		b2352			snp_nonsynonymous			A		2469651	2469651	2469651	C			NC_000913		nonsynonymous		-1	P4_F5_64	11		SNP
I	434	R		ATA	434	2		AGA			1.42216682e-01	yfdI	1301	CPS-53 (KpLE1) prophage; serotype specific glucosyl transferase	>		yfdI			b2352		b2352			snp_nonsynonymous			T		2469655	2469655	2469655	G			NC_000913		nonsynonymous		-1	P4_F5_64	11		SNP
K	436	Q		AAA	436	1		CAA			1.18222237e-01	yfdI	1306	CPS-53 (KpLE1) prophage; serotype specific glucosyl transferase	>		yfdI			b2352		b2352			snp_nonsynonymous			A		2469660	2469660	2469660	C			NC_000913		nonsynonymous		-1	P4_F5_64	11		SNP
T	125	P		ACA	125	1		CCA			1.47560596e-01	emrY	373	tripartite efflux pump membrane subunit EmrY	<		emrY			b2367		b2367			snp_nonsynonymous			T		2481028	2481028	2481028	G			NC_000913		nonsynonymous		-1	P4_F5_64	11		SNP
T	251	P		ACG	251	1		CCG			5.08027077e-02	yfeW	751	penicillin binding protein 4B	>		yfeW			b2430		b2430			snp_nonsynonymous			A		2548076	2548076	2548076	C			NC_000913		nonsynonymous		-1	P4_F5_64	11		SNP
V	241	L		GTG	241	1		TTG			8.65778923e-02	eutR	721	putative AraC-type transcriptional regulator EutR	<		eutR			b2437		b2437			snp_nonsynonymous			C		2553686	2553686	2553686	A			NC_000913		nonsynonymous		-1	P4_F5_64	11		SNP
H	8	N		CAC	8	1		AAC			1.49764538e-01	yfgM	22	ancillary SecYEG translocon subunit	<		yfgM			b2513		b2513			snp_nonsynonymous			G		2638486	2638486	2638486	T			NC_000913		nonsynonymous		-1	P4_F5_64	11		SNP
H	142	N		CAC	142	1		AAC			7.00263977e-02	hmp	424	nitric oxide dioxygenase	>		hmp			b2552		b2552			snp_nonsynonymous			C		2685482	2685482	2685482	A			NC_000913		nonsynonymous		-1	P4_F5_64	11		SNP
T	413	K		ACG	413	2		AAG			9.65962410e-02	srmB	1238	ATP-dependent RNA helicase SrmB	>		srmB			b2576		b2576			snp_nonsynonymous			C		2713357	2713357	2713357	A			NC_000913		nonsynonymous		-1	P4_F5_64	11		SNP
K	23	Q		AAA	23	1		CAA			6.41360283e-02	yfiE	67	putative LysR-type DNA-binding transcriptional regulator YfiE	<		yfiE			b2577		b2577			snp_nonsynonymous			T		2714478	2714478	2714478	G			NC_000913		nonsynonymous		-1	P4_F5_64	11		SNP
G	72	V		GGT	72	2		GTT			8.49971771e-02	yfiF	215	putative methyltransferase	<		yfiF			b2581		b2581			snp_nonsynonymous			C		2717538	2717538	2717538	A			NC_000913		nonsynonymous		-1	P4_F5_64	11		SNP
											8.70475769e-02	kgtP/rrfG	intergenic (-66/+257)	alpha-ketoglutarate:H(+) symporter/5S ribosomal RNA	</<			kgtP		b2587/b2588			b2587		snp_intergenic			T		2725036	2725036	2725036	G			NC_000913		intergenic		-1	P4_F5_64			SNP
											9.48553085e-02	kgtP/rrfG	intergenic (-86/+237)	alpha-ketoglutarate:H(+) symporter/5S ribosomal RNA	</<			kgtP		b2587/b2588			b2587		snp_intergenic			T		2725056	2725056	2725056	G			NC_000913		intergenic		-1	P4_F5_64			SNP
											9.25297737e-02	kgtP/rrfG	intergenic (-108/+215)	alpha-ketoglutarate:H(+) symporter/5S ribosomal RNA	</<			kgtP		b2587/b2588			b2587		snp_intergenic			A		2725078	2725078	2725078	C			NC_000913		intergenic		-1	P4_F5_64			SNP
N	7	K		AAC	7	3		AAA			5.72729111e-02	grpE	21	nucleotide exchange factor GrpE	<		grpE			b2614		b2614			snp_nonsynonymous			G		2750688	2750688	2750688	T			NC_000913		nonsynonymous		-1	P4_F5_64	11		SNP
G	315	C		GGC	315	1		TGC			1.14235878e-01	ascB	943	6-phospho-beta-glucosidase AscB	>		ascB			b2716		b2716			snp_nonsynonymous			G		2841932	2841932	2841932	T			NC_000913		nonsynonymous		-1	P4_F5_64	11		SNP
*	91	E		TAA	91	1		GAA			8.87064934e-02	barA	271	sensory histidine kinase BarA	>	barA				b2786	b2786				snp_nonsense			T		2915327	2915327	2915327	G			NC_000913		nonsense		-1	P4_F5_64	11		SNP
											5.64961433e-02	metZ/metW	intergenic (+7/-27)	tRNA-Met/tRNA-Met	>/>			metW		b2814/b2815			b2815		snp_intergenic			T		2947470	2947470	2947470	A			NC_000913		intergenic		-1	P4_F5_64			SNP
E	613	D		GAG	613	3		GAT			8.19821358e-02	ptsP	1839	phosphoenolpyruvate-protein phosphotransferase PtsP	<		ptsP			b2829		b2829			snp_nonsynonymous			C		2966596	2966596	2966596	A			NC_000913		nonsynonymous		-1	P4_F5_64	11		SNP
N	268	H		AAT	268	1		CAT			1.24706745e-01	ygeV	802	putative sigma(54)-dependent transcriptional regulator YgeV	<		ygeV			b2869		b2869			snp_nonsynonymous			T		3004985	3004985	3004985	G			NC_000913		nonsynonymous		-1	P4_F5_64	11		SNP
											1.48153305e-01	ygfF/gcvP	intergenic (-149/+118)	putative NAD(P)-binding oxidoreductase with NAD(P)-binding Rossmann-fold domain/glycine decarboxylase	</<			ygfF		b2902/b2903			b2902		snp_intergenic			G		3046050	3046050	3046050	T			NC_000913		intergenic		-1	P4_F5_64			SNP
V	44	D		GTT	44	2		GAT			6.76813126e-02	fau	131	putative 5-formyltetrahydrofolate cyclo-ligase	>		fau			b2912		b2912			snp_nonsynonymous			T		3056371	3056371	3056371	A			NC_000913		nonsynonymous		-1	P4_F5_64	11		SNP
H	50	Q		CAC	50	3		CAG			1.01096630e-01	fau	150	putative 5-formyltetrahydrofolate cyclo-ligase	>		fau			b2912		b2912			snp_nonsynonymous			C		3056390	3056390	3056390	G			NC_000913		nonsynonymous		-1	P4_F5_64	11		SNP
V	231	F		GTC	231	1		TTC			1.81617737e-01	metK	691	methionine adenosyltransferase	>		metK			b2942		b2942			snp_nonsynonymous			G		3087396	3087396	3087396	T			NC_000913		nonsynonymous		-1	P4_F5_64	11		SNP
G	232	V		GGT	232	2		GTT			6.50634766e-02	metK	695	methionine adenosyltransferase	>		metK			b2942		b2942			snp_nonsynonymous			G		3087400	3087400	3087400	T			NC_000913		nonsynonymous		-1	P4_F5_64	11		SNP
V	239	D		GTC	239	2		GAC			7.50498772e-02	metK	716	methionine adenosyltransferase	>		metK			b2942		b2942			snp_nonsynonymous			T		3087421	3087421	3087421	A			NC_000913		nonsynonymous		-1	P4_F5_64	11		SNP
V	639	L		GTG	639	1		TTG			6.15162849e-02	ygiQ	1915	radical SAM superfamily protein YgiQ	<		ygiQ			b4469		b4469			snp_nonsynonymous			C		3159232	3159232	3159232	A			NC_000913		nonsynonymous		-1	P4_F5_64	11		SNP
											8.68120193e-02	yqiG	pseudogene (1545/2434 nt)	putative outer membrane usher protein YqiG	>		yqiG			b3046		b3046			snp_pseudogene			A		3188976	3188976	3188976	C			NC_000913		pseudogene		-1	P4_F5_64			SNP
D	66	E		GAC	66	3		GAA			9.97409821e-02	npr	198	phosphorelay protein Npr	>		npr			b3206		b3206			snp_nonsynonymous			C		3348163	3348163	3348163	A			NC_000913		nonsynonymous		-1	P4_F5_64	11		SNP
A	21	A		GCT	21	3		GCG			6.92296028e-02	yhcH	63	DUF386 domain-containing protein YhcH	<		yhcH			b3221		b3221			snp_synonymous			A		3369416	3369416	3369416	C			NC_000913		synonymous		-1	P4_F5_64	11		SNP
											5.71722984e-02	tldD/yhdP	intergenic (-173/+257)	metalloprotease TldD/AsmA2 domain-containing protein	</<					b3244/b4472					snp_intergenic			G		3392201	3392201	3392201	C			NC_000913		intergenic		-1	P4_F5_64			SNP
A	248	A		GCG	248	3		GCT			8.00719261e-02	mreC	744	cell shape determining protein MreC	<		mreC			b3250		b3250			snp_synonymous			C		3399235	3399235	3399235	A			NC_000913		synonymous		-1	P4_F5_64	11		SNP
											6.30526543e-02	yheO/fkpA	intergenic (-61/+106)	putative DNA-binding transcriptional regulator YheO/peptidyl-prolyl cis-trans isomerase FkpA	</<			yheO		b3346/b3347			b3346		snp_intergenic			T		3476501	3476501	3476501	A			NC_000913		intergenic		-1	P4_F5_64			SNP
P	201	R		CCA	201	2		CGA			6.12521172e-02	yhgE	602	putative transport protein YhgE	<		yhgE			b3402		b3402			snp_nonsynonymous			G		3531838	3531838	3531838	C			NC_000913		nonsynonymous		-1	P4_F5_64	11		SNP
T	230	T		ACC	230	3		ACG			5.10268211e-02	glgP	690	glycogen phosphorylase	<		glgP			b3428		b3428			snp_synonymous			G		3565892	3565892	3565892	C			NC_000913		synonymous		-1	P4_F5_64	11		SNP
V	213	G		GTA	213	2		GGA			1.44283295e-01	ftsY	638	signal recognition particle receptor	<		ftsY			b3464		b3464			snp_nonsynonymous			A		3603606	3603606	3603606	C			NC_000913		nonsynonymous		-1	P4_F5_64	11		SNP
L	192	I		CTT	192	1		ATT			6.80460930e-02	zntA	574	Zn(2(+))/Cd(2(+))/Pb(2(+)) exporting P-type ATPase	>		zntA			b3469		b3469			snp_nonsynonymous			C		3607024	3607024	3607024	A			NC_000913		nonsynonymous		-1	P4_F5_64	11		SNP
											6.97546005e-02	hdeA/hdeD	intergenic (-163/-92)	HdeA monomer, chaperone active form/acid-resistance membrane protein	</>					b3510/b3511					snp_intergenic			T		3656903	3656903	3656903	G			NC_000913		intergenic		-1	P4_F5_64			SNP
											6.74543381e-02	gadE/gadF	intergenic (+55/-44)	DNA-binding transcriptional activator GadE/small regulatory RNA GadF	>/>			gadF		b3512/b4718			b4718		snp_intergenic			T		3658948	3658948	3658948	G			NC_000913		intergenic		-1	P4_F5_64			SNP
S	416	Y		TCC	416	2		TAC			7.31239319e-02	xylB	1247	xylulokinase	<		xylB			b3564		b3564			snp_nonsynonymous			G		3728125	3728125	3728125	T			NC_000913		nonsynonymous		-1	P4_F5_64	11		SNP
I	85	M		ATT	85	3		ATG			5.66387177e-02	yiaW	255	DUF3302 domain-containing protein YiaW	<		yiaW			b3587		b3587			snp_nonsynonymous			A		3754174	3754174	3754174	C			NC_000913		nonsynonymous		-1	P4_F5_64	11		SNP
											9.62648392e-02	lldD/trmL	intergenic (+5/-193)	L-lactate dehydrogenase/tRNA (cytidine/uridine-2'-O)-ribose methyltransferase	>/>			trmL		b3605/b3606			b3606		snp_intergenic			G		3781022	3781022	3781022	T			NC_000913		intergenic		-1	P4_F5_64			SNP
											8.58674049e-02	lldD/trmL	intergenic (+27/-171)	L-lactate dehydrogenase/tRNA (cytidine/uridine-2'-O)-ribose methyltransferase	>/>			trmL		b3605/b3606			b3606		snp_intergenic			A		3781044	3781044	3781044	T			NC_000913		intergenic		-1	P4_F5_64			SNP
G	221	A		GGT	221	2		GCT			5.43951988e-02	gpmM	662	2,3-bisphosphoglycerate-independent phosphoglycerate mutase	>		gpmM			b3612		b3612			snp_nonsynonymous			G		3785921	3785921	3785921	C			NC_000913		nonsynonymous		-1	P4_F5_64	11		SNP
Y	233	D		TAT	233	1		GAT			7.87782669e-02	gpmM	697	2,3-bisphosphoglycerate-independent phosphoglycerate mutase	>		gpmM			b3612		b3612			snp_nonsynonymous			T		3785956	3785956	3785956	G			NC_000913		nonsynonymous		-1	P4_F5_64	11		SNP
F	121	C		TTT	121	2		TGT			5.59487343e-02	htrL	362	protein HtrL	<		htrL			b3618		b3618			snp_nonsynonymous			A		3793322	3793322	3793322	C			NC_000913		nonsynonymous		-1	P4_F5_64	11		SNP
V	103	E		GTG	103	2		GAG			6.67533875e-02	htrL	308	protein HtrL	<		htrL			b3618		b3618			snp_nonsynonymous			A		3793376	3793376	3793376	T			NC_000913		nonsynonymous		-1	P4_F5_64	11		SNP
A	159	A		GCT	159	3		GCG			6.07428551e-02	yicR	477	RadC-like JAB domain-containing protein YicR	<		yicR			b3638		b3638			snp_synonymous			A		3812083	3812083	3812083	C			NC_000913		synonymous		-1	P4_F5_64	11		SNP
H	12	Q		CAC	12	3		CAA			1.47892475e-01	xanP	36	xanthine:H(+) symporter XanP	>		xanP			b3654		b3654			snp_nonsynonymous			C		3828980	3828980	3828980	A			NC_000913		nonsynonymous		-1	P4_F5_64	11		SNP
G	14	V		GGT	14	2		GTT			7.77511597e-02	xanP	41	xanthine:H(+) symporter XanP	>		xanP			b3654		b3654			snp_nonsynonymous			G		3828985	3828985	3828985	T			NC_000913		nonsynonymous		-1	P4_F5_64	11		SNP
E	293	D		GAG	293	3		GAT			1.23398781e-01	bglB	879	6-phospho-beta-glucosidase B	<		bglB			b3721		b3721			snp_nonsynonymous			C		3902823	3902823	3902823	A			NC_000913		nonsynonymous		-1	P4_F5_64	11		SNP
S	232	R		AGT	232	1		CGT			5.82308769e-02	glmS	694	L-glutamine--D-fructose-6-phosphate aminotransferase	<		glmS			b3729		b3729			snp_nonsynonymous			T		3912975	3912975	3912975	G			NC_000913		nonsynonymous		-1	P4_F5_64	11		SNP
L	206	F		TTA	206	3		TTC			7.89661407e-02	glmS	618	L-glutamine--D-fructose-6-phosphate aminotransferase	<		glmS			b3729		b3729			snp_nonsynonymous			T		3913051	3913051	3913051	G			NC_000913		nonsynonymous		-1	P4_F5_64	11		SNP
											1.30704880e-01	ilvC/ppiC	intergenic (+12/+75)	ketol-acid reductoisomerase (NADP(+))/peptidyl-prolyl cis-trans isomerase C	>/<			ppiC		b3774/b3775			b3775		snp_intergenic			G		3959457	3959457	3959457	T			NC_000913		intergenic		-1	P4_F5_64			SNP
R	25	L		CGT	25	2		CTT			7.93423653e-02	uvrD	74	ssDNA translocase and dsDNA helicase - DNA helicase II	>		uvrD			b3813		b3813			snp_nonsynonymous			G		3998056	3998056	3998056	T			NC_000913		nonsynonymous		-1	P4_F5_64	11		SNP
N	601	K		AAC	601	3		AAA			1.18632317e-01	polA	1803	DNA polymerase I	>		polA			b3863		b3863			snp_nonsynonymous			C		4048768	4048768	4048768	A			NC_000913		nonsynonymous		-1	P4_F5_64	11		SNP
M	1	M		ATT	1	3		ATG			6.55088425e-02	yiiG	3	DUF3829 domain-containing lipoprotein YiiG	>		yiiG			b3896		b3896			snp_synonymous			T		4087004	4087004	4087004	G			NC_000913		synonymous		-1	P4_F5_64	11		SNP
A	194	A		GCG	194	3		GCT			5.28984070e-02	frvB	582	putative PTS enzyme IIBC component FrvB	<		frvB			b3899		b3899			snp_synonymous			C		4091785	4091785	4091785	A			NC_000913		synonymous		-1	P4_F5_64	11		SNP
E	1348	K		GAA	1348	1		AAA			3.33618641e-01	rpoC	4042	RNA polymerase subunit beta'	>		rpoC			b3988		b3988			snp_nonsynonymous			G		4189391	4189391	4189391	A			NC_000913		nonsynonymous		-1	P4_F5_64	11		SNP
											5.29303551e-02	gltP/yjcO	intergenic (+135/+509)	glutamate/aspartate : H(+) symporter GltP/Sel1 repeat-containing protein YjcO	>/<			yjcO		b4077/b4078			b4078		snp_intergenic			C		4295929	4295929	4295929	T			NC_000913		intergenic		-1	P4_F5_64			SNP
S	157	A		TCC	157	1		GCC			5.28397560e-02	yjeM	469	putative transporter YjeM	>		yjeM			b4156		b4156			snp_nonsynonymous			T		4384309	4384309	4384309	G			NC_000913		nonsynonymous		-1	P4_F5_64	11		SNP
Y	89	D		TAT	89	1		GAT			5.80544472e-02	yjeN	265	protein YjeN	>		yjeN			b4157		b4157			snp_nonsynonymous			T		4385659	4385659	4385659	G			NC_000913		nonsynonymous		-1	P4_F5_64	11		SNP
R	88	L		CGT	88	2		CTT			7.49464035e-02	ulaF	263	L-ribulose-5-phosphate 4-epimerase UlaF	>		ulaF			b4198		b4198			snp_nonsynonymous			G		4423964	4423964	4423964	T			NC_000913		nonsynonymous		-1	P4_F5_64	11		SNP
											1.02541924e-01	insD-6/yjgX	intergenic (+46/+47)	KpLE2 phage-like element; IS2 insertion element protein InsB/KpLE2 phage-like element; putative phosphoethanolamine transferase YjgX, N-terminal fragment	>/<			yjgX		b4273/b4575			b4575		snp_intergenic			T		4499548	4499548	4499548	G			NC_000913		intergenic		-1	P4_F5_64			SNP
											2.54008099e-01	fimE/fimA	intergenic (+57/-120)	regulator for fimA/type 1 fimbriae major subunit	>/>			fimA		b4313/b4314			b4314		inversion					4542692	4542997	4542692	306-bp			NC_000913	306			-1	P4_F5_64			INV
V	95	D		GTT	95	2		GAT			6.34274483e-02	bglJ	284	DNA-binding transcriptional regulator BglJ	>		bglJ			b4366		b4366			snp_nonsynonymous			T		4604445	4604445	4604445	A			NC_000913		nonsynonymous		-1	P4_F5_64	11		SNP
*	98	E		TAA	98	1		GAA			6.08329773e-02	bglJ	292	DNA-binding transcriptional regulator BglJ	>	bglJ				b4366	b4366				snp_nonsense			T		4604453	4604453	4604453	G			NC_000913		nonsense		-1	P4_F5_64	11		SNP
V	217	L		GTG	217	1		TTG			2.14879990e-01	yabI	649	DedA family protein YabI	>		yabI			b0065		b0065			snp_nonsynonymous			G		71999	71999	71999	T			NC_000913		nonsynonymous		-1	P4_F6_64	11		SNP
											2.80725002e-01	hrpB/mrcB	intergenic (+47/-149)	putative ATP-dependent RNA helicase HrpB/peptidoglycan glycosyltransferase/peptidoglycan DD-transpeptidase MrcB	>/>			mrcB		b0148/b0149			b0149		snp_intergenic			C		164581	164581	164581	A			NC_000913		intergenic		-1	P4_F6_64			SNP
I	80	I		ATA	80	3		ATC			9.29217339e-02	ykfM	240	uncharacterized protein YkfM	<		ykfM			b4586		b4586			snp_synonymous			T		238497	238497	238497	G			NC_000913		synonymous		-1	P4_F6_64	11		SNP
L	78	F		TTA	78	3		TTC			6.70862198e-02	ykfM	234	uncharacterized protein YkfM	<		ykfM			b4586		b4586			snp_nonsynonymous			T		238503	238503	238503	G			NC_000913		nonsynonymous		-1	P4_F6_64	11		SNP
*	77	S		TAA	77	2		TCA			1.24849796e-01	ykfM	230	uncharacterized protein YkfM	<	ykfM				b4586	b4586				snp_nonsense			T		238507	238507	238507	G			NC_000913		nonsense		-1	P4_F6_64	11		SNP
K	73	T		AAG	73	2		ACG			9.91125107e-02	ykfM	218	uncharacterized protein YkfM	<		ykfM			b4586		b4586			snp_nonsynonymous			T		238519	238519	238519	G			NC_000913		nonsynonymous		-1	P4_F6_64	11		SNP
I	72	L		ATT	72	1		CTT			1.12881184e-01	ykfM	214	uncharacterized protein YkfM	<		ykfM			b4586		b4586			snp_nonsynonymous			T		238523	238523	238523	G			NC_000913		nonsynonymous		-1	P4_F6_64	11		SNP
L	69	V		TTA	69	1		GTA			1.34118080e-01	ykfM	205	uncharacterized protein YkfM	<		ykfM			b4586		b4586			snp_nonsynonymous			A		238532	238532	238532	C			NC_000913		nonsynonymous		-1	P4_F6_64	11		SNP
N	68	H		AAT	68	1		CAT			1.56229019e-01	ykfM	202	uncharacterized protein YkfM	<		ykfM			b4586		b4586			snp_nonsynonymous			T		238535	238535	238535	G			NC_000913		nonsynonymous		-1	P4_F6_64	11		SNP
Y	63	S		TAC	63	2		TCC			9.08703804e-02	ykfM	188	uncharacterized protein YkfM	<		ykfM			b4586		b4586			snp_nonsynonymous			T		238549	238549	238549	G			NC_000913		nonsynonymous		-1	P4_F6_64	11		SNP
											1.04901791e-01	cnoX/ybbO	intergenic (-55/+6)	chaperedoxin/NADP(+)-dependent aldehyde reductase	</<			cnoX		b0492/b0493			b0492		snp_intergenic			G		517558	517558	517558	T			NC_000913		intergenic		-1	P4_F6_64			SNP
N	289	K		AAC	289	3		AAA			1.37526512e-01	tolA	867	Tol-Pal system protein TolA	>		tolA			b0739		b0739			snp_nonsynonymous			C		776432	776432	776432	A			NC_000913		nonsynonymous		-1	P4_F6_64	11		SNP
											9.64250574e-02	ompF	coding (939-958/1089 nt)	outer membrane porin F	<		ompF			b0929		b0929			small_indel					985249	985268	985249	CCACTTCAAAGTAGTTCACC			NC_000913	20			-1	P4_F6_64			DEL
									1	5	1	rne	coding (1479-1483/3186 nt)	ribonuclease E	<	rne				b1084	b1084				mobile_element_insertion					1142109	1142113	1142109	TTTCT	IS186	1345	NC_000913			-1	-1	P4_F6_64			MOB
H	366	H		CAT	366	3		CAC			1	icd	1098	isocitrate dehydrogenase	>		icd			b1136		b1136			snp_synonymous			T		1195444	1195444	1195444	C			NC_000913		synonymous		-1	P4_F6_64	11		SNP
T	370	T		ACT	370	3		ACC			1	icd	1110	isocitrate dehydrogenase	>		icd			b1136		b1136			snp_synonymous			T		1195456	1195456	1195456	C			NC_000913		synonymous		-1	P4_F6_64	11		SNP
											1	[icd]–[icdC]		[icd],ymfD,ymfE,lit,intE,xisE,ymfH,ymfI,ymfJ,ymfK,ymfT,ymfL,ymfM,oweE,ymfN,aaaE,ymfR,beeE,jayE,ymfQ,ycfK,tfaP,tfaE,stfE,pinE,mcrA,[icdC]		ymfD,ymfE,lit,intE,xisE,ymfH,ymfI,ymfJ,ymfK,ymfT,ymfL,ymfM,oweE,ymfN,aaaE,ymfR,beeE,jayE,ymfQ,ycfK,tfaP,tfaE,stfE,pinE,mcrA,icdC	icd			[b1136]–[b4519]	b1137,b1138,b1139,b1140,b1141,b1142,b1143,b1144,b1145,b1146,b1147,b1148,b4692,b1149,b4693,b1150,b1151,b1152,b1153,b1154,b1155,b1156,b1157,b1158,b1159,b4519	b1136			large_deletion					1195460	1210704	1195460	15245-bp			NC_000913	15245			-1	P4_F6_64			DEL
F	32	L		TTT	32	3		TTG			8.90574455e-02	ymgL	96	protein YmgL	<		ymgL			b4739		b4739			snp_nonsynonymous			A		1211779	1211779	1211779	C			NC_000913		nonsynonymous		-1	P4_F6_64	11		SNP
											1.24978065e-01	fabI/ycjD	intergenic (-189/+179)	enoyl-[acyl-carrier-protein] reductase/DUF559 domain-containing protein YcjD	</<					b1288/b1289					snp_intergenic			C		1350452	1350452	1350452	G			NC_000913		intergenic		-1	P4_F6_64			SNP
P	102	A		CCG	102	1		GCG			6.44764900e-02	ydcO	304	putative transport protein YdcO	<		ydcO			b1433		b1433			snp_nonsynonymous			G		1505001	1505001	1505001	C			NC_000913		nonsynonymous		-1	P4_F6_64	11		SNP
											5.43227196e-02	yddJ	pseudogene (257/336 nt)	uncharacterized protein YddJ	<		yddJ			b1470		b1470			snp_pseudogene			C		1543687	1543687	1543687	T			NC_000913		pseudogene		-1	P4_F6_64			SNP
											5.21559715e-02	yddJ	pseudogene (256/336 nt)	uncharacterized protein YddJ	<		yddJ			b1470		b1470			snp_pseudogene			G		1543688	1543688	1543688	C			NC_000913		pseudogene		-1	P4_F6_64			SNP
											5.20453453e-02	yddJ	pseudogene (255/336 nt)	uncharacterized protein YddJ	<		yddJ			b1470		b1470			snp_pseudogene			A		1543689	1543689	1543689	G			NC_000913		pseudogene		-1	P4_F6_64			SNP
											7.61647224e-02	yneE/uxaB	intergenic (-98/+109)	conserved inner membrane protein YneE/tagaturonate reductase	</<			yneE		b1520/b1521			b1520		snp_intergenic			A		1608344	1608344	1608344	G			NC_000913		intergenic		-1	P4_F6_64			SNP
											7.55319595e-02	yneE/uxaB	intergenic (-103/+104)	conserved inner membrane protein YneE/tagaturonate reductase	</<			yneE		b1520/b1521			b1520		snp_intergenic			T		1608349	1608349	1608349	C			NC_000913		intergenic		-1	P4_F6_64			SNP
											7.29074478e-02	yneE/uxaB	intergenic (-106/+101)	conserved inner membrane protein YneE/tagaturonate reductase	</<			yneE		b1520/b1521			b1520		snp_intergenic			C		1608352	1608352	1608352	T			NC_000913		intergenic		-1	P4_F6_64			SNP
											7.42568970e-02	yneE/uxaB	intergenic (-107/+100)	conserved inner membrane protein YneE/tagaturonate reductase	</<			yneE		b1520/b1521			b1520		snp_intergenic			A		1608353	1608353	1608353	G			NC_000913		intergenic		-1	P4_F6_64			SNP
											7.30013847e-02	yneE/uxaB	intergenic (-112/+95)	conserved inner membrane protein YneE/tagaturonate reductase	</<			yneE		b1520/b1521			b1520		snp_intergenic			C		1608358	1608358	1608358	T			NC_000913		intergenic		-1	P4_F6_64			SNP
											7.34190941e-02	yneE/uxaB	intergenic (-113/+94)	conserved inner membrane protein YneE/tagaturonate reductase	</<			yneE		b1520/b1521			b1520		snp_intergenic			A		1608359	1608359	1608359	G			NC_000913		intergenic		-1	P4_F6_64			SNP
											7.10635185e-02	yneE/uxaB	intergenic (-116/+91)	conserved inner membrane protein YneE/tagaturonate reductase	</<			yneE		b1520/b1521			b1520		snp_intergenic			G		1608362	1608362	1608362	A			NC_000913		intergenic		-1	P4_F6_64			SNP
											7.14478493e-02	yneE/uxaB	intergenic (-121/+86)	conserved inner membrane protein YneE/tagaturonate reductase	</<			yneE		b1520/b1521			b1520		snp_intergenic			C		1608367	1608367	1608367	T			NC_000913		intergenic		-1	P4_F6_64			SNP
T	233	S		ACA	233	1		TCA			6.76035881e-02	ydgH	697	DUF1471 domain-containing protein YdgH	>		ydgH			b1604		b1604			snp_nonsynonymous			A		1678347	1678347	1678347	T			NC_000913		nonsynonymous		-1	P4_F6_64	11		SNP
											5.74145317e-02	yeaD/yeaE	intergenic (+34/+14)	putative aldose 1-epimerase YeaD/methylglyoxal reductase YeaE	>/<			yeaE		b1780/b1781			b1781		snp_intergenic			C		1863992	1863992	1863992	T			NC_000913		intergenic		-1	P4_F6_64			SNP
											1.57431126e-01	gatY/fbaB	intergenic (-24/+284)	tagatose-1,6-bisphosphate aldolase 2 subunit GatY/fructose-bisphosphate aldolase class I	</<			gatY		b2096/b2097			b2096		snp_intergenic			A		2176452	2176452	2176452	C			NC_000913		intergenic		-1	P4_F6_64			SNP
											6.56003952e-02	gatY/fbaB	intergenic (-26/+282)	tagatose-1,6-bisphosphate aldolase 2 subunit GatY/fructose-bisphosphate aldolase class I	</<			gatY		b2096/b2097			b2096		snp_intergenic			T		2176454	2176454	2176454	A			NC_000913		intergenic		-1	P4_F6_64			SNP
											2.67580986e-01	gatY/fbaB	intergenic (-30/+278)	tagatose-1,6-bisphosphate aldolase 2 subunit GatY/fructose-bisphosphate aldolase class I	</<			gatY		b2096/b2097			b2096		snp_intergenic			A		2176458	2176458	2176458	C			NC_000913		intergenic		-1	P4_F6_64			SNP
											2.28541851e-01	gatY/fbaB	intergenic (-41/+267)	tagatose-1,6-bisphosphate aldolase 2 subunit GatY/fructose-bisphosphate aldolase class I	</<			gatY		b2096/b2097			b2096		snp_intergenic			T		2176469	2176469	2176469	G			NC_000913		intergenic		-1	P4_F6_64			SNP
											1.04475975e-01	gatY/fbaB	intergenic (-66/+242)	tagatose-1,6-bisphosphate aldolase 2 subunit GatY/fructose-bisphosphate aldolase class I	</<			gatY		b2096/b2097			b2096		snp_intergenic			T		2176494	2176494	2176494	G			NC_000913		intergenic		-1	P4_F6_64			SNP
											1.27568245e-01	yohP/dusC	intergenic (+112/+261)	putative membrane protein YohP/tRNA-dihydrouridine(16) synthase	>/<			dusC		b4679/b2140			b2140		snp_intergenic			C		2228401	2228401	2228401	A			NC_000913		intergenic		-1	P4_F6_64			SNP
G	87	D		GGC	87	2		GAC			1	gyrA	260	DNA gyrase subunit A	<		gyrA			b2231		b2231			snp_nonsynonymous			C		2338385	2338385	2338385	T			NC_000913		nonsynonymous		-1	P4_F6_64	11		SNP
K	436	Q		AAA	436	1		CAA			1.82513714e-01	yfdI	1306	CPS-53 (KpLE1) prophage; serotype specific glucosyl transferase	>		yfdI			b2352		b2352			snp_nonsynonymous			A		2469660	2469660	2469660	C			NC_000913		nonsynonymous		-1	P4_F6_64	11		SNP
L	447	F		TTA	447	3		TTT			5.44629097e-02	emrY	1341	tripartite efflux pump membrane subunit EmrY	<		emrY			b2367		b2367			snp_nonsynonymous			T		2480060	2480060	2480060	A			NC_000913		nonsynonymous		-1	P4_F6_64	11		SNP
G	446	V		GGG	446	2		GTG			5.45668602e-02	emrY	1337	tripartite efflux pump membrane subunit EmrY	<		emrY			b2367		b2367			snp_nonsynonymous			C		2480064	2480064	2480064	A			NC_000913		nonsynonymous		-1	P4_F6_64	11		SNP
P	445	P		CCG	445	3		CCC			5.59101105e-02	emrY	1335	tripartite efflux pump membrane subunit EmrY	<		emrY			b2367		b2367		1	snp_synonymous			C		2480066	2480066	2480066	G			NC_000913		synonymous		-1	P4_F6_64	11		SNP
T	445	P		ACC	445	1		CCC			5.78780174e-02	emrY	1333	tripartite efflux pump membrane subunit EmrY	<		emrY			b2367		b2367		1	snp_nonsynonymous			T		2480068	2480068	2480068	G			NC_000913		nonsynonymous		-1	P4_F6_64	11		SNP
L	443	F		TTA	443	3		TTT			5.54885864e-02	emrY	1329	tripartite efflux pump membrane subunit EmrY	<		emrY			b2367		b2367			snp_nonsynonymous			T		2480072	2480072	2480072	A			NC_000913		nonsynonymous		-1	P4_F6_64	11		SNP
R	306	L		CGT	306	2		CTT			1.06684685e-01	hyfC	917	hydrogenase 4 component C	>		hyfC			b2483		b2483			snp_nonsynonymous			G		2603987	2603987	2603987	T			NC_000913		nonsynonymous		-1	P4_F6_64	11		SNP
											9.45501328e-02	kgtP/rrfG	intergenic (-104/+219)	alpha-ketoglutarate:H(+) symporter/5S ribosomal RNA	</<			kgtP		b2587/b2588			b2587		snp_intergenic			A		2725074	2725074	2725074	T			NC_000913		intergenic		-1	P4_F6_64			SNP
T	9	K		ACG	9	2		AAG			1.15993977e-01	ascG	26	DNA-binding transcriptional repressor AscG	<		ascG			b2714		b2714			snp_nonsynonymous			G		2839239	2839239	2839239	T			NC_000913		nonsynonymous		-1	P4_F6_64	11		SNP
											7.63382912e-02	cysJ/queD	intergenic (-249/-67)	sulfite reductase, flavoprotein subunit/6-carboxy-5,6,7,8-tetrahydropterin synthase	</>					b2764/b2765					snp_intergenic			G		2892147	2892147	2892147	T			NC_000913		intergenic		-1	P4_F6_64			SNP
Q	49	E		CAG	49	1		GAG			5.39450645e-02	yqcC	145	DUF446 domain-containing protein YqcC	<		yqcC			b2792		b2792			snp_nonsynonymous			G		2923969	2923969	2923969	C			NC_000913		nonsynonymous		-1	P4_F6_64	11		SNP
L	48	L		CTC	48	3		CTG			5.39488792e-02	yqcC	144	DUF446 domain-containing protein YqcC	<		yqcC			b2792		b2792			snp_synonymous			G		2923970	2923970	2923970	C			NC_000913		synonymous		-1	P4_F6_64	11		SNP
Q	46	E		CAA	46	1		GAA			5.08422852e-02	yqcC	136	DUF446 domain-containing protein YqcC	<		yqcC			b2792		b2792			snp_nonsynonymous			G		2923978	2923978	2923978	C			NC_000913		nonsynonymous		-1	P4_F6_64	11		SNP
K	9	Q		AAA	9	1		CAA			1.05652332e-01	thyA	25	thymidylate synthase	<		thyA			b2827		b2827			snp_nonsynonymous			T		2965131	2965131	2965131	G			NC_000913		nonsynonymous		-1	P4_F6_64	11		SNP
											1.24820232e-01	ygfF/gcvP	intergenic (-149/+118)	putative NAD(P)-binding oxidoreductase with NAD(P)-binding Rossmann-fold domain/glycine decarboxylase	</<			ygfF		b2902/b2903			b2902		snp_intergenic			G		3046050	3046050	3046050	T			NC_000913		intergenic		-1	P4_F6_64			SNP
H	180	Q		CAC	180	3		CAA			1.33412838e-01	ygfB	540	UPF0149 family protein YgfB	<		ygfB			b2909		b2909			snp_nonsynonymous			G		3054905	3054905	3054905	T			NC_000913		nonsynonymous		-1	P4_F6_64	11		SNP
V	231	F		GTC	231	1		TTC			1.39136314e-01	metK	691	methionine adenosyltransferase	>		metK			b2942		b2942			snp_nonsynonymous			G		3087396	3087396	3087396	T			NC_000913		nonsynonymous		-1	P4_F6_64	11		SNP
											1.98049545e-01	ispB/sfsB	intergenic (+22/-206)	all-trans-octaprenyl-diphosphate synthase/putative transcriptional regulator SfsB	>/>			sfsB		b3187/b3188			b3188		snp_intergenic			C		3334703	3334703	3334703	A			NC_000913		intergenic		-1	P4_F6_64			SNP
											6.48341179e-02	tldD/yhdP	intergenic (-184/+246)	metalloprotease TldD/AsmA2 domain-containing protein	</<					b3244/b4472					snp_intergenic			G		3392212	3392212	3392212	C			NC_000913		intergenic		-1	P4_F6_64			SNP
											8.96468163e-02	tldD/yhdP	intergenic (-209/+221)	metalloprotease TldD/AsmA2 domain-containing protein	</<					b3244/b4472					snp_intergenic			C		3392237	3392237	3392237	A			NC_000913		intergenic		-1	P4_F6_64			SNP
											6.07829094e-02	tldD/yhdP	intergenic (-263/+167)	metalloprotease TldD/AsmA2 domain-containing protein	</<					b3244/b4472					snp_intergenic			C		3392291	3392291	3392291	A			NC_000913		intergenic		-1	P4_F6_64			SNP
											1.17455959e-01	greB/yhgF	intergenic (+40/-57)	transcription elongation factor GreB/putative RNA-binding protein YhgF	>/>			yhgF		b3406/b3407			b3407		snp_intergenic			G		3537328	3537328	3537328	C			NC_000913		intergenic		-1	P4_F6_64			SNP
H	226	D		CAC	226	1		GAC			7.91440010e-02	glgP	676	glycogen phosphorylase	<		glgP			b3428		b3428			snp_nonsynonymous			G		3565906	3565906	3565906	C			NC_000913		nonsynonymous		-1	P4_F6_64	11		SNP
											8.98337364e-02	zntA/tusA	intergenic (+72/+30)	Zn(2(+))/Cd(2(+))/Pb(2(+)) exporting P-type ATPase/sulfur transfer protein TusA	>/<			tusA		b3469/b3470			b3470		snp_intergenic			C		3608721	3608721	3608721	A			NC_000913		intergenic		-1	P4_F6_64			SNP
											9.38396454e-02	uspA/dtpB	intergenic (+64/-253)	universal stress global stress response regulator/dipeptide/tripeptide:H(+) symporter DtpB	>/>			dtpB		b3495/b3496			b3496		snp_intergenic			G		3640609	3640609	3640609	T			NC_000913		intergenic		-1	P4_F6_64			SNP
V	3	L		GTT	3	1		CTT			5.99718094e-02	dctR	7	putative DNA-binding transcriptional regulator DctR	>		dctR			b3507		b3507			snp_nonsynonymous			G		3654689	3654689	3654689	C			NC_000913		nonsynonymous		-1	P4_F6_64	11		SNP
I	162	I		ATA	162	3		ATC			8.36267471e-02	mdtF	486	multidrug efflux pump RND permease MdtF	>		mdtF			b3514		b3514			snp_synonymous			A		3660899	3660899	3660899	C			NC_000913		synonymous		-1	P4_F6_64	11		SNP
P	418	T		CCG	418	1		ACG			6.12583160e-02	xylB	1252	xylulokinase	<		xylB			b3564		b3564			snp_nonsynonymous			G		3728120	3728120	3728120	T			NC_000913		nonsynonymous		-1	P4_F6_64	11		SNP
S	416	Y		TCC	416	2		TAC			9.32326317e-02	xylB	1247	xylulokinase	<		xylB			b3564		b3564			snp_nonsynonymous			G		3728125	3728125	3728125	T			NC_000913		nonsynonymous		-1	P4_F6_64	11		SNP
G	221	A		GGT	221	2		GCT			5.64494133e-02	gpmM	662	2,3-bisphosphoglycerate-independent phosphoglycerate mutase	>		gpmM			b3612		b3612			snp_nonsynonymous			G		3785921	3785921	3785921	C			NC_000913		nonsynonymous		-1	P4_F6_64	11		SNP
P	12	Q		CCA	12	2		CAA			9.32712555e-02	xanP	35	xanthine:H(+) symporter XanP	>		xanP			b3654		b3654		1	snp_nonsynonymous			C		3828979	3828979	3828979	A			NC_000913		nonsynonymous		-1	P4_F6_64	11		SNP
H	12	Q		CAC	12	3		CAA			1.65853977e-01	xanP	36	xanthine:H(+) symporter XanP	>		xanP			b3654		b3654		1	snp_nonsynonymous			C		3828980	3828980	3828980	A			NC_000913		nonsynonymous		-1	P4_F6_64	11		SNP
											1	adeP	coding (438/1338 nt)	adenine:H(+) symporter	<	adeP				b3714	b3714				small_indel					3896172	3896172	3896172	C			NC_000913	1			-1	P4_F6_64			DEL
											9.03361320e-01	adeP	coding (437/1338 nt)	adenine:H(+) symporter	<	adeP				b3714	b3714				small_indel					3896173	3896173	3896173	A			NC_000913	1			-1	P4_F6_64			DEL
											7.08446503e-02	pstB/pstA	intergenic (-140/+43)	phosphate ABC transporter ATP binding subunit/phosphate ABC transporter membrane subunit PstA	</<			pstB		b3725/b3726			b3725		snp_intergenic			G		3908506	3908506	3908506	C			NC_000913		intergenic		-1	P4_F6_64			SNP
											6.78544044e-02	pstB/pstA	intergenic (-141/+42)	phosphate ABC transporter ATP binding subunit/phosphate ABC transporter membrane subunit PstA	</<			pstB		b3725/b3726			b3725		snp_intergenic			G		3908507	3908507	3908507	T			NC_000913		intergenic		-1	P4_F6_64			SNP
N	601	K		AAC	601	3		AAA			1.11778259e-01	polA	1803	DNA polymerase I	>		polA			b3863		b3863			snp_nonsynonymous			C		4048768	4048768	4048768	A			NC_000913		nonsynonymous		-1	P4_F6_64	11		SNP
P	22	Q		CCG	22	2		CAG			1.29673958e-01	fdoH	65	formate dehydrogenase O subunit beta	<		fdoH			b3893		b3893			snp_nonsynonymous			G		4082695	4082695	4082695	T			NC_000913		nonsynonymous		-1	P4_F6_64	11		SNP
											1.35233402e-01	fdhD/yiiG	intergenic (+116/-37)	sulfurtransferase for molybdenum cofactor sulfuration/DUF3829 domain-containing lipoprotein YiiG	>/>			yiiG		b3895/b3896			b3896		snp_intergenic			T		4086965	4086965	4086965	G			NC_000913		intergenic		-1	P4_F6_64			SNP
M	1	M		ATT	1	3		ATG			6.02998734e-02	yiiG	3	DUF3829 domain-containing lipoprotein YiiG	>		yiiG			b3896		b3896			snp_synonymous			T		4087004	4087004	4087004	G			NC_000913		synonymous		-1	P4_F6_64	11		SNP
V	15	G		GTC	15	2		GGC			5.07984161e-02	frvA	44	putative PTS enzyme IIA component FrvA	<		frvA			b3900		b3900			snp_nonsynonymous			A		4092780	4092780	4092780	C			NC_000913		nonsynonymous		-1	P4_F6_64	11		SNP
A	10	D		GCC	10	2		GAC			5.46746254e-02	frvA	29	putative PTS enzyme IIA component FrvA	<		frvA			b3900		b3900			snp_nonsynonymous			G		4092795	4092795	4092795	T			NC_000913		nonsynonymous		-1	P4_F6_64	11		SNP
											6.71785029e-01	soxR	coding (378-380/465 nt)	DNA-binding transcriptional dual regulator SoxR	>		soxR			b4063		b4063			small_indel					4277846	4277848	4277846	GCG			NC_000913	3			-1	P4_F6_64			DEL
											6.70742989e-02	ecnB/gdx	intergenic (+88/-88)	bacteriolytic entericidin B lipoprotein/guanidinium exporter	>/>			gdx		b4411/b4148			b4148		snp_intergenic			A		4376789	4376789	4376789	C			NC_000913		intergenic		-1	P4_F6_64			SNP
F	79	V		TTT	79	1		GTT			7.82017708e-02	yjeN	235	protein YjeN	>		yjeN			b4157		b4157			snp_nonsynonymous			T		4385629	4385629	4385629	G			NC_000913		nonsynonymous		-1	P4_F6_64	11		SNP
*	158	E		TAA	158	1		GAA			9.57422256e-02	fhuF	472	hydroxamate siderophore iron reductase	<	fhuF				b4367	b4367				snp_nonsense			A		4605194	4605194	4605194	C			NC_000913		nonsense		-1	P4_F6_64	11		SNP
T	51	K		ACA	51	2		AAA			6.81939125e-02	ytjA	152	DUF1328 domain-containing protein YtjA	>		ytjA			b4568		b4568			snp_nonsynonymous			C		4612281	4612281	4612281	A			NC_000913		nonsynonymous		-1	P4_F6_64	11		SNP
P	317	P		CCC	317	3		CCA			6.73174858e-02	yjjU	951	putative patatin-like phospholipase YjjU	>		yjjU			b4377		b4377			snp_synonymous			C		4613363	4613363	4613363	A			NC_000913		synonymous		-1	P4_F6_64	11		SNP
T	227	P		ACA	227	1		CCA			5.11445999e-02	yaaA	679	peroxide stress resistance protein YaaA	<		yaaA			b0006		b0006			snp_nonsynonymous			T		5781	5781	5781	G			NC_000913		nonsynonymous		-1	P4_G4_64	11		SNP
*	221	E		TAA	221	1		GAA			1.07441425e-01	yaaA	661	peroxide stress resistance protein YaaA	<		yaaA			b0006		b0006			snp_nonsense			A		5799	5799	5799	C			NC_000913		nonsense		-1	P4_G4_64	11		SNP
V	200	F		GTC	200	1		TTC			5.96971512e-02	caiC	598	carnitine-CoA ligase	<		caiC			b0037		b0037			snp_nonsynonymous			C		37227	37227	37227	A			NC_000913		nonsynonymous		-1	P4_G4_64	11		SNP
F	184	L		TTT	184	3		TTG			8.35499763e-02	sgrR	552	DNA-binding transcriptional dual regulator SgrR	<		sgrR			b0069		b0069			snp_nonsynonymous			A		76748	76748	76748	C			NC_000913		nonsynonymous		-1	P4_G4_64	11		SNP
V	182	F		GTC	182	1		TTC			1.14457607e-01	sgrR	544	DNA-binding transcriptional dual regulator SgrR	<		sgrR			b0069		b0069			snp_nonsynonymous			C		76756	76756	76756	A			NC_000913		nonsynonymous		-1	P4_G4_64	11		SNP
											1.19254112e-01	lpxC/secM	intergenic (+80/-151)	UDP-3-O-acyl-N-acetylglucosamine deacetylase/SecA translation regulator	>/>			secM		b0096/b0097			b0097		snp_intergenic			T		107554	107554	107554	G			NC_000913		intergenic		-1	P4_G4_64			SNP
											6.71458244e-02	lpxC/secM	intergenic (+91/-140)	UDP-3-O-acyl-N-acetylglucosamine deacetylase/SecA translation regulator	>/>			secM		b0096/b0097			b0097		snp_intergenic			T		107565	107565	107565	G			NC_000913		intergenic		-1	P4_G4_64			SNP
N	181	T		AAC	181	2		ACC			1.07142925e-01	yadL	542	putative fimbrial protein YadL	<		yadL			b0137		b0137			snp_nonsynonymous			T		151690	151690	151690	G			NC_000913		nonsynonymous		-1	P4_G4_64	11		SNP
											6.52813911e-02	erpA/yadS	intergenic (+11/+36)	iron-sulfur cluster insertion protein ErpA/conserved inner membrane protein YadS	>/<			yadS		b0156/b0157			b0157		snp_intergenic			T		176965	176965	176965	A			NC_000913		intergenic		-1	P4_G4_64			SNP
											8.48350525e-02	erpA/yadS	intergenic (+19/+28)	iron-sulfur cluster insertion protein ErpA/conserved inner membrane protein YadS	>/<			yadS		b0156/b0157			b0157		snp_intergenic			T		176973	176973	176973	G			NC_000913		intergenic		-1	P4_G4_64			SNP
K	261	T		AAG	261	2		ACG			8.80069733e-02	dgt	782	dGTP triphosphohydrolase	>		dgt			b0160		b0160			snp_nonsynonymous			A		180018	180018	180018	C			NC_000913		nonsynonymous		-1	P4_G4_64	11		SNP
V	265	E		GTA	265	2		GAA			7.35511780e-02	dgt	794	dGTP triphosphohydrolase	>		dgt			b0160		b0160			snp_nonsynonymous			T		180030	180030	180030	A			NC_000913		nonsynonymous		-1	P4_G4_64	11		SNP
D	172	E		GAC	172	3		GAA			6.68978691e-02	frr	516	ribosome-recycling factor	>		frr			b0172		b0172			snp_nonsynonymous			C		193387	193387	193387	A			NC_000913		nonsynonymous		-1	P4_G4_64	11		SNP
I	80	I		ATA	80	3		ATC			7.21416473e-02	ykfM	240	uncharacterized protein YkfM	<		ykfM			b4586		b4586			snp_synonymous			T		238497	238497	238497	G			NC_000913		synonymous		-1	P4_G4_64	11		SNP
*	77	S		TAA	77	2		TCA			8.68191719e-02	ykfM	230	uncharacterized protein YkfM	<	ykfM				b4586	b4586				snp_nonsense			T		238507	238507	238507	G			NC_000913		nonsense		-1	P4_G4_64	11		SNP
K	73	T		AAG	73	2		ACG			6.29935265e-02	ykfM	218	uncharacterized protein YkfM	<		ykfM			b4586		b4586			snp_nonsynonymous			T		238519	238519	238519	G			NC_000913		nonsynonymous		-1	P4_G4_64	11		SNP
I	72	L		ATT	72	1		CTT			1.21213913e-01	ykfM	214	uncharacterized protein YkfM	<		ykfM			b4586		b4586			snp_nonsynonymous			T		238523	238523	238523	G			NC_000913		nonsynonymous		-1	P4_G4_64	11		SNP
L	69	V		TTA	69	1		GTA			1.49142265e-01	ykfM	205	uncharacterized protein YkfM	<		ykfM			b4586		b4586			snp_nonsynonymous			A		238532	238532	238532	C			NC_000913		nonsynonymous		-1	P4_G4_64	11		SNP
N	68	H		AAT	68	1		CAT			1.03236675e-01	ykfM	202	uncharacterized protein YkfM	<		ykfM			b4586		b4586			snp_nonsynonymous			T		238535	238535	238535	G			NC_000913		nonsynonymous		-1	P4_G4_64	11		SNP
H	379	Q		CAC	379	3		CAA			1.20965958e-01	yagH	1137	CP4-6 prophage; putative xylosidase/arabinosidase	>		yagH			b0271		b0271			snp_nonsynonymous			C		287149	287149	287149	A			NC_000913		nonsynonymous		-1	P4_G4_64	11		SNP
D	317	E		GAC	317	3		GAA			1.68139458e-01	paoC	951	aldehyde dehydrogenase: molybdenum cofactor-binding subunit	<		paoC			b0284		b0284			snp_nonsynonymous			G		299208	299208	299208	T			NC_000913		nonsynonymous		-1	P4_G4_64	11		SNP
R	306	S		CGC	306	1		AGC			7.39030838e-02	paoC	916	aldehyde dehydrogenase: molybdenum cofactor-binding subunit	<		paoC			b0284		b0284			snp_nonsynonymous			G		299243	299243	299243	T			NC_000913		nonsynonymous		-1	P4_G4_64	11		SNP
N	299	I		AAC	299	2		ATC			5.42049408e-02	paoC	896	aldehyde dehydrogenase: molybdenum cofactor-binding subunit	<		paoC			b0284		b0284			snp_nonsynonymous			T		299263	299263	299263	A			NC_000913		nonsynonymous		-1	P4_G4_64	11		SNP
L	28	L		CTT	28	3		CTG			5.10783195e-02	paoA	84	aldehyde dehydrogenase, Fe-S subunit	<		paoA			b0286		b0286			snp_synonymous			A		301714	301714	301714	C			NC_000913		synonymous		-1	P4_G4_64	11		SNP
											5.15761375e-02	codA/cynR	intergenic (+321/+16)	cytosine/isoguanine deaminase/DNA-binding transcriptional dual regulator CynR	>/<			cynR		b0337/b0338			b0338		snp_intergenic			T		356999	356999	356999	A			NC_000913		intergenic		-1	P4_G4_64			SNP
											5.85713387e-02	codA/cynR	intergenic (+324/+13)	cytosine/isoguanine deaminase/DNA-binding transcriptional dual regulator CynR	>/<			cynR		b0337/b0338			b0338		snp_intergenic			T		357002	357002	357002	C			NC_000913		intergenic		-1	P4_G4_64			SNP
V	94	V		GTG	94	3		GTT			6.84919357e-02	proC	282	pyrroline-5-carboxylate reductase	<		proC			b0386		b0386			snp_synonymous			C		404587	404587	404587	A			NC_000913		synonymous		-1	P4_G4_64	11		SNP
V	108	E		GTA	108	2		GAA			9.39488411e-02	brnQ	323	branched chain amino acid transporter BrnQ	>		brnQ			b0401		b0401			snp_nonsynonymous			T		419137	419137	419137	A			NC_000913		nonsynonymous		-1	P4_G4_64	11		SNP
T	55	K		ACA	55	2		AAA			6.62941933e-02	cyoB	164	cytochrome bo3 ubiquinol oxidase subunit 1	<		cyoB			b0431		b0431			snp_nonsynonymous			G		449702	449702	449702	T			NC_000913		nonsynonymous		-1	P4_G4_64	11		SNP
											5.00264168e-02	bolA/tig	intergenic (+88/-256)	DNA-binding transcriptional dual regulator BolA/trigger factor	>/>			tig		b0435/b0436			b0436		snp_intergenic			T		454101	454101	454101	A			NC_000913		intergenic		-1	P4_G4_64			SNP
											2.79816514e-01	acrR	coding (44-54/648 nt)	DNA-binding transcriptional repressor AcrR	>	acrR				b0464	b0464				small_indel					485028	485038	485028	ACATCCTCGAT			NC_000913	11			-1	P4_G4_64			DEL
											1.07470254e-01	acrR	coding (132/648 nt)	DNA-binding transcriptional repressor AcrR	>		acrR		1	b0464		b0464			small_indel			CGC		485116	485116	485116	G			NC_000913				-1	P4_G4_64			INS
K	78	Q		AAG	78	1		CAG			4.62141514e-01	acrR	232	DNA-binding transcriptional repressor AcrR	>		acrR			b0464		b0464			snp_nonsynonymous			A		485216	485216	485216	C			NC_000913		nonsynonymous		-1	P4_G4_64	11		SNP
L	70	W		TTG	70	2		TGG			1.21701241e-01	ybaQ	209	putative DNA-binding transcriptional regulator YbaQ	>		ybaQ			b0483		b0483			snp_nonsynonymous			T		507650	507650	507650	G			NC_000913		nonsynonymous		-1	P4_G4_64	11		SNP
											9.69538689e-02	cnoX/ybbO	intergenic (-32/+29)	chaperedoxin/NADP(+)-dependent aldehyde reductase	</<			cnoX		b0492/b0493			b0492		snp_intergenic			T		517535	517535	517535	G			NC_000913		intergenic		-1	P4_G4_64			SNP
											5.50575256e-02	cnoX/ybbO	intergenic (-55/+6)	chaperedoxin/NADP(+)-dependent aldehyde reductase	</<			cnoX		b0492/b0493			b0492		snp_intergenic			G		517558	517558	517558	T			NC_000913		intergenic		-1	P4_G4_64			SNP
C	270	*		TGT	270	3		TGA			5.59186935e-02	ybbO	810	NADP(+)-dependent aldehyde reductase	<		ybbO			b0493		b0493			snp_nonsynonymous			A		517564	517564	517564	T			NC_000913		nonsynonymous		-1	P4_G4_64	11		SNP
K	207	Q		AAA	207	1		CAA			5.73520660e-02	ybcM	619	DLP12 prophage; putative DNA-binding transcriptional regulator	>		ybcM			b0546		b0546			snp_nonsynonymous			A		571296	571296	571296	C			NC_000913		nonsynonymous		-1	P4_G4_64	11		SNP
											1.36473179e-01	ylcI/nohD	intergenic (-282/-107)	DLP12 prophage; DUF3950 domain-containing protein YlcI/DLP12 prophage; putative DNA-packaging protein NohD	</>					b4589/b0560					snp_intergenic			T		579951	579951	579951	G			NC_000913		intergenic		-1	P4_G4_64			SNP
											5.45339584e-02	ylcI/nohD	intergenic (-316/-73)	DLP12 prophage; DUF3950 domain-containing protein YlcI/DLP12 prophage; putative DNA-packaging protein NohD	</>					b4589/b0560					snp_intergenic			C		579985	579985	579985	A			NC_000913		intergenic		-1	P4_G4_64			SNP
											1.13631725e-01	fepB/entC	intergenic (-88/-287)	ferric enterobactin ABC transporter periplasmic binding protein/isochorismate synthase EntC	</>			fepB		b0592/b0593			b0592		snp_intergenic			T		623822	623822	623822	A			NC_000913		intergenic		-1	P4_G4_64			SNP
K	223	N		AAA	223	3		AAC			1.03841305e-01	gltJ	669	glutamate/aspartate ABC transporter membrane subunit GltJ	<		gltJ			b0654		b0654			snp_nonsynonymous			T		685225	685225	685225	G			NC_000913		nonsynonymous		-1	P4_G4_64	11		SNP
											1.41207695e-01	glnS/chiP	intergenic (+263/-314)	glutamine--tRNA ligase/chitobiose outer membrane channel	>/>			chiP		b0680/b0681			b0681		snp_intergenic			A		707244	707244	707244	C			NC_000913		intergenic		-1	P4_G4_64			SNP
											6.52885437e-02	lysW/valZ	intergenic (+15/-135)	tRNA-Lys/tRNA-Val	>/>			valZ		b0745/b0746			b0746		snp_intergenic			C		780157	780157	780157	G			NC_000913		intergenic		-1	P4_G4_64			SNP
											5.25970459e-02	lysY/lysZ	intergenic (+16/-131)	tRNA-Lys/tRNA-Lys	>/>			lysZ		b0747/b0748			b0748		snp_intergenic			A		780462	780462	780462	T			NC_000913		intergenic		-1	P4_G4_64			SNP
I	115	N		ATT	115	2		AAT			5.00860214e-02	ybgS	344	PF13985 family protein YbgS	<		ybgS			b0753		b0753			snp_nonsynonymous			A		784198	784198	784198	T			NC_000913		nonsynonymous		-1	P4_G4_64	11		SNP
I	113	I		ATA	113	3		ATC			1.50518894e-01	ybgS	339	PF13985 family protein YbgS	<		ybgS			b0753		b0753			snp_synonymous			T		784203	784203	784203	G			NC_000913		synonymous		-1	P4_G4_64	11		SNP
F	163	L		TTT	163	3		TTG			8.74533653e-02	potI	489	putrescine ABC transporter membrane subunit PotI	>		potI			b0857		b0857			snp_nonsynonymous			T		896796	896796	896796	G			NC_000913		nonsynonymous		-1	P4_G4_64	11		SNP
											7.06949234e-02	aroA/ycaL	intergenic (+109/-60)	3-phosphoshikimate 1-carboxyvinyltransferase/periplasmic protease YcaL	>/>			ycaL		b0908/b0909			b0909		snp_intergenic			G		959428	959428	959428	T			NC_000913		intergenic		-1	P4_G4_64			SNP
											2.84577370e-01	ompF	coding (557/1089 nt)	outer membrane porin F	<	ompF			1	b0929	b0929				small_indel			C		985650	985650	985650	T			NC_000913				-1	P4_G4_64			INS
											5.27020454e-01	ompF	coding (470/1089 nt)	outer membrane porin F	<	ompF				b0929	b0929				small_indel					985737	985737	985737	C			NC_000913	1			-1	P4_G4_64			DEL
H	366	H		CAT	366	3		CAC			2.34966278e-01	icd	1098	isocitrate dehydrogenase	>		icd			b1136		b1136			snp_synonymous			T		1195444	1195444	1195444	C			NC_000913		synonymous		-1	P4_G4_64	11		SNP
T	370	T		ACT	370	3		ACC			2.18647957e-01	icd	1110	isocitrate dehydrogenase	>		icd			b1136		b1136			snp_synonymous			T		1195456	1195456	1195456	C			NC_000913		synonymous		-1	P4_G4_64	11		SNP
L	375	L		CTA	375	1		TTA			1.67448997e-01	icd	1123	isocitrate dehydrogenase	>		icd			b1136		b1136		1	snp_synonymous			C		1195469	1195469	1195469	T			NC_000913		synonymous		-1	P4_G4_64	11		SNP
L	375	L		TTG	375	3		TTA			1.69454098e-01	icd	1125	isocitrate dehydrogenase	>		icd			b1136		b1136		1	snp_synonymous			G		1195471	1195471	1195471	A			NC_000913		synonymous		-1	P4_G4_64	11		SNP
N	385	N		AAT	385	3		AAC			9.80973244e-02	icd	1155	isocitrate dehydrogenase	>		icd			b1136		b1136			snp_synonymous			T		1195501	1195501	1195501	C			NC_000913		synonymous		-1	P4_G4_64	11		SNP
A	386	A		GCC	386	3		GCG			9.24501419e-02	icd	1158	isocitrate dehydrogenase	>		icd			b1136		b1136			snp_synonymous			C		1195504	1195504	1195504	G			NC_000913		synonymous		-1	P4_G4_64	11		SNP
K	387	K		AAG	387	3		AAA			9.18707848e-02	icd	1161	isocitrate dehydrogenase	>		icd			b1136		b1136			snp_synonymous			G		1195507	1195507	1195507	A			NC_000913		synonymous		-1	P4_G4_64	11		SNP
T	390	T		ACT	390	3		ACC			7.20319748e-02	icd	1170	isocitrate dehydrogenase	>		icd			b1136		b1136			snp_synonymous			T		1195516	1195516	1195516	C			NC_000913		synonymous		-1	P4_G4_64	11		SNP
											1.27887726e-01	icdC	pseudogene (12/165 nt)	protein IcdC	>		icdC			b4519		b4519			snp_pseudogene			C		1210648	1210648	1210648	T			NC_000913		pseudogene		-1	P4_G4_64			SNP
											1.16958618e-01	icdC	pseudogene (24/165 nt)	protein IcdC	>		icdC			b4519		b4519			snp_pseudogene			C		1210660	1210660	1210660	T			NC_000913		pseudogene		-1	P4_G4_64			SNP
											1.05863571e-01	icdC	pseudogene (37/165 nt)	protein IcdC	>		icdC			b4519		b4519			snp_pseudogene			T		1210673	1210673	1210673	C			NC_000913		pseudogene		-1	P4_G4_64			SNP
											1.02252483e-01	icdC	pseudogene (39/165 nt)	protein IcdC	>		icdC			b4519		b4519			snp_pseudogene			A		1210675	1210675	1210675	G			NC_000913		pseudogene		-1	P4_G4_64			SNP
											5.96542358e-02	icdC	pseudogene (69/165 nt)	protein IcdC	>		icdC			b4519		b4519			snp_pseudogene			C		1210705	1210705	1210705	T			NC_000913		pseudogene		-1	P4_G4_64			SNP
											5.60641289e-02	icdC	pseudogene (72/165 nt)	protein IcdC	>		icdC			b4519		b4519			snp_pseudogene			G		1210708	1210708	1210708	C			NC_000913		pseudogene		-1	P4_G4_64			SNP
											5.24320602e-02	icdC	pseudogene (75/165 nt)	protein IcdC	>		icdC			b4519		b4519			snp_pseudogene			A		1210711	1210711	1210711	G			NC_000913		pseudogene		-1	P4_G4_64			SNP
											7.83419609e-02	ymgK/ymgL	intergenic (-198/+38)	protein YmgK/protein YmgL	</<					b4738/b4739					snp_intergenic			T		1211726	1211726	1211726	G			NC_000913		intergenic		-1	P4_G4_64			SNP
Q	153	E		CAA	153	1		GAA			5.28841019e-02	ldcA	457	murein L,D-carboxypeptidase	<		ldcA			b1192		b1192			snp_nonsynonymous			G		1241848	1241848	1241848	C			NC_000913		nonsynonymous		-1	P4_G4_64	11		SNP
V	86	D		GTC	86	2		GAC			7.12141991e-02	ychS	257	putative uncharacterized protein YchS	>		ychS			b1228		b1228			snp_nonsynonymous			T		1286189	1286189	1286189	A			NC_000913		nonsynonymous		-1	P4_G4_64	11		SNP
S	63	A		TCG	63	1		GCG			5.69725037e-02	pspC	187	phage shock protein C	>		pspC			b1306		b1306			snp_nonsynonymous			T		1368435	1368435	1368435	G			NC_000913		nonsynonymous		-1	P4_G4_64	11		SNP
											5.50756454e-02	pspE/ycjM	intergenic (+58/-155)	thiosulfate sulfurtransferase PspE/glucosylglycerate phosphorylase	>/>			ycjM		b1308/b1309			b1309		snp_intergenic			T		1369285	1369285	1369285	A			NC_000913		intergenic		-1	P4_G4_64			SNP
F	46	V		TTT	46	1		GTT			1.29946232e-01	ycjY	136	putative hydrolase YcjY	<		ycjY			b1327		b1327			snp_nonsynonymous			A		1390942	1390942	1390942	C			NC_000913		nonsynonymous		-1	P4_G4_64	11		SNP
Y	311	D		TAT	311	1		GAT			5.05046844e-02	uspE	931	universal stress protein with a role cellular motility	<		uspE			b1333		b1333			snp_nonsynonymous			A		1396916	1396916	1396916	C			NC_000913		nonsynonymous		-1	P4_G4_64	11		SNP
											5.70940971e-02	ydbA	pseudogene (810/2518 nt)	putative outer membrane protein, N-terminal fragment	>		ydbA			b4492		b4492			snp_pseudogene			C		1465425	1465425	1465425	T			NC_000913		pseudogene		-1	P4_G4_64			SNP
											6.35685921e-02	ydbA	pseudogene (819/2518 nt)	putative outer membrane protein, N-terminal fragment	>		ydbA			b4492		b4492			snp_pseudogene			A		1465434	1465434	1465434	G			NC_000913		pseudogene		-1	P4_G4_64			SNP
											5.35669327e-02	ydbA	pseudogene (1041/2518 nt)	putative outer membrane protein, N-terminal fragment	>		ydbA			b4492		b4492			snp_pseudogene			T		1465656	1465656	1465656	A			NC_000913		pseudogene		-1	P4_G4_64			SNP
											6.66422844e-02	ydbA	pseudogene (1239/2518 nt)	putative outer membrane protein, N-terminal fragment	>		ydbA			b4492		b4492			snp_pseudogene			C		1465854	1465854	1465854	G			NC_000913		pseudogene		-1	P4_G4_64			SNP
											5.29236794e-02	mgtS/mgrR	intergenic (+9/+67)	small protein MgtS/small regulatory RNA MgrR	>/<			mgrR		b4599/b4698			b4698		snp_intergenic			T		1621974	1621974	1621974	G			NC_000913		intergenic		-1	P4_G4_64			SNP
T	467	T		ACT	467	3		ACG			6.40773773e-02	ydfI	1401	putative oxidoreductase YdfI	<		ydfI			b1542		b1542			snp_synonymous			A		1628737	1628737	1628737	C			NC_000913		synonymous		-1	P4_G4_64	11		SNP
R	168	L		CGT	168	2		CTT			5.32655716e-02	ynfL	503	putative DNA-binding transcriptional regulator	<		ynfL			b1595		b1595			snp_nonsynonymous			C		1668314	1668314	1668314	A			NC_000913		nonsynonymous		-1	P4_G4_64	11		SNP
R	629	R		CGA	629	3		CGT			8.22219849e-02	rsxC	1887	SoxR [2Fe-2S] reducing system protein RsxC	>		rsxC			b1629		b1629			snp_synonymous			A		1708029	1708029	1708029	T			NC_000913		synonymous		-1	P4_G4_64	11		SNP
A	632	A		GCT	632	3		GCA			7.77425766e-02	rsxC	1896	SoxR [2Fe-2S] reducing system protein RsxC	>		rsxC			b1629		b1629			snp_synonymous			T		1708038	1708038	1708038	A			NC_000913		synonymous		-1	P4_G4_64	11		SNP
A	642	A		GCG	642	3		GCC			6.89821243e-02	rsxC	1926	SoxR [2Fe-2S] reducing system protein RsxC	>		rsxC			b1629		b1629			snp_synonymous			G		1708068	1708068	1708068	C			NC_000913		synonymous		-1	P4_G4_64	11		SNP
											1.02963924e-01	slyB/slyA	intergenic (+21/+26)	outer membrane lipoprotein SlyB/DNA-binding transcriptional dual regulator SlyA	>/<			slyA		b1641/b1642			b1642		snp_intergenic			T		1719588	1719588	1719588	G			NC_000913		intergenic		-1	P4_G4_64			SNP
C	260	F		TGT	260	2		TTT			9.48076248e-02	ydiU	779	UPF0061 family protein YdiU	<		ydiU			b1706		b1706			snp_nonsynonymous			C		1789690	1789690	1789690	A			NC_000913		nonsynonymous		-1	P4_G4_64	11		SNP
G	262	G		GGG	262	3		GGT			7.28878975e-02	yeaW	786	carnitine monooxygenase subunit YeaW	>		yeaW			b1802		b1802			snp_synonymous			G		1884674	1884674	1884674	T			NC_000913		synonymous		-1	P4_G4_64	11		SNP
F	153	C		TTC	153	2		TGC			7.31353760e-02	yedL	458	putative acetyltransferase YedL	>		yedL			b1932		b1932			snp_nonsynonymous			T		2010281	2010281	2010281	G			NC_000913		nonsynonymous		-1	P4_G4_64	11		SNP
											1.86856747e-01	gatY/fbaB	intergenic (-24/+284)	tagatose-1,6-bisphosphate aldolase 2 subunit GatY/fructose-bisphosphate aldolase class I	</<			gatY		b2096/b2097			b2096		snp_intergenic			A		2176452	2176452	2176452	C			NC_000913		intergenic		-1	P4_G4_64			SNP
											8.05821419e-02	gatY/fbaB	intergenic (-25/+283)	tagatose-1,6-bisphosphate aldolase 2 subunit GatY/fructose-bisphosphate aldolase class I	</<			gatY		b2096/b2097			b2096		snp_intergenic			T		2176453	2176453	2176453	G			NC_000913		intergenic		-1	P4_G4_64			SNP
											2.33250618e-01	gatY/fbaB	intergenic (-30/+278)	tagatose-1,6-bisphosphate aldolase 2 subunit GatY/fructose-bisphosphate aldolase class I	</<			gatY		b2096/b2097			b2096		snp_intergenic			A		2176458	2176458	2176458	C			NC_000913		intergenic		-1	P4_G4_64			SNP
											1.88819885e-01	gatY/fbaB	intergenic (-41/+267)	tagatose-1,6-bisphosphate aldolase 2 subunit GatY/fructose-bisphosphate aldolase class I	</<			gatY		b2096/b2097			b2096		snp_intergenic			T		2176469	2176469	2176469	G			NC_000913		intergenic		-1	P4_G4_64			SNP
											1.06882572e-01	gatY/fbaB	intergenic (-57/+251)	tagatose-1,6-bisphosphate aldolase 2 subunit GatY/fructose-bisphosphate aldolase class I	</<			gatY		b2096/b2097			b2096		snp_intergenic			T		2176485	2176485	2176485	A			NC_000913		intergenic		-1	P4_G4_64			SNP
											1.29596233e-01	gatY/fbaB	intergenic (-63/+245)	tagatose-1,6-bisphosphate aldolase 2 subunit GatY/fructose-bisphosphate aldolase class I	</<			gatY		b2096/b2097			b2096		snp_intergenic			A		2176491	2176491	2176491	C			NC_000913		intergenic		-1	P4_G4_64			SNP
											8.75101089e-02	gatY/fbaB	intergenic (-75/+233)	tagatose-1,6-bisphosphate aldolase 2 subunit GatY/fructose-bisphosphate aldolase class I	</<			gatY		b2096/b2097			b2096		snp_intergenic			A		2176503	2176503	2176503	C			NC_000913		intergenic		-1	P4_G4_64			SNP
											9.05995369e-02	gatY/fbaB	intergenic (-83/+225)	tagatose-1,6-bisphosphate aldolase 2 subunit GatY/fructose-bisphosphate aldolase class I	</<			gatY		b2096/b2097			b2096		snp_intergenic			A		2176511	2176511	2176511	C			NC_000913		intergenic		-1	P4_G4_64			SNP
											1	gyrA	coding (247-249/2628 nt)	DNA gyrase subunit A	<	gyrA				b2231	b2231				small_indel					2338396	2338398	2338396	CGA			NC_000913	3			-1	P4_G4_64			DEL
S	38	A		TCA	38	1		GCA			5.84650040e-02	yfbS	112	putative transporter YfbS	<		yfbS			b2292		b2292			snp_nonsynonymous			A		2410465	2410465	2410465	C			NC_000913		nonsynonymous		-1	P4_G4_64	11		SNP
F	35	V		TTC	35	1		GTC			1.19449139e-01	yfbS	103	putative transporter YfbS	<		yfbS			b2292		b2292			snp_nonsynonymous			A		2410474	2410474	2410474	C			NC_000913		nonsynonymous		-1	P4_G4_64	11		SNP
K	433	Q		AAA	433	1		CAA			1.88197136e-01	yfdI	1297	CPS-53 (KpLE1) prophage; serotype specific glucosyl transferase	>		yfdI			b2352		b2352			snp_nonsynonymous			A		2469651	2469651	2469651	C			NC_000913		nonsynonymous		-1	P4_G4_64	11		SNP
I	434	R		ATA	434	2		AGA			1.31071568e-01	yfdI	1301	CPS-53 (KpLE1) prophage; serotype specific glucosyl transferase	>		yfdI			b2352		b2352			snp_nonsynonymous			T		2469655	2469655	2469655	G			NC_000913		nonsynonymous		-1	P4_G4_64	11		SNP
K	436	Q		AAA	436	1		CAA			1.79158211e-01	yfdI	1306	CPS-53 (KpLE1) prophage; serotype specific glucosyl transferase	>		yfdI			b2352		b2352			snp_nonsynonymous			A		2469660	2469660	2469660	C			NC_000913		nonsynonymous		-1	P4_G4_64	11		SNP
E	437	D		GAA	437	3		GAC			8.90707970e-02	yfdI	1311	CPS-53 (KpLE1) prophage; serotype specific glucosyl transferase	>		yfdI			b2352		b2352			snp_nonsynonymous			A		2469665	2469665	2469665	C			NC_000913		nonsynonymous		-1	P4_G4_64	11		SNP
S	143	A		TCT	143	1		GCT			6.77828789e-02	emrY	427	tripartite efflux pump membrane subunit EmrY	<		emrY			b2367		b2367			snp_nonsynonymous			A		2480974	2480974	2480974	C			NC_000913		nonsynonymous		-1	P4_G4_64	11		SNP
M	133	R		ATG	133	2		AGG			7.43069649e-02	emrY	398	tripartite efflux pump membrane subunit EmrY	<		emrY			b2367		b2367			snp_nonsynonymous			A		2481003	2481003	2481003	C			NC_000913		nonsynonymous		-1	P4_G4_64	11		SNP
T	125	P		ACA	125	1		CCA			1.30001068e-01	emrY	373	tripartite efflux pump membrane subunit EmrY	<		emrY			b2367		b2367			snp_nonsynonymous			T		2481028	2481028	2481028	G			NC_000913		nonsynonymous		-1	P4_G4_64	11		SNP
V	241	L		GTG	241	1		TTG			5.92322350e-02	eutR	721	putative AraC-type transcriptional regulator EutR	<		eutR			b2437		b2437			snp_nonsynonymous			C		2553686	2553686	2553686	A			NC_000913		nonsynonymous		-1	P4_G4_64	11		SNP
R	306	L		CGT	306	2		CTT			8.63623619e-02	hyfC	917	hydrogenase 4 component C	>		hyfC			b2483		b2483			snp_nonsynonymous			G		2603987	2603987	2603987	T			NC_000913		nonsynonymous		-1	P4_G4_64	11		SNP
C	179	G		TGT	179	1		GGT			6.69083595e-02	hyfF	535	hydrogenase 4 component F	>		hyfF			b2486		b2486			snp_nonsynonymous			T		2606675	2606675	2606675	G			NC_000913		nonsynonymous		-1	P4_G4_64	11		SNP
A	11	A		GCC	11	3		GCA			5.39999008e-02	suhB	33	inositol-phosphate phosphatase	>		suhB			b2533		b2533			snp_synonymous			C		2662698	2662698	2662698	A			NC_000913		synonymous		-1	P4_G4_64	11		SNP
D	128	A		GAT	128	2		GCT			5.25121689e-02	hmp	383	nitric oxide dioxygenase	>		hmp			b2552		b2552			snp_nonsynonymous			A		2685441	2685441	2685441	C			NC_000913		nonsynonymous		-1	P4_G4_64	11		SNP
H	142	N		CAC	142	1		AAC			7.38935471e-02	hmp	424	nitric oxide dioxygenase	>		hmp			b2552		b2552			snp_nonsynonymous			C		2685482	2685482	2685482	A			NC_000913		nonsynonymous		-1	P4_G4_64	11		SNP
T	413	K		ACG	413	2		AAG			9.94544029e-02	srmB	1238	ATP-dependent RNA helicase SrmB	>		srmB			b2576		b2576			snp_nonsynonymous			C		2713357	2713357	2713357	A			NC_000913		nonsynonymous		-1	P4_G4_64	11		SNP
G	72	V		GGT	72	2		GTT			1.14579201e-01	yfiF	215	putative methyltransferase	<		yfiF			b2581		b2581			snp_nonsynonymous			C		2717538	2717538	2717538	A			NC_000913		nonsynonymous		-1	P4_G4_64	11		SNP
											8.16888809e-02	kgtP/rrfG	intergenic (-66/+257)	alpha-ketoglutarate:H(+) symporter/5S ribosomal RNA	</<			kgtP		b2587/b2588			b2587		snp_intergenic			T		2725036	2725036	2725036	G			NC_000913		intergenic		-1	P4_G4_64			SNP
											8.13255310e-02	kgtP/rrfG	intergenic (-104/+219)	alpha-ketoglutarate:H(+) symporter/5S ribosomal RNA	</<			kgtP		b2587/b2588			b2587		snp_intergenic			A		2725074	2725074	2725074	T			NC_000913		intergenic		-1	P4_G4_64			SNP
											5.79667091e-02	kgtP/rrfG	intergenic (-111/+212)	alpha-ketoglutarate:H(+) symporter/5S ribosomal RNA	</<			kgtP		b2587/b2588			b2587		snp_intergenic			A		2725081	2725081	2725081	T			NC_000913		intergenic		-1	P4_G4_64			SNP
F	490	V		TTT	490	1		GTT			9.48724747e-02	abpB	1468	CP4-57 prophage; putative helicase YfjK	<		abpB			b2627		b2627			snp_nonsynonymous			A		2762073	2762073	2762073	C			NC_000913		nonsynonymous		-1	P4_G4_64	11		SNP
K	1	M		AAG	1	2		ATG			5.11336327e-02	yfjX	2	CP4-57 prophage; putative antirestriction protein	>		yfjX			b2643		b2643			snp_nonsynonymous			A		2775920	2775920	2775920	T			NC_000913		nonsynonymous		-1	P4_G4_64	11		SNP
											2.20533371e-01	mltB	coding (502/1086 nt)	membrane-bound lytic murein transglycosylase B	<	mltB				b2701	b2701				small_indel					2825075	2825075	2825075	C			NC_000913	1			-1	P4_G4_64			DEL
T	9	K		ACG	9	2		AAG			8.45689774e-02	ascG	26	DNA-binding transcriptional repressor AscG	<		ascG			b2714		b2714			snp_nonsynonymous			G		2839239	2839239	2839239	T			NC_000913		nonsynonymous		-1	P4_G4_64	11		SNP
R	881	R		AGG	881	3		AGA			5.43003082e-02	cas3	2643	CRISPR-associated endonuclease/helicase Cas3	<		cas3			b2761		b2761		1	snp_synonymous			C		2884577	2884577	2884577	T			NC_000913		synonymous		-1	P4_G4_64	11		SNP
I	881	R		ATA	881	2		AGA			5.54323196e-02	cas3	2642	CRISPR-associated endonuclease/helicase Cas3	<		cas3			b2761		b2761		1	snp_nonsynonymous			A		2884578	2884578	2884578	C			NC_000913		nonsynonymous		-1	P4_G4_64	11		SNP
R	881	R		CGA	881	1		AGA			5.39259911e-02	cas3	2641	CRISPR-associated endonuclease/helicase Cas3	<		cas3			b2761		b2761		1	snp_synonymous			G		2884579	2884579	2884579	T			NC_000913		synonymous		-1	P4_G4_64	11		SNP
T	880	T		ACT	880	3		ACC			5.36279678e-02	cas3	2640	CRISPR-associated endonuclease/helicase Cas3	<		cas3			b2761		b2761			snp_synonymous			A		2884580	2884580	2884580	G			NC_000913		synonymous		-1	P4_G4_64	11		SNP
											1.05923653e-01	ygdG/fucO	intergenic (+32/+23)	flap endonuclease/L-1,2-propanediol oxidoreductase	>/<			fucO		b2798/b2799			b2799		snp_intergenic			A		2931842	2931842	2931842	C			NC_000913		intergenic		-1	P4_G4_64			SNP
V	551	L		GTG	551	1		TTG			5.88202477e-02	recD	1651	exodeoxyribonuclease V subunit RecD	<		recD			b2819		b2819			snp_nonsynonymous			C		2950811	2950811	2950811	A			NC_000913		nonsynonymous		-1	P4_G4_64	11		SNP
V	60	L		GTG	60	1		TTG			7.55553246e-02	araE	178	arabinose:H(+) symporter	<		araE			b2841		b2841			snp_nonsynonymous			C		2982005	2982005	2982005	A			NC_000913		nonsynonymous		-1	P4_G4_64	11		SNP
R	329	R		CGG	329	3		CGT			5.53698540e-02	xdhA	987	putative xanthine dehydrogenase molybdenum-binding subunit XdhA	>		xdhA			b2866		b2866			snp_synonymous			G		3001331	3001331	3001331	T			NC_000913		synonymous		-1	P4_G4_64	11		SNP
I	257	S		ATT	257	2		AGT			5.77497482e-02	ygeV	770	putative sigma(54)-dependent transcriptional regulator YgeV	<		ygeV			b2869		b2869			snp_nonsynonymous			A		3005017	3005017	3005017	C			NC_000913		nonsynonymous		-1	P4_G4_64	11		SNP
											1.53285027e-01	ygfF/gcvP	intergenic (-149/+118)	putative NAD(P)-binding oxidoreductase with NAD(P)-binding Rossmann-fold domain/glycine decarboxylase	</<			ygfF		b2902/b2903			b2902		snp_intergenic			G		3046050	3046050	3046050	T			NC_000913		intergenic		-1	P4_G4_64			SNP
V	231	F		GTC	231	1		TTC			1.78935528e-01	metK	691	methionine adenosyltransferase	>		metK			b2942		b2942			snp_nonsynonymous			G		3087396	3087396	3087396	T			NC_000913		nonsynonymous		-1	P4_G4_64	11		SNP
											6.08820915e-02	trmI/mutY	intergenic (-15/-146)	tRNA m(7)G46 methyltransferase/adenine DNA glycosylase	</>			trmI		b2960/b2961			b2960		snp_intergenic			G		3102867	3102867	3102867	T			NC_000913		intergenic		-1	P4_G4_64			SNP
											6.07004166e-02	fadH/higA	intergenic (+26/+19)	2,4-dienoyl-CoA reductase/antitoxin/DNA-binding transcriptional repressor HigA	>/<			higA		b3081/b3082			b3082		snp_intergenic			C		3233709	3233709	3233709	A			NC_000913		intergenic		-1	P4_G4_64			SNP
V	120	F		GTC	120	1		TTC			5.78470230e-02	yhbS	358	putative acyltransferase with acyl-CoA N-acyltransferase domain	<		yhbS			b3156		b3156			snp_nonsynonymous			C		3300401	3300401	3300401	A			NC_000913		nonsynonymous		-1	P4_G4_64	11		SNP
S	215	A		TCC	215	1		GCC			6.36382103e-02	tldD	643	metalloprotease TldD	<		tldD			b3244		b3244			snp_nonsynonymous			A		3391386	3391386	3391386	C			NC_000913		nonsynonymous		-1	P4_G4_64	11		SNP
L	213	F		TTA	213	3		TTC			9.52553749e-02	tldD	639	metalloprotease TldD	<		tldD			b3244		b3244			snp_nonsynonymous			T		3391390	3391390	3391390	G			NC_000913		nonsynonymous		-1	P4_G4_64	11		SNP
V	211	E		GTA	211	2		GAA			8.58826637e-02	tldD	632	metalloprotease TldD	<		tldD			b3244		b3244			snp_nonsynonymous			A		3391397	3391397	3391397	T			NC_000913		nonsynonymous		-1	P4_G4_64	11		SNP
V	208	F		GTT	208	1		TTT			3.00669193e-01	tldD	622	metalloprotease TldD	<		tldD			b3244		b3244			snp_nonsynonymous			C		3391407	3391407	3391407	A			NC_000913		nonsynonymous		-1	P4_G4_64	11		SNP
											5.47752380e-02	tldD/yhdP	intergenic (-184/+246)	metalloprotease TldD/AsmA2 domain-containing protein	</<					b3244/b4472					snp_intergenic			G		3392212	3392212	3392212	C			NC_000913		intergenic		-1	P4_G4_64			SNP
Y	36	N		TAT	36	1		AAT			8.22515488e-02	gspC	106	Type II secretion system protein GspC	>		gspC			b3324		b3324			snp_nonsynonymous			T		3455683	3455683	3455683	A			NC_000913		nonsynonymous		-1	P4_G4_64	11		SNP
L	38	F		TTA	38	3		TTC			1.17267609e-01	gspC	114	Type II secretion system protein GspC	>		gspC			b3324		b3324			snp_nonsynonymous			A		3455691	3455691	3455691	C			NC_000913		nonsynonymous		-1	P4_G4_64	11		SNP
P	69	A		CCA	69	1		GCA			6.04023933e-02	gspF	205	Type II secretion system protein GspF	>		gspF			b3327		b3327			snp_nonsynonymous			C		3460021	3460021	3460021	G			NC_000913		nonsynonymous		-1	P4_G4_64	11		SNP
											9.02132988e-02	yhfG/ppiA	intergenic (-88/+17)	DUF2559 domain-containing protein YhfG/peptidyl-prolyl cis-trans isomerase A	</<			yhfG		b3362/b3363			b3362		snp_intergenic			T		3491708	3491708	3491708	G			NC_000913		intergenic		-1	P4_G4_64			SNP
											9.65518951e-02	frlR/yhfS	intergenic (+72/+80)	putative DNA-binding transcriptional regulator FrlR/putative aminotransferase YhfS	>/<			yhfS		b3375/b3376			b3376		snp_intergenic			G		3504855	3504855	3504855	T			NC_000913		intergenic		-1	P4_G4_64			SNP
											1.01430893e-01	frlR/yhfS	intergenic (+78/+74)	putative DNA-binding transcriptional regulator FrlR/putative aminotransferase YhfS	>/<			yhfS		b3375/b3376			b3376		snp_intergenic			A		3504861	3504861	3504861	T			NC_000913		intergenic		-1	P4_G4_64			SNP
											1.15983963e-01	frlR/yhfS	intergenic (+90/+62)	putative DNA-binding transcriptional regulator FrlR/putative aminotransferase YhfS	>/<			yhfS		b3375/b3376			b3376		snp_intergenic			A		3504873	3504873	3504873	T			NC_000913		intergenic		-1	P4_G4_64			SNP
*	206	L		TAA	206	2		TTA			5.40080070e-02	yhgE	617	putative transport protein YhgE	<	yhgE				b3402	b3402				snp_nonsense			T		3531823	3531823	3531823	A			NC_000913		nonsense		-1	P4_G4_64	11		SNP
L	205	R		CTT	205	2		CGT			1.17783070e-01	yhgE	614	putative transport protein YhgE	<		yhgE			b3402		b3402			snp_nonsynonymous			A		3531826	3531826	3531826	C			NC_000913		nonsynonymous		-1	P4_G4_64	11		SNP
											6.91189766e-02	ompR/greB	intergenic (-149/-79)	DNA-binding transcriptional dual regulator OmpR/transcription elongation factor GreB	</>			ompR		b3405/b3406			b3405		snp_intergenic			T		3536733	3536733	3536733	G			NC_000913		intergenic		-1	P4_G4_64			SNP
											9.24029350e-02	ompR/greB	intergenic (-197/-31)	DNA-binding transcriptional dual regulator OmpR/transcription elongation factor GreB	</>					b3405/b3406					snp_intergenic			A		3536781	3536781	3536781	C			NC_000913		intergenic		-1	P4_G4_64			SNP
											7.51166344e-02	ompR/greB	intergenic (-227/-1)	DNA-binding transcriptional dual regulator OmpR/transcription elongation factor GreB	</>					b3405/b3406					snp_intergenic			T		3536811	3536811	3536811	G			NC_000913		intergenic		-1	P4_G4_64			SNP
G	83	G		GGA	83	3		GGC			5.92713356e-02	greB	249	transcription elongation factor GreB	>		greB			b3406		b3406			snp_synonymous			A		3537060	3537060	3537060	C			NC_000913		synonymous		-1	P4_G4_64	11		SNP
R	759	S		CGC	759	1		AGC			6.53185844e-02	yhgF	2275	putative RNA-binding protein YhgF	>		yhgF			b3407		b3407			snp_nonsynonymous			C		3539659	3539659	3539659	A			NC_000913		nonsynonymous		-1	P4_G4_64	11		SNP
G	770	G		GGA	770	3		GGC			7.90009499e-02	yhgF	2310	putative RNA-binding protein YhgF	>		yhgF			b3407		b3407			snp_synonymous			A		3539694	3539694	3539694	C			NC_000913		synonymous		-1	P4_G4_64	11		SNP
											1.23286724e-01	malP/malT	intergenic (-468/-144)	maltodextrin phosphorylase/DNA-binding transcriptional activator MalT	</>					b3417/b3418					snp_intergenic			T		3552941	3552941	3552941	G			NC_000913		intergenic		-1	P4_G4_64			SNP
*	160	Y		TAA	160	3		TAC			7.49049187e-02	livM	480	branched chain amino acid/phenylalanine ABC transporter membrane subunit LivM	<	livM				b3456	b3456				snp_nonsense			T		3595001	3595001	3595001	G			NC_000913		nonsense		-1	P4_G4_64	11		SNP
K	203	Q		AAA	203	1		CAA			1.15107059e-01	rlmJ	607	23S rRNA m(6)A2030 methyltransferase	>		rlmJ			b3499		b3499			snp_nonsynonymous			A		3645991	3645991	3645991	C			NC_000913		nonsynonymous		-1	P4_G4_64	11		SNP
											5.43594360e-02	hdeB/hdeA	intergenic (-55/+61)	periplasmic acid stress chaperone/HdeA monomer, chaperone active form	</<			hdeB		b3509/b3510			b3509		snp_intergenic			A		3656347	3656347	3656347	T			NC_000913		intergenic		-1	P4_G4_64			SNP
T	285	K		ACA	285	2		AAA			8.21075439e-02	bcsB	854	cellulose synthase periplasmic subunit	<		bcsB			b3532		b3532			snp_nonsynonymous			G		3691754	3691754	3691754	T			NC_000913		nonsynonymous		-1	P4_G4_64	11		SNP
S	416	Y		TCC	416	2		TAC			1.03614807e-01	xylB	1247	xylulokinase	<		xylB			b3564		b3564			snp_nonsynonymous			G		3728125	3728125	3728125	T			NC_000913		nonsynonymous		-1	P4_G4_64	11		SNP
S	401	Y		TCC	401	2		TAC			5.43451309e-02	xylB	1202	xylulokinase	<		xylB			b3564		b3564			snp_nonsynonymous			G		3728170	3728170	3728170	T			NC_000913		nonsynonymous		-1	P4_G4_64	11		SNP
											1.14718914e-01	lldD/trmL	intergenic (+5/-193)	L-lactate dehydrogenase/tRNA (cytidine/uridine-2'-O)-ribose methyltransferase	>/>			trmL		b3605/b3606			b3606		snp_intergenic			G		3781022	3781022	3781022	T			NC_000913		intergenic		-1	P4_G4_64			SNP
H	12	Q		CAC	12	3		CAA			1.54065132e-01	xanP	36	xanthine:H(+) symporter XanP	>		xanP			b3654		b3654			snp_nonsynonymous			C		3828980	3828980	3828980	A			NC_000913		nonsynonymous		-1	P4_G4_64	11		SNP
G	14	V		GGT	14	2		GTT			6.67576790e-02	xanP	41	xanthine:H(+) symporter XanP	>		xanP			b3654		b3654			snp_nonsynonymous			G		3828985	3828985	3828985	T			NC_000913		nonsynonymous		-1	P4_G4_64	11		SNP
A	15	A		GCC	15	3		GCG			7.19466209e-02	xanP	45	xanthine:H(+) symporter XanP	>		xanP			b3654		b3654			snp_synonymous			C		3828989	3828989	3828989	G			NC_000913		synonymous		-1	P4_G4_64	11		SNP
*	300	Y		TAA	300	3		TAC			1.31924629e-01	bglB	900	6-phospho-beta-glucosidase B	<	bglB				b3721	b3721				snp_nonsense			T		3902802	3902802	3902802	G			NC_000913		nonsense		-1	P4_G4_64	11		SNP
V	208	E		GTA	208	2		GAA			8.43472481e-02	glmS	623	L-glutamine--D-fructose-6-phosphate aminotransferase	<		glmS			b3729		b3729			snp_nonsynonymous			A		3913046	3913046	3913046	T			NC_000913		nonsynonymous		-1	P4_G4_64	11		SNP
											8.75515938e-02	ilvC/ppiC	intergenic (+12/+75)	ketol-acid reductoisomerase (NADP(+))/peptidyl-prolyl cis-trans isomerase C	>/<			ppiC		b3774/b3775			b3775		snp_intergenic			G		3959457	3959457	3959457	T			NC_000913		intergenic		-1	P4_G4_64			SNP
R	25	L		CGT	25	2		CTT			9.08589363e-02	uvrD	74	ssDNA translocase and dsDNA helicase - DNA helicase II	>		uvrD			b3813		b3813			snp_nonsynonymous			G		3998056	3998056	3998056	T			NC_000913		nonsynonymous		-1	P4_G4_64	11		SNP
V	678	E		GTA	678	2		GAA			2.07941532e-01	metE	2033	cobalamin-independent homocysteine transmethylase	>		metE			b3829		b3829			snp_nonsynonymous			T		4015085	4015085	4015085	A			NC_000913		nonsynonymous		-1	P4_G4_64	11		SNP
V	681	D		GTT	681	2		GAT			1.23701572e-01	metE	2042	cobalamin-independent homocysteine transmethylase	>		metE			b3829		b3829			snp_nonsynonymous			T		4015094	4015094	4015094	A			NC_000913		nonsynonymous		-1	P4_G4_64	11		SNP
I	596	I		ATA	596	3		ATT			5.42349815e-02	polA	1788	DNA polymerase I	>		polA			b3863		b3863			snp_synonymous			A		4048753	4048753	4048753	T			NC_000913		synonymous		-1	P4_G4_64	11		SNP
P	22	Q		CCG	22	2		CAG			1.34557247e-01	fdoH	65	formate dehydrogenase O subunit beta	<		fdoH			b3893		b3893			snp_nonsynonymous			G		4082695	4082695	4082695	T			NC_000913		nonsynonymous		-1	P4_G4_64	11		SNP
											1.52308464e-01	fdhD/yiiG	intergenic (+106/-47)	sulfurtransferase for molybdenum cofactor sulfuration/DUF3829 domain-containing lipoprotein YiiG	>/>			yiiG		b3895/b3896			b3896		snp_intergenic			A		4086955	4086955	4086955	C			NC_000913		intergenic		-1	P4_G4_64			SNP
											1.03319645e-01	fdhD/yiiG	intergenic (+116/-37)	sulfurtransferase for molybdenum cofactor sulfuration/DUF3829 domain-containing lipoprotein YiiG	>/>			yiiG		b3895/b3896			b3896		snp_intergenic			T		4086965	4086965	4086965	G			NC_000913		intergenic		-1	P4_G4_64			SNP
											2.98642534e-01	soxR	coding (382-384/465 nt)	DNA-binding transcriptional dual regulator SoxR	>		soxR			b4063		b4063			small_indel					4277850	4277852	4277850	AGT			NC_000913	3			-1	P4_G4_64			DEL
K	331	Q		AAA	331	1		CAA			1.03635311e-01	yjfF	991	galactofuranose ABC transporter putative membrane subunit YjtF	>		yjfF			b4231		b4231			snp_nonsynonymous			A		4454575	4454575	4454575	C			NC_000913		nonsynonymous		-1	P4_G4_64	11		SNP
R	97	L		CGT	97	2		CTT			1.09832764e-01	argI	290	ornithine carbamoyltransferase ArgI	<		argI			b4254		b4254			snp_nonsynonymous			C		4478024	4478024	4478024	A			NC_000913		nonsynonymous		-1	P4_G4_64	11		SNP
											1.68008099e-01	fimE/fimA	intergenic (+57/-120)	regulator for fimA/type 1 fimbriae major subunit	>/>			fimA		b4313/b4314			b4314		inversion					4542692	4542997	4542692	306-bp			NC_000913	306			-1	P4_G4_64			INV
L	258	V		TTA	258	1		GTA			5.67584038e-02	lgoD	772	L-galactonate oxidoreductase	>		lgoD			b4358		b4358			snp_nonsynonymous			T		4596763	4596763	4596763	G			NC_000913		nonsynonymous		-1	P4_G4_64	11		SNP
N	275	H		AAT	275	1		CAT			7.78145790e-02	lgoD	823	L-galactonate oxidoreductase	>		lgoD			b4358		b4358			snp_nonsynonymous			A		4596814	4596814	4596814	C			NC_000913		nonsynonymous		-1	P4_G4_64	11		SNP
D	278	E		GAC	278	3		GAA			1.63852215e-01	lgoD	834	L-galactonate oxidoreductase	>		lgoD			b4358		b4358			snp_nonsynonymous			C		4596825	4596825	4596825	A			NC_000913		nonsynonymous		-1	P4_G4_64	11		SNP
T	159	T		ACT	159	3		ACG			8.73198509e-02	fhuF	477	hydroxamate siderophore iron reductase	<		fhuF			b4367		b4367			snp_synonymous			A		4605189	4605189	4605189	C			NC_000913		synonymous		-1	P4_G4_64	11		SNP
T	51	K		ACA	51	2		AAA			8.21790695e-02	ytjA	152	DUF1328 domain-containing protein YtjA	>		ytjA			b4568		b4568			snp_nonsynonymous			C		4612281	4612281	4612281	A			NC_000913		nonsynonymous		-1	P4_G4_64	11		SNP
C	449	W		TGT	449	3		TGG			8.47587585e-02	creD	1347	putative inner membrane protein	>		creD			b4400		b4400			snp_nonsynonymous			T		4639526	4639526	4639526	G			NC_000913		nonsynonymous		-1	P4_G4_64	11		SNP
I	690	S		ATT	690	2		AGT			8.16497803e-02	htrE	2069	putative fimbrial usher protein HtrE	<		htrE			b0139		b0139			snp_nonsynonymous			A		153358	153358	153358	C			NC_000913		nonsynonymous		-1	P4_G5_64	11		SNP
											2.99829006e-01	hrpB/mrcB	intergenic (+47/-149)	putative ATP-dependent RNA helicase HrpB/peptidoglycan glycosyltransferase/peptidoglycan DD-transpeptidase MrcB	>/>			mrcB		b0148/b0149			b0149		snp_intergenic			C		164581	164581	164581	A			NC_000913		intergenic		-1	P4_G5_64			SNP
*	77	S		TAA	77	2		TCA			9.12170410e-02	ykfM	230	uncharacterized protein YkfM	<	ykfM				b4586	b4586				snp_nonsense			T		238507	238507	238507	G			NC_000913		nonsense		-1	P4_G5_64	11		SNP
I	72	L		ATT	72	1		CTT			1.22469425e-01	ykfM	214	uncharacterized protein YkfM	<		ykfM			b4586		b4586			snp_nonsynonymous			T		238523	238523	238523	G			NC_000913		nonsynonymous		-1	P4_G5_64	11		SNP
L	69	V		TTA	69	1		GTA			1.36494637e-01	ykfM	205	uncharacterized protein YkfM	<		ykfM			b4586		b4586			snp_nonsynonymous			A		238532	238532	238532	C			NC_000913		nonsynonymous		-1	P4_G5_64	11		SNP
N	237	K		AAC	237	3		AAA			6.14829063e-02	yagE	711	CP4-6 prophage; putative 2-keto-3-deoxygluconate aldolase	>		yagE			b0268		b0268			snp_nonsynonymous			C		282212	282212	282212	A			NC_000913		nonsynonymous		-1	P4_G5_64	11		SNP
H	379	Q		CAC	379	3		CAA			6.86817169e-02	yagH	1137	CP4-6 prophage; putative xylosidase/arabinosidase	>		yagH			b0271		b0271			snp_nonsynonymous			C		287149	287149	287149	A			NC_000913		nonsynonymous		-1	P4_G5_64	11		SNP
D	317	E		GAC	317	3		GAA			1.52018070e-01	paoC	951	aldehyde dehydrogenase: molybdenum cofactor-binding subunit	<		paoC			b0284		b0284			snp_nonsynonymous			G		299208	299208	299208	T			NC_000913		nonsynonymous		-1	P4_G5_64	11		SNP
V	64	V		GTG	64	3		GTT			5.50894737e-02	ykgL	192	uncharacterized protein YkgL	>		ykgL			b0295		b0295			snp_synonymous			G		311527	311527	311527	T			NC_000913		synonymous		-1	P4_G5_64	11		SNP
L	65	I		TTA	65	1		ATA			5.67078590e-02	ykgL	193	uncharacterized protein YkgL	>		ykgL			b0295		b0295		1	snp_nonsynonymous			T		311528	311528	311528	A			NC_000913		nonsynonymous		-1	P4_G5_64	11		SNP
I	65	I		ATT	65	3		ATA			5.30977249e-02	ykgL	195	uncharacterized protein YkgL	>		ykgL			b0295		b0295		1	snp_synonymous			T		311530	311530	311530	A			NC_000913		synonymous		-1	P4_G5_64	11		SNP
I	66	N		ATC	66	2		AAC			5.88941574e-02	ykgL	197	uncharacterized protein YkgL	>		ykgL			b0295		b0295			snp_nonsynonymous			T		311532	311532	311532	A			NC_000913		nonsynonymous		-1	P4_G5_64	11		SNP
S	81	A		TCC	81	1		GCC			7.04493523e-02	yahB	241	putative LysR-type DNA-binding transcriptional regulator YahB	<		yahB			b0316		b0316			snp_nonsynonymous			A		333417	333417	333417	C			NC_000913		nonsynonymous		-1	P4_G5_64	11		SNP
H	186	N		CAC	186	1		AAC			9.09824371e-02	lacA	556	galactoside O-acetyltransferase	<		lacA			b0342		b0342			snp_nonsynonymous			G		360529	360529	360529	T			NC_000913		nonsynonymous		-1	P4_G5_64	11		SNP
T	48	I		ACT	48	2		ATT			5.27009964e-02	lacY	143	lactose permease	<		lacY			b0343		b0343			snp_nonsynonymous			G		362261	362261	362261	A			NC_000913		nonsynonymous		-1	P4_G5_64	11		SNP
											5.13048172e-02	chiX	noncoding (68/84 nt)	small regulatory RNA ChiX	>		chiX			b4585		b4585			snp_noncoding			C		506495	506495	506495	A			NC_000913		noncoding		-1	P4_G5_64			SNP
											8.75296593e-02	cnoX/ybbO	intergenic (-55/+6)	chaperedoxin/NADP(+)-dependent aldehyde reductase	</<			cnoX		b0492/b0493			b0492		snp_intergenic			G		517558	517558	517558	T			NC_000913		intergenic		-1	P4_G5_64			SNP
Y	87	D		TAC	87	1		GAC			5.45368195e-02	ybcK	259	DLP12 prophage; putative recombinase	>		ybcK			b0544		b0544			snp_nonsynonymous			T		568384	568384	568384	G			NC_000913		nonsynonymous		-1	P4_G5_64	11		SNP
											1.38506889e-01	glnS/chiP	intergenic (+263/-314)	glutamine--tRNA ligase/chitobiose outer membrane channel	>/>			chiP		b0680/b0681			b0681		snp_intergenic			A		707244	707244	707244	C			NC_000913		intergenic		-1	P4_G5_64			SNP
											1.12676144e-01	mngA/mngB	intergenic (+11/-7)	2-O-alpha-mannosyl-D-glycerate specific PTS enzyme II/alpha-mannosidase	>/>			mngB		b0731/b0732			b0732		snp_intergenic			C		767195	767195	767195	A			NC_000913		intergenic		-1	P4_G5_64			SNP
N	289	K		AAC	289	3		AAA			1.54241085e-01	tolA	867	Tol-Pal system protein TolA	>		tolA			b0739		b0739			snp_nonsynonymous			C		776432	776432	776432	A			NC_000913		nonsynonymous		-1	P4_G5_64	11		SNP
K	19	T		AAG	19	2		ACG			5.28635025e-01	ybhS	56	putative ABC exporter membrane subunit YbhS	<		ybhS			b0793		b0793			snp_nonsynonymous			T		826421	826421	826421	G			NC_000913		nonsynonymous		-1	P4_G5_64	11		SNP
											1.15822792e-01	aroA/ycaL	intergenic (+127/-42)	3-phosphoshikimate 1-carboxyvinyltransferase/periplasmic protease YcaL	>/>			ycaL		b0908/b0909			b0909		snp_intergenic			T		959446	959446	959446	G			NC_000913		intergenic		-1	P4_G5_64			SNP
											8.55622292e-02	ompF	coding (1050/1089 nt)	outer membrane porin F	<		ompF		1	b0929		b0929			small_indel			G		985157	985157	985157	T			NC_000913				-1	P4_G5_64			INS
											1.89656258e-01	ompF	coding (840/1089 nt)	outer membrane porin F	<	ompF			1	b0929	b0929				small_indel			A		985367	985367	985367	C			NC_000913				-1	P4_G5_64			INS
											1.89657211e-01	ompF	coding (840/1089 nt)	outer membrane porin F	<	ompF			2	b0929	b0929				small_indel			G		985367	985367	985367	C			NC_000913				-1	P4_G5_64			INS
											5.11464982e-01	ompF	coding (434-446/1089 nt)	outer membrane porin F	<	ompF				b0929	b0929				small_indel					985761	985773	985761	TCATCGCTGTATG			NC_000913	13			-1	P4_G5_64			DEL
											1.08511448e-01	acpP/fabF	intergenic (+37/-51)	acyl carrier protein/beta-ketoacyl-[acyl carrier protein] synthase II	>/>			fabF		b1094/b1095			b1095		snp_intergenic			G		1151112	1151112	1151112	T			NC_000913		intergenic		-1	P4_G5_64			SNP
											1.15521908e-01	acpP/fabF	intergenic (+38/-50)	acyl carrier protein/beta-ketoacyl-[acyl carrier protein] synthase II	>/>			fabF		b1094/b1095			b1095		snp_intergenic			G		1151113	1151113	1151113	T			NC_000913		intergenic		-1	P4_G5_64			SNP
H	366	H		CAT	366	3		CAC			4.80077267e-01	icd	1098	isocitrate dehydrogenase	>		icd			b1136		b1136			snp_synonymous			T		1195444	1195444	1195444	C			NC_000913		synonymous		-1	P4_G5_64	11		SNP
T	370	T		ACT	370	3		ACC			4.44586754e-01	icd	1110	isocitrate dehydrogenase	>		icd			b1136		b1136			snp_synonymous			T		1195456	1195456	1195456	C			NC_000913		synonymous		-1	P4_G5_64	11		SNP
L	375	L		CTA	375	1		TTA			4.05427933e-01	icd	1123	isocitrate dehydrogenase	>		icd			b1136		b1136		1	snp_synonymous			C		1195469	1195469	1195469	T			NC_000913		synonymous		-1	P4_G5_64	11		SNP
L	375	L		TTG	375	3		TTA			4.12872791e-01	icd	1125	isocitrate dehydrogenase	>		icd			b1136		b1136		1	snp_synonymous			G		1195471	1195471	1195471	A			NC_000913		synonymous		-1	P4_G5_64	11		SNP
N	385	N		AAT	385	3		AAC			2.47201920e-01	icd	1155	isocitrate dehydrogenase	>		icd			b1136		b1136			snp_synonymous			T		1195501	1195501	1195501	C			NC_000913		synonymous		-1	P4_G5_64	11		SNP
A	386	A		GCC	386	3		GCG			2.47282982e-01	icd	1158	isocitrate dehydrogenase	>		icd			b1136		b1136			snp_synonymous			C		1195504	1195504	1195504	G			NC_000913		synonymous		-1	P4_G5_64	11		SNP
K	387	K		AAG	387	3		AAA			2.06152916e-01	icd	1161	isocitrate dehydrogenase	>		icd			b1136		b1136			snp_synonymous			G		1195507	1195507	1195507	A			NC_000913		synonymous		-1	P4_G5_64	11		SNP
T	390	T		ACT	390	3		ACC			1.58546448e-01	icd	1170	isocitrate dehydrogenase	>		icd			b1136		b1136			snp_synonymous			T		1195516	1195516	1195516	C			NC_000913		synonymous		-1	P4_G5_64	11		SNP
E	394	E		GAA	394	3		GAG			1.07044220e-01	icd	1182	isocitrate dehydrogenase	>		icd			b1136		b1136			snp_synonymous			A		1195528	1195528	1195528	G			NC_000913		synonymous		-1	P4_G5_64	11		SNP
S	71	R		AGT	71	3		AGG			5.46965599e-02	ymfD	213	e14 prophage; putative SAM-dependent methyltransferase	<		ymfD			b1137		b1137			snp_nonsynonymous			A		1196544	1196544	1196544	C			NC_000913		nonsynonymous		-1	P4_G5_64	11		SNP
R	376	*		AGA	376	1		TGA			5.50622940e-02	intE	1126	e14 prophage; putative integrase	<		intE			b1140		b1140			snp_nonsynonymous			T		1198905	1198905	1198905	A			NC_000913		nonsynonymous		-1	P4_G5_64	11		SNP
											2.19129562e-01	icdC	pseudogene (12/165 nt)	protein IcdC	>		icdC			b4519		b4519			snp_pseudogene			C		1210648	1210648	1210648	T			NC_000913		pseudogene		-1	P4_G5_64			SNP
											1.59951687e-01	icdC	pseudogene (24/165 nt)	protein IcdC	>		icdC			b4519		b4519			snp_pseudogene			C		1210660	1210660	1210660	T			NC_000913		pseudogene		-1	P4_G5_64			SNP
											1.26575470e-01	icdC	pseudogene (37/165 nt)	protein IcdC	>		icdC			b4519		b4519			snp_pseudogene			T		1210673	1210673	1210673	C			NC_000913		pseudogene		-1	P4_G5_64			SNP
											1.21663570e-01	icdC	pseudogene (39/165 nt)	protein IcdC	>		icdC			b4519		b4519			snp_pseudogene			A		1210675	1210675	1210675	G			NC_000913		pseudogene		-1	P4_G5_64			SNP
											7.01627731e-02	icdC	pseudogene (69/165 nt)	protein IcdC	>		icdC			b4519		b4519			snp_pseudogene			C		1210705	1210705	1210705	T			NC_000913		pseudogene		-1	P4_G5_64			SNP
P	36	Q		CCG	36	2		CAG			6.70366287e-02	rsxC	107	SoxR [2Fe-2S] reducing system protein RsxC	>		rsxC			b1629		b1629			snp_nonsynonymous			C		1706249	1706249	1706249	A			NC_000913		nonsynonymous		-1	P4_G5_64	11		SNP
S	141	I		AGT	141	2		ATT			9.82561111e-02	yedE	422	putative selenium transporter YedE	>		yedE			b1929		b1929			snp_nonsynonymous			G		2007922	2007922	2007922	T			NC_000913		nonsynonymous		-1	P4_G5_64	11		SNP
											5.36055565e-02	yegS/gatR	intergenic (+46/+36)	lipid kinase/DNA-binding transcriptional repressor GatR, N-terminal fragment	>/<			gatR		b2086/b4498			b4498		snp_intergenic			A		2168881	2168881	2168881	G			NC_000913		intergenic		-1	P4_G5_64			SNP
											5.66759109e-02	yegS/gatR	intergenic (+47/+35)	lipid kinase/DNA-binding transcriptional repressor GatR, N-terminal fragment	>/<			gatR		b2086/b4498			b4498		snp_intergenic			A		2168882	2168882	2168882	C			NC_000913		intergenic		-1	P4_G5_64			SNP
											6.60290718e-02	yegS/gatR	intergenic (+53/+29)	lipid kinase/DNA-binding transcriptional repressor GatR, N-terminal fragment	>/<			gatR		b2086/b4498			b4498		snp_intergenic			T		2168888	2168888	2168888	A			NC_000913		intergenic		-1	P4_G5_64			SNP
											6.60839081e-02	yegS/gatR	intergenic (+54/+28)	lipid kinase/DNA-binding transcriptional repressor GatR, N-terminal fragment	>/<			gatR		b2086/b4498			b4498		snp_intergenic			T		2168889	2168889	2168889	A			NC_000913		intergenic		-1	P4_G5_64			SNP
											5.61747551e-02	yegS/gatR	intergenic (+60/+22)	lipid kinase/DNA-binding transcriptional repressor GatR, N-terminal fragment	>/<			gatR		b2086/b4498			b4498		snp_intergenic			G		2168895	2168895	2168895	T			NC_000913		intergenic		-1	P4_G5_64			SNP
											5.72915077e-02	yegS/gatR	intergenic (+61/+21)	lipid kinase/DNA-binding transcriptional repressor GatR, N-terminal fragment	>/<			gatR		b2086/b4498			b4498		snp_intergenic			C		2168896	2168896	2168896	T			NC_000913		intergenic		-1	P4_G5_64			SNP
											1.22158051e-01	gatY/fbaB	intergenic (-25/+283)	tagatose-1,6-bisphosphate aldolase 2 subunit GatY/fructose-bisphosphate aldolase class I	</<			gatY		b2096/b2097			b2096		snp_intergenic			T		2176453	2176453	2176453	G			NC_000913		intergenic		-1	P4_G5_64			SNP
											2.80483246e-01	gatY/fbaB	intergenic (-30/+278)	tagatose-1,6-bisphosphate aldolase 2 subunit GatY/fructose-bisphosphate aldolase class I	</<			gatY		b2096/b2097			b2096		snp_intergenic			A		2176458	2176458	2176458	C			NC_000913		intergenic		-1	P4_G5_64			SNP
											2.29997635e-01	gatY/fbaB	intergenic (-41/+267)	tagatose-1,6-bisphosphate aldolase 2 subunit GatY/fructose-bisphosphate aldolase class I	</<			gatY		b2096/b2097			b2096		snp_intergenic			T		2176469	2176469	2176469	G			NC_000913		intergenic		-1	P4_G5_64			SNP
											9.77911949e-02	gatY/fbaB	intergenic (-74/+234)	tagatose-1,6-bisphosphate aldolase 2 subunit GatY/fructose-bisphosphate aldolase class I	</<			gatY		b2096/b2097			b2096		snp_intergenic			A		2176502	2176502	2176502	T			NC_000913		intergenic		-1	P4_G5_64			SNP
											1.05823040e-01	gatY/fbaB	intergenic (-75/+233)	tagatose-1,6-bisphosphate aldolase 2 subunit GatY/fructose-bisphosphate aldolase class I	</<			gatY		b2096/b2097			b2096		snp_intergenic			A		2176503	2176503	2176503	C			NC_000913		intergenic		-1	P4_G5_64			SNP
G	87	D		GGC	87	2		GAC			9.11457539e-01	gyrA	260	DNA gyrase subunit A	<		gyrA			b2231		b2231			snp_nonsynonymous			C		2338385	2338385	2338385	T			NC_000913		nonsynonymous		-1	P4_G5_64	11		SNP
											8.14479638e-02	gyrA	coding (247-249/2628 nt)	DNA gyrase subunit A	<	gyrA				b2231	b2231				small_indel					2338396	2338398	2338396	CGA			NC_000913	3			-1	P4_G5_64			DEL
											1.45384789e-01	yfcU	pseudogene (763/2646 nt)	putative outer membrane usher protein YfcU	<		yfcU			b4661		b4661			snp_pseudogene			A		2453463	2453463	2453463	C			NC_000913		pseudogene		-1	P4_G5_64			SNP
K	433	Q		AAA	433	1		CAA			1.51848316e-01	yfdI	1297	CPS-53 (KpLE1) prophage; serotype specific glucosyl transferase	>		yfdI			b2352		b2352			snp_nonsynonymous			A		2469651	2469651	2469651	C			NC_000913		nonsynonymous		-1	P4_G5_64	11		SNP
											7.60979652e-02	rnlB/yfjP	intergenic (+113/-242)	CP4-57 prophage; antitoxin RnlB/CP4-57 prophage; putative GTP-binding protein YfjP	>/>			yfjP		b2631/b2632			b2632		snp_intergenic			A		2767468	2767468	2767468	C			NC_000913		intergenic		-1	P4_G5_64			SNP
											7.04145432e-02	rnlB/yfjP	intergenic (+118/-237)	CP4-57 prophage; antitoxin RnlB/CP4-57 prophage; putative GTP-binding protein YfjP	>/>			yfjP		b2631/b2632			b2632		snp_intergenic			G		2767473	2767473	2767473	T			NC_000913		intergenic		-1	P4_G5_64			SNP
											5.44004440e-02	gcvA/gcvB	intergenic (-25/-104)	DNA-binding transcriptional dual regulator GcvA/small regulatory RNA GcvB	</>			gcvA		b2808/b4443			b2808		snp_intergenic			T		2942592	2942592	2942592	G			NC_000913		intergenic		-1	P4_G5_64			SNP
											5.22723198e-02	gcvA/gcvB	intergenic (-26/-103)	DNA-binding transcriptional dual regulator GcvA/small regulatory RNA GcvB	</>			gcvA		b2808/b4443			b2808		snp_intergenic			C		2942593	2942593	2942593	A			NC_000913		intergenic		-1	P4_G5_64			SNP
											7.06911087e-02	yqeG/yqeH	intergenic (+27/-433)	putative transporter YqeG/putative LuxR family transcriptional regulator YqeH	>/>			yqeH		b2845/b2846			b2846		snp_intergenic			T		2987103	2987103	2987103	C			NC_000913		intergenic		-1	P4_G5_64			SNP
											7.27262497e-02	yqeG/yqeH	intergenic (+28/-432)	putative transporter YqeG/putative LuxR family transcriptional regulator YqeH	>/>			yqeH		b2845/b2846			b2846		snp_intergenic			A		2987104	2987104	2987104	T			NC_000913		intergenic		-1	P4_G5_64			SNP
											7.10244179e-02	yqeG/yqeH	intergenic (+29/-431)	putative transporter YqeG/putative LuxR family transcriptional regulator YqeH	>/>			yqeH		b2845/b2846			b2846		snp_intergenic			G		2987105	2987105	2987105	A			NC_000913		intergenic		-1	P4_G5_64			SNP
											6.95657730e-02	yqeL	coding (19/81 nt)	uncharacterized protein YqeL	<	yqeL			1	b4683	b4683				small_indel			G		2989881	2989881	2989881	T			NC_000913				-1	P4_G5_64			INS
											6.16664886e-02	yqeL	coding (10/81 nt)	uncharacterized protein YqeL	<	yqeL				b4683	b4683				small_indel					2989890	2989890	2989890	C			NC_000913	1			-1	P4_G5_64			DEL
K	281	Q		AAA	281	1		CAA			1.28569126e-01	ygeV	841	putative sigma(54)-dependent transcriptional regulator YgeV	<		ygeV			b2869		b2869			snp_nonsynonymous			T		3004946	3004946	3004946	G			NC_000913		nonsynonymous		-1	P4_G5_64	11		SNP
											1.68310642e-01	ygfF/gcvP	intergenic (-149/+118)	putative NAD(P)-binding oxidoreductase with NAD(P)-binding Rossmann-fold domain/glycine decarboxylase	</<			ygfF		b2902/b2903			b2902		snp_intergenic			G		3046050	3046050	3046050	T			NC_000913		intergenic		-1	P4_G5_64			SNP
H	180	Q		CAC	180	3		CAA			1.70900345e-01	ygfB	540	UPF0149 family protein YgfB	<		ygfB			b2909		b2909			snp_nonsynonymous			G		3054905	3054905	3054905	T			NC_000913		nonsynonymous		-1	P4_G5_64	11		SNP
V	231	F		GTC	231	1		TTC			1.53057575e-01	metK	691	methionine adenosyltransferase	>		metK			b2942		b2942			snp_nonsynonymous			G		3087396	3087396	3087396	T			NC_000913		nonsynonymous		-1	P4_G5_64	11		SNP
											5.01694679e-02	ygjV/uxaA	intergenic (-42/+41)	inner membrane protein/D-altronate dehydratase	</<			ygjV		b3090/b3091			b3090		snp_intergenic			T		3241786	3241786	3241786	C			NC_000913		intergenic		-1	P4_G5_64			SNP
											5.55939674e-02	ygjV/uxaA	intergenic (-51/+32)	inner membrane protein/D-altronate dehydratase	</<			ygjV		b3090/b3091			b3090		snp_intergenic			G		3241795	3241795	3241795	A			NC_000913		intergenic		-1	P4_G5_64			SNP
L	66	F		TTA	66	3		TTC			6.21461868e-02	mzrA	198	modulator protein MzrA	>		mzrA			b3096		b3096			snp_nonsynonymous			A		3248636	3248636	3248636	C			NC_000913		nonsynonymous		-1	P4_G5_64	11		SNP
[truncated: 3,698 more rows]
