# Supplementary material for: Consequences of benzalkonium chloride tolerance for selection dynamics and de novo resistance evolution driven by antibiotics
Source: NPJ Antimicrob Resist. 2026 Jan 8;4:2. doi: 10.1038/s44259-025-00170-8 (PMC12783665; doi:10.1038/s44259-025-00170-8)
Supplement: Supplementary file 2 — supplementary_data-revised. [file 44259_2025_170_MOESM2_ESM.zip › supplementary_data-revised/Supplementary data file 5.csv]

condition	strain	max_slide_gr.boot	technical_replicate	biological_replicate	concentration
M9:CIP6	S4?ompF	0	1	1	0,18
M9:CIP6	S4?ompF	0	2	1	0,18
M9:CIP6	S4?ompF	0	1	2	0,18
M9:CIP6	S4?ompF	0	2	2	0,18
M9:CIP6	S4?ompF	0	1	3	0,18
M9:CIP6	S4?ompF	0	2	3	0,18
M9:CIP6	S4?ompF	0	1	4	0,18
M9:CIP6	S4?ompF	0	2	4	0,18
M9:CIP6	S4?ompF	0	1	5	0,18
M9:CIP6	S4?ompF	0	2	5	0,18
M9:CIP6	WT?ompF	0	1	1	0,18
M9:CIP6	WT?ompF	0	2	1	0,18
M9:CIP6	WT?ompF	0	1	2	0,18
M9:CIP6	WT?ompF	0	2	2	0,18
M9:CIP6	WT?ompF	0	1	3	0,18
M9:CIP6	WT?ompF	0	2	3	0,18
M9:CIP6	WT?ompF	0	1	4	0,18
M9:CIP6	WT?ompF	0	2	4	0,18
M9:CIP6	WT?ompF	0	1	5	0,18
M9:CIP6	WT?ompF	0	2	5	0,18
M9:CIP7	S4?ompF	0	1	1	0,2
M9:CIP7	S4?ompF	0	2	1	0,2
M9:CIP7	S4?ompF	0	1	2	0,2
M9:CIP7	S4?ompF	0	2	2	0,2
M9:CIP7	S4?ompF	0	1	3	0,2
M9:CIP7	S4?ompF	0	2	3	0,2
M9:CIP7	S4?ompF	0	1	4	0,2
M9:CIP7	S4?ompF	0	2	4	0,2
M9:CIP7	S4?ompF	0	1	5	0,2
M9:CIP7	S4?ompF	0	2	5	0,2
M9:CIP7	WT?ompF	0	1	1	0,2
M9:CIP7	WT?ompF	0	2	1	0,2
M9:CIP7	WT?ompF	0	1	2	0,2
M9:CIP7	WT?ompF	0	2	2	0,2
M9:CIP7	WT?ompF	0	1	3	0,2
M9:CIP7	WT?ompF	0	2	3	0,2
M9:CIP7	WT?ompF	0	1	4	0,2
M9:CIP7	WT?ompF	0	2	4	0,2
M9:CIP7	WT?ompF	0	1	5	0,2
M9:CIP7	WT?ompF	0	2	5	0,2
M9	S4	0,825886821	1	1	0
M9	S4	1,167123026	2	1	0
M9	S4	0,811608686	1	2	0
M9	S4	0,999264203	2	2	0
M9	S4	0,912474478	1	3	0
M9	S4	1,050254529	2	3	0
M9	S4	1,022445412	1	4	0
M9	S4	1,114630677	2	4	0
M9	S4	0,986935971	1	5	0
M9	S4	1,061185158	2	5	0
M9	S4	0,837445159	1	6	0
M9	S4	1,135926932	2	6	0
M9	S4	0,873198744	1	7	0
M9	S4	0,986685173	2	7	0
M9:CIP1	S4	0,935927228	1	1	0,005
M9:CIP1	S4	0,931761773	2	1	0,005
M9:CIP1	S4	1,003524291	1	2	0,005
M9:CIP1	S4	0,995348146	2	2	0,005
M9:CIP1	S4	0,943404175	1	3	0,005
M9:CIP1	S4	0,993346152	2	3	0,005
M9:CIP1	S4	0,870766032	1	4	0,005
M9:CIP1	S4	0,986768661	2	4	0,005
M9:CIP1	S4	0,876695623	1	5	0,005
M9:CIP1	S4	1,032929396	2	5	0,005
M9:CIP1	S4	0,903962986	1	6	0,005
M9:CIP1	S4	1,059971959	2	6	0,005
M9:CIP1	S4	0,859697742	1	7	0,005
M9:CIP1	S4	0,949008308	2	7	0,005
M9:CIP2	S4	0,840494933	1	1	0,01
M9:CIP2	S4	0,790907742	2	1	0,01
M9:CIP2	S4	0,830449327	1	2	0,01
M9:CIP2	S4	0,826748799	2	2	0,01
M9:CIP2	S4	0,837013364	1	3	0,01
M9:CIP2	S4	0,801117008	2	3	0,01
M9:CIP2	S4	0,888182918	1	4	0,01
M9:CIP2	S4	0,874776208	2	4	0,01
M9:CIP2	S4	0,942942847	1	5	0,01
M9:CIP2	S4	0,968303187	2	5	0,01
M9:CIP2	S4	0,915881137	1	6	0,01
M9:CIP2	S4	0,878256092	2	6	0,01
M9:CIP2	S4	0,903336774	1	7	0,01
M9:CIP2	S4	0,990274012	2	7	0,01
M9:CIP3	S4	0,585431086	1	1	0,02
M9:CIP3	S4	0,539654068	2	1	0,02
M9:CIP3	S4	0,620802066	1	2	0,02
M9:CIP3	S4	0,480053526	2	2	0,02
M9:CIP3	S4	0,854128937	1	3	0,02
M9:CIP3	S4	0,536184483	2	3	0,02
M9:CIP3	S4	0,872114807	1	4	0,02
M9:CIP3	S4	0,560228492	2	4	0,02
M9:CIP3	S4	0,691534768	1	5	0,02
M9:CIP3	S4	0,766188742	2	5	0,02
M9:CIP3	S4	0,763596217	1	6	0,02
M9:CIP3	S4	0,744555788	2	6	0,02
M9:CIP3	S4	0,791270357	1	7	0,02
M9:CIP3	S4	0,678945379	2	7	0,02
M9:CIP4	S4	0,705195517	1	1	0,04
M9:CIP4	S4	0,49205128	2	1	0,04
M9:CIP4	S4	0,698425521	1	2	0,04
M9:CIP4	S4	0,139203613	2	2	0,04
M9:CIP4	S4	0,47928335	1	3	0,04
M9:CIP4	S4	0	2	3	0,04
M9:CIP4	S4	0,382959132	1	4	0,04
M9:CIP4	S4	0	2	4	0,04
M9:CIP4	S4	0,374484468	1	5	0,04
M9:CIP4	S4	0	2	5	0,04
M9:CIP4	S4	0,376761205	1	6	0,04
M9:CIP4	S4	0	2	6	0,04
M9:CIP4	S4	0,385061112	1	7	0,04
M9:CIP4	S4	0	2	7	0,04
M9:CIP5	S4	0	1	1	0,08
M9:CIP5	S4	0	2	1	0,08
M9:CIP5	S4	0	1	2	0,08
M9:CIP5	S4	0	2	2	0,08
M9:CIP5	S4	0	1	3	0,08
M9:CIP5	S4	0	2	3	0,08
M9:CIP5	S4	0	1	4	0,08
M9:CIP5	S4	0	2	4	0,08
M9:CIP5	S4	0	1	5	0,08
M9:CIP5	S4	0	2	5	0,08
M9:CIP5	S4	0	1	6	0,08
M9:CIP5	S4	0	2	6	0,08
M9:CIP5	S4	0	1	7	0,08
M9:CIP5	S4	0	2	7	0,08
M9	S4?ompF	0,364551323	1	1	0
M9	S4?ompF	0,431487254	2	1	0
M9	S4?ompF	0,391916155	1	2	0
M9	S4?ompF	0,469496223	2	2	0
M9	S4?ompF	0,358851592	1	3	0
M9	S4?ompF	0,420889967	2	3	0
M9	S4?ompF	0,384192056	1	4	0
M9	S4?ompF	0,408116525	2	4	0
M9	S4?ompF	0,457815097	1	5	0
M9	S4?ompF	0,398049105	2	5	0
M9:CIP1	S4?ompF	0,334306315	1	1	0,005
M9:CIP1	S4?ompF	0,407426244	2	1	0,005
M9:CIP1	S4?ompF	0,361873524	1	2	0,005
M9:CIP1	S4?ompF	0,40209798	2	2	0,005
M9:CIP1	S4?ompF	0,340230552	1	3	0,005
M9:CIP1	S4?ompF	0,391043593	2	3	0,005
M9:CIP1	S4?ompF	0,328906184	1	4	0,005
M9:CIP1	S4?ompF	0,369153189	2	4	0,005
M9:CIP1	S4?ompF	0,420246609	1	5	0,005
M9:CIP1	S4?ompF	0,380740628	2	5	0,005
M9:CIP2	S4?ompF	0,330264937	1	1	0,01
M9:CIP2	S4?ompF	0,358321367	2	1	0,01
M9:CIP2	S4?ompF	0,339244149	1	2	0,01
M9:CIP2	S4?ompF	0,373752111	2	2	0,01
M9:CIP2	S4?ompF	0,303458222	1	3	0,01
M9:CIP2	S4?ompF	0,362527278	2	3	0,01
M9:CIP2	S4?ompF	0,335234043	1	4	0,01
M9:CIP2	S4?ompF	0,312216779	2	4	0,01
M9:CIP2	S4?ompF	0,355864985	1	5	0,01
M9:CIP2	S4?ompF	0,369269606	2	5	0,01
M9:CIP3	S4?ompF	0,209173288	1	1	0,04
M9:CIP3	S4?ompF	0,263121894	2	1	0,04
M9:CIP3	S4?ompF	0,221726794	1	2	0,04
M9:CIP3	S4?ompF	0,358072282	2	2	0,04
M9:CIP3	S4?ompF	0,248543499	1	3	0,04
M9:CIP3	S4?ompF	0,292444913	2	3	0,04
M9:CIP3	S4?ompF	0,27561291	1	4	0,04
M9:CIP3	S4?ompF	0,230099285	2	4	0,04
M9:CIP3	S4?ompF	0,239593826	1	5	0,04
M9:CIP3	S4?ompF	0,229750702	2	5	0,04
M9:CIP4	S4?ompF	0,223011367	1	1	0,08
M9:CIP4	S4?ompF	0,262303426	2	1	0,08
M9:CIP4	S4?ompF	0,181410249	1	2	0,08
M9:CIP4	S4?ompF	0,295152524	2	2	0,08
M9:CIP4	S4?ompF	0,226592279	1	3	0,08
M9:CIP4	S4?ompF	0,304705273	2	3	0,08
M9:CIP4	S4?ompF	0,165164062	1	4	0,08
M9:CIP4	S4?ompF	0,211172912	2	4	0,08
M9:CIP4	S4?ompF	0,235822184	1	5	0,08
M9:CIP4	S4?ompF	0,267166581	2	5	0,08
M9:CIP5	S4?ompF	0,177590856	1	1	0,1
M9:CIP5	S4?ompF	0	2	1	0,1
M9:CIP5	S4?ompF	0	1	2	0,1
M9:CIP5	S4?ompF	0	2	2	0,1
M9:CIP5	S4?ompF	0,093752271	1	3	0,1
M9:CIP5	S4?ompF	0	2	3	0,1
M9:CIP5	S4?ompF	0,038554461	1	4	0,1
M9:CIP5	S4?ompF	0	2	4	0,1
M9:CIP5	S4?ompF	0	1	5	0,1
M9:CIP5	S4?ompF	0	2	5	0,1
M9:CIP6	S4?ompF	0,042533757	1	1	0,12
M9:CIP6	S4?ompF	0	2	1	0,12
M9:CIP6	S4?ompF	0	1	2	0,12
M9:CIP6	S4?ompF	0	2	2	0,12
M9:CIP6	S4?ompF	0	1	3	0,12
M9:CIP6	S4?ompF	0	2	3	0,12
M9:CIP6	S4?ompF	0	1	4	0,12
M9:CIP6	S4?ompF	0	2	4	0,12
M9:CIP6	S4?ompF	0	1	5	0,12
M9:CIP6	S4?ompF	0	2	5	0,12
M9:CIP7	S4?ompF	0	1	1	0,16
M9:CIP7	S4?ompF	0	2	1	0,16
M9:CIP7	S4?ompF	0	1	2	0,16
M9:CIP7	S4?ompF	0	2	2	0,16
M9:CIP7	S4?ompF	0	1	3	0,16
M9:CIP7	S4?ompF	0	2	3	0,16
M9:CIP7	S4?ompF	0	1	4	0,16
M9:CIP7	S4?ompF	0	2	4	0,16
M9:CIP7	S4?ompF	0	1	5	0,16
M9:CIP7	S4?ompF	0	2	5	0,16
M9	WT?ompF	0,914404629	1	1	0
M9	WT?ompF	1,069908025	2	1	0
M9	WT?ompF	0,980609805	1	2	0
M9	WT?ompF	1,239237652	2	2	0
M9	WT?ompF	1,006100425	1	3	0
M9	WT?ompF	1,165355203	2	3	0
M9	WT?ompF	0,955039052	1	4	0
M9	WT?ompF	1,156057143	2	4	0
M9	WT?ompF	1,148984915	1	5	0
M9	WT?ompF	1,078736367	2	5	0
M9:CIP1	WT?ompF	0,921492638	1	1	0,005
M9:CIP1	WT?ompF	1,12115943	2	1	0,005
M9:CIP1	WT?ompF	0,973770621	1	2	0,005
M9:CIP1	WT?ompF	1,159621237	2	2	0,005
M9:CIP1	WT?ompF	0,944438883	1	3	0,005
M9:CIP1	WT?ompF	1,086471384	2	3	0,005
M9:CIP1	WT?ompF	0,975491633	1	4	0,005
M9:CIP1	WT?ompF	0,899714406	2	4	0,005
M9:CIP1	WT?ompF	1,134204657	1	5	0,005
M9:CIP1	WT?ompF	0,945200804	2	5	0,005
M9:CIP2	WT?ompF	0,938844468	1	1	0,01
M9:CIP2	WT?ompF	1,103278341	2	1	0,01
M9:CIP2	WT?ompF	1,006456197	1	2	0,01
M9:CIP2	WT?ompF	1,080517377	2	2	0,01
M9:CIP2	WT?ompF	0,893205779	1	3	0,01
M9:CIP2	WT?ompF	1,051288395	2	3	0,01
M9:CIP2	WT?ompF	0,968874353	1	4	0,01
M9:CIP2	WT?ompF	0,928273027	2	4	0,01
M9:CIP2	WT?ompF	1,089162099	1	5	0,01
M9:CIP2	WT?ompF	0,894901438	2	5	0,01
M9:CIP3	WT?ompF	0,804437413	1	1	0,04
M9:CIP3	WT?ompF	0,766928977	2	1	0,04
M9:CIP3	WT?ompF	0,87493608	1	2	0,04
M9:CIP3	WT?ompF	0,6610361	2	2	0,04
M9:CIP3	WT?ompF	0,742986444	1	3	0,04
M9:CIP3	WT?ompF	0,744661029	2	3	0,04
M9:CIP3	WT?ompF	0,735337807	1	4	0,04
M9:CIP3	WT?ompF	0,819523074	2	4	0,04
M9:CIP3	WT?ompF	0,836360975	1	5	0,04
M9:CIP3	WT?ompF	0,58764034	2	5	0,04
M9:CIP4	WT?ompF	0,835053966	1	1	0,08
M9:CIP4	WT?ompF	0,644537764	2	1	0,08
M9:CIP4	WT?ompF	0,618063892	1	2	0,08
M9:CIP4	WT?ompF	0,406729943	2	2	0,08
M9:CIP4	WT?ompF	0,720202887	1	3	0,08
M9:CIP4	WT?ompF	0,402359289	2	3	0,08
M9:CIP4	WT?ompF	0,344369347	1	4	0,08
M9:CIP4	WT?ompF	0,307404975	2	4	0,08
M9:CIP4	WT?ompF	0,492617801	1	5	0,08
M9:CIP4	WT?ompF	0,280975533	2	5	0,08
M9:CIP5	WT?ompF	0,903425746	1	1	0,1
M9:CIP5	WT?ompF	0,373034421	2	1	0,1
M9:CIP5	WT?ompF	0,736667468	1	2	0,1
M9:CIP5	WT?ompF	0,401150613	2	2	0,1
M9:CIP5	WT?ompF	0,643533826	1	3	0,1
M9:CIP5	WT?ompF	0,392073534	2	3	0,1
M9:CIP5	WT?ompF	0,353470403	1	4	0,1
M9:CIP5	WT?ompF	0,343980313	2	4	0,1
M9:CIP5	WT?ompF	0,369663678	1	5	0,1
M9:CIP5	WT?ompF	0,26858812	2	5	0,1
M9:CIP6	WT?ompF	0,87264409	1	1	0,12
M9:CIP6	WT?ompF	0,407494494	2	1	0,12
M9:CIP6	WT?ompF	0,93118442	1	2	0,12
M9:CIP6	WT?ompF	0,373373016	2	2	0,12
M9:CIP6	WT?ompF	0,737638132	1	3	0,12
M9:CIP6	WT?ompF	0,340908756	2	3	0,12
M9:CIP6	WT?ompF	0,350414764	1	4	0,12
M9:CIP6	WT?ompF	0,245651249	2	4	0,12
M9:CIP6	WT?ompF	0,35398732	1	5	0,12
M9:CIP6	WT?ompF	0,220928348	2	5	0,12
M9:CIP7	WT?ompF	0,690914529	1	1	0,16
M9:CIP7	WT?ompF	0	2	1	0,16
M9:CIP7	WT?ompF	0,34407144	1	2	0,16
M9:CIP7	WT?ompF	0	2	2	0,16
M9:CIP7	WT?ompF	0,271626452	1	3	0,16
M9:CIP7	WT?ompF	0	2	3	0,16
M9:CIP7	WT?ompF	0,235501686	1	4	0,16
M9:CIP7	WT?ompF	0	2	4	0,16
M9:CIP7	WT?ompF	0	1	5	0,16
M9:CIP7	WT?ompF	0	2	5	0,16
M9	WT	0,937233496	1	1	0
M9	WT	1,088698459	2	1	0
M9	WT	1,150173501	1	2	0
M9	WT	1,300728991	2	2	0
M9	WT	1,262013474	1	3	0
M9	WT	1,394600608	2	3	0
M9	WT	1,092703008	1	4	0
M9	WT	1,241736089	2	4	0
M9	WT	1,194907434	1	5	0
M9	WT	1,216765963	2	5	0
M9	WT	1,203098151	1	6	0
M9	WT	1,086211994	2	6	0
M9	WT	1,297252957	1	7	0
M9	WT	1,103051525	2	7	0
M9:CIP1	WT	0,315489886	1	1	0,005
M9:CIP1	WT	0,361499617	2	1	0,005
M9:CIP1	WT	0,436648439	1	2	0,005
M9:CIP1	WT	0,431445068	2	2	0,005
M9:CIP1	WT	0,458668854	1	3	0,005
M9:CIP1	WT	0,485395243	2	3	0,005
M9:CIP1	WT	0,400007452	1	4	0,005
M9:CIP1	WT	0,47484101	2	4	0,005
M9:CIP1	WT	0,414182046	1	5	0,005
M9:CIP1	WT	0,405876687	2	5	0,005
M9:CIP1	WT	0,378414932	1	6	0,005
M9:CIP1	WT	0,419082085	2	6	0,005
M9:CIP1	WT	0,404050379	1	7	0,005
M9:CIP1	WT	0,447885785	2	7	0,005
M9:CIP2	WT	0	1	1	0,01
M9:CIP2	WT	0	2	1	0,01
M9:CIP2	WT	0	1	2	0,01
M9:CIP2	WT	0	2	2	0,01
M9:CIP2	WT	0	1	3	0,01
M9:CIP2	WT	0	2	3	0,01
M9:CIP2	WT	0	1	4	0,01
M9:CIP2	WT	0	2	4	0,01
M9:CIP2	WT	0	1	5	0,01
M9:CIP2	WT	0	2	5	0,01
M9:CIP2	WT	0	1	6	0,01
M9:CIP2	WT	0	2	6	0,01
M9:CIP2	WT	0	1	7	0,01
M9:CIP2	WT	0	2	7	0,01
M9:CIP3	WT	0	1	1	0,02
M9:CIP3	WT	0	2	1	0,02
M9:CIP3	WT	0	1	2	0,02
M9:CIP3	WT	0	2	2	0,02
M9:CIP3	WT	0	1	3	0,02
M9:CIP3	WT	0	2	3	0,02
M9:CIP3	WT	0	1	4	0,02
M9:CIP3	WT	0	2	4	0,02
M9:CIP3	WT	0	1	5	0,02
M9:CIP3	WT	0	2	5	0,02
M9:CIP3	WT	0	1	6	0,02
M9:CIP3	WT	0	2	6	0,02
M9:CIP3	WT	0	1	7	0,02
M9:CIP3	WT	0	2	7	0,02
M9:CIP4	WT	0	1	1	0,04
M9:CIP4	WT	0	2	1	0,04
M9:CIP4	WT	0	1	2	0,04
M9:CIP4	WT	0	2	2	0,04
M9:CIP4	WT	0	1	3	0,04
M9:CIP4	WT	0	2	3	0,04
M9:CIP4	WT	0	1	4	0,04
M9:CIP4	WT	0	2	4	0,04
M9:CIP4	WT	0	1	5	0,04
M9:CIP4	WT	0	2	5	0,04
M9:CIP4	WT	0	1	6	0,04
M9:CIP4	WT	0	2	6	0,04
M9:CIP4	WT	0	1	7	0,04
M9:CIP4	WT	0	2	7	0,04
M9:CIP5	WT	0	1	1	0,08
M9:CIP5	WT	0,119098724	2	1	0,08
M9:CIP5	WT	0	1	2	0,08
M9:CIP5	WT	0	2	2	0,08
M9:CIP5	WT	0	1	3	0,08
M9:CIP5	WT	0	2	3	0,08
M9:CIP5	WT	0	1	4	0,08
M9:CIP5	WT	0	2	4	0,08
M9:CIP5	WT	0	1	5	0,08
M9:CIP5	WT	0	2	5	0,08
M9:CIP5	WT	0	1	6	0,08
M9:CIP5	WT	0	2	6	0,08
M9:CIP5	WT	0	1	7	0,08
M9:CIP5	WT	0	2	7	0,08
M9	S4?ompF	0,33679525	1	6	0
M9	S4?ompF	0,413627107	1	7	0
M9	S4?ompF	0,381583046	1	8	0
M9	S4?ompF	0,36190934	1	9	0
M9	S4?ompF	0,363942158	1	10	0
M9	WT?ompF	0,921199224	1	6	0
M9	WT?ompF	0,907694595	1	7	0
M9	WT?ompF	0,937825072	1	8	0
M9	WT?ompF	0,924090524	1	9	0
M9	WT?ompF	1,07334232	1	10	0
M9:CIP1	S4?ompF	0,394228429	1	6	0,0025
M9:CIP1	S4?ompF	0,519548193	1	7	0,0025
M9:CIP1	S4?ompF	0,451483834	1	8	0,0025
M9:CIP1	S4?ompF	0,373476379	1	9	0,0025
M9:CIP1	S4?ompF	0,394308468	1	10	0,0025
M9:CIP1	WT?ompF	0,929432758	1	6	0,0025
M9:CIP1	WT?ompF	0,949196129	1	7	0,0025
M9:CIP1	WT?ompF	0,970692045	1	8	0,0025
M9:CIP1	WT?ompF	0,952383177	1	9	0,0025
M9:CIP1	WT?ompF	0,931202347	1	10	0,0025
M9:CIP2	S4?ompF	0,401370354	1	6	0,005
M9:CIP2	S4?ompF	0,454824821	1	7	0,005
M9:CIP2	S4?ompF	0,434471828	1	8	0,005
M9:CIP2	S4?ompF	0,372683707	1	9	0,005
M9:CIP2	S4?ompF	0,372594887	1	10	0,005
M9:CIP2	WT?ompF	0,953514597	1	6	0,005
M9:CIP2	WT?ompF	0,849633392	1	7	0,005
M9:CIP2	WT?ompF	0,874015179	1	8	0,005
M9:CIP2	WT?ompF	0,909008561	1	9	0,005
M9:CIP2	WT?ompF	1,012901771	1	10	0,005
M9:CIP3	S4?ompF	0,384375295	1	6	0,01
M9:CIP3	S4?ompF	0,439030018	1	7	0,01
M9:CIP3	S4?ompF	0,418119891	1	8	0,01
M9:CIP3	S4?ompF	0,355765156	1	9	0,01
M9:CIP3	S4?ompF	0,355500876	1	10	0,01
M9:CIP3	WT?ompF	0,894003385	1	6	0,01
M9:CIP3	WT?ompF	0,908376735	1	7	0,01
M9:CIP3	WT?ompF	0,886208921	1	8	0,01
M9:CIP3	WT?ompF	0,936737683	1	9	0,01
M9:CIP3	WT?ompF	1,103314216	1	10	0,01
M9:CIP4	S4?ompF	0,334432271	1	6	0,02
M9:CIP4	S4?ompF	0,32544522	1	7	0,02
M9:CIP4	S4?ompF	0,322192583	1	8	0,02
M9:CIP4	S4?ompF	0,276477656	1	9	0,02
M9:CIP4	S4?ompF	0,24933069	1	10	0,02
M9:CIP4	WT?ompF	0,866398103	1	6	0,02
M9:CIP4	WT?ompF	0,989114625	1	7	0,02
M9:CIP4	WT?ompF	0,85081809	1	8	0,02
M9:CIP4	WT?ompF	0,899284467	1	9	0,02
M9:CIP4	WT?ompF	0,985257864	1	10	0,02
M9:CIP5	S4?ompF	0,274423064	1	6	0,04
M9:CIP5	S4?ompF	0,292017563	1	7	0,04
M9:CIP5	S4?ompF	0,268052123	1	8	0,04
M9:CIP5	S4?ompF	0,236399752	1	9	0,04
M9:CIP5	S4?ompF	0,246931779	1	10	0,04
M9:CIP5	WT?ompF	0,918828688	1	6	0,04
M9:CIP5	WT?ompF	0,858524742	1	7	0,04
M9:CIP5	WT?ompF	0,823204452	1	8	0,04
M9:CIP5	WT?ompF	0,898103487	1	9	0,04
M9:CIP5	WT?ompF	0,876325308	1	10	0,04
M9:CIP6	S4?ompF	0,241654571	1	6	0,08
M9:CIP6	S4?ompF	0,352553874	1	7	0,08
M9:CIP6	S4?ompF	0,235653851	1	8	0,08
M9:CIP6	S4?ompF	0,335059316	1	9	0,08
M9:CIP6	S4?ompF	0,282758121	1	10	0,08
M9:CIP6	WT?ompF	0,689461318	1	6	0,08
M9:CIP6	WT?ompF	0,694773071	1	7	0,08
M9:CIP6	WT?ompF	0,444217192	1	8	0,08
M9:CIP6	WT?ompF	0,348032959	1	9	0,08
M9:CIP6	WT?ompF	0,358660614	1	10	0,08
M9:CIP7	S4?ompF	0	1	6	0,16
M9:CIP7	S4?ompF	0	1	7	0,16
M9:CIP7	S4?ompF	0	1	8	0,16
M9:CIP7	S4?ompF	0	1	9	0,16
M9:CIP7	S4?ompF	0	1	10	0,16
M9:CIP7	WT?ompF	0	1	6	0,16
M9:CIP7	WT?ompF	0	1	7	0,16
M9:CIP7	WT?ompF	0	1	8	0,16
M9:CIP7	WT?ompF	0	1	9	0,16
M9:CIP7	WT?ompF	0	1	10	0,16
