# Supplementary material for: Consequences of benzalkonium chloride tolerance for selection dynamics and de novo resistance evolution driven by antibiotics
Source: NPJ Antimicrob Resist. 2026 Jan 8;4:2. doi: 10.1038/s44259-025-00170-8 (PMC12783665; doi:10.1038/s44259-025-00170-8)
Supplement: Supplementary file 2 — supplementary_data-revised. [file 44259_2025_170_MOESM2_ESM.zip › supplementary_data-revised/Supplementary data file 6.csv]

strain	plate	fraction	CFU
S1	nonselective	0,0000005	109
S1	nonselective	0,0000005	130
S1	nonselective	0,0000005	113
S1	nonselective	0,0000005	134
S1	nonselective	0,0000005	125
S1	nonselective	0,0000005	116
S1	selective	1	1
S1	selective	1	1
S1	selective	1	1
S1	selective	1	1
S1	selective	1	1
S1	selective	1	1
S1	selective	1	1
S1	selective	1	2
S1	selective	1	2
S1	selective	1	5
S1	selective	1	0
S1	selective	1	0
S1	selective	1	0
S1	selective	1	0
S1	selective	1	0
S1	selective	1	0
S1	selective	1	0
S1	selective	1	0
S1	selective	1	0
S1	selective	1	0
S1	selective	1	0
S1	selective	1	0
S1	selective	1	0
S1	selective	1	0
S1	selective	1	0
S1	selective	1	0
S1	selective	1	0
S1	selective	1	0
S1	selective	1	0
S1	selective	1	0
S1	selective	1	0
S1	selective	1	0
S1	selective	1	0
S1	selective	1	0
S1	selective	1	0
S1	selective	1	0
S1	selective	1	0
S1	selective	1	0
S1	selective	1	0
S1	selective	1	0
S1	selective	1	0
S1	selective	1	0
S1	selective	1	0
S1	selective	1	0
S1	selective	1	0
S1	selective	1	0
S1	selective	1	0
S1	selective	1	0
S2	nonselective	0,0000005	245
S2	nonselective	0,0000005	240
S2	nonselective	0,0000005	145
S2	nonselective	0,0000005	192
S2	nonselective	0,0000005	137
S2	nonselective	0,0000005	135
S2	selective	1	1
S2	selective	1	1
S2	selective	1	1
S2	selective	1	1
S2	selective	1	3
S2	selective	1	3
S2	selective	1	7
S2	selective	1	10
S2	selective	1	0
S2	selective	1	0
S2	selective	1	0
S2	selective	1	0
S2	selective	1	0
S2	selective	1	0
S2	selective	1	0
S2	selective	1	0
S2	selective	1	0
S2	selective	1	0
S2	selective	1	0
S2	selective	1	0
S2	selective	1	0
S2	selective	1	0
S2	selective	1	0
S2	selective	1	0
S2	selective	1	0
S2	selective	1	0
S2	selective	1	0
S2	selective	1	0
S2	selective	1	0
S2	selective	1	0
S2	selective	1	0
S2	selective	1	0
S2	selective	1	0
S2	selective	1	0
S2	selective	1	0
S2	selective	1	0
S2	selective	1	0
S2	selective	1	0
S2	selective	1	0
S2	selective	1	0
S2	selective	1	0
S2	selective	1	0
S2	selective	1	0
S2	selective	1	0
S2	selective	1	0
S2	selective	1	0
S2	selective	1	0
S2	selective	1	0
S3	nonselective	0,0000005	71
S3	nonselective	0,0000005	69
S3	nonselective	0,0000005	57
S3	nonselective	0,0000005	84
S3	nonselective	0,0000005	99
S3	selective	1	0
S3	selective	1	0
S3	selective	1	1
S3	selective	1	1
S3	selective	1	0
S3	selective	1	0
S3	selective	1	4
S3	selective	1	0
S3	selective	1	0
S3	selective	1	0
S3	selective	1	0
S3	selective	1	1
S3	selective	1	0
S3	selective	1	2
S3	selective	1	0
S3	selective	1	0
S3	selective	1	1
S3	selective	1	0
S3	selective	1	0
S3	selective	1	0
S3	selective	1	0
S3	selective	1	3
S3	selective	1	0
S3	selective	1	0
S3	selective	1	0
S3	selective	1	0
S3	selective	1	0
S3	selective	1	1
S3	selective	1	0
S3	selective	1	0
S3	selective	1	0
S3	selective	1	0
S3	selective	1	5
S3	selective	1	0
S3	selective	1	0
S3	selective	1	1
S3	selective	1	0
S3	selective	1	0
S3	selective	1	5
S3	selective	1	0
S3	selective	1	0
S3	selective	1	0
S3	selective	1	2
S3	selective	1	1
S3	selective	1	1
S3	selective	1	0
S3	selective	1	0
S3	selective	1	0
S5	nonselective	0,0000005	275
S5	nonselective	0,0000005	276
S5	nonselective	0,0000005	273
S5	nonselective	0,0000005	225
S5	nonselective	0,0000005	315
S5	nonselective	0,0000005	324
S5	selective	1	0
S5	selective	1	0
S5	selective	1	0
S5	selective	1	0
S5	selective	1	0
S5	selective	1	0
S5	selective	1	0
S5	selective	1	0
S5	selective	1	0
S5	selective	1	0
S5	selective	1	62
S5	selective	1	0
S5	selective	1	1
S5	selective	1	0
S5	selective	1	0
S5	selective	1	0
S5	selective	1	1
S5	selective	1	0
S5	selective	1	0
S5	selective	1	1
S5	selective	1	0
S5	selective	1	0
S5	selective	1	0
S5	selective	1	0
S5	selective	1	3
S5	selective	1	0
S5	selective	1	0
S5	selective	1	1
S5	selective	1	1
S5	selective	1	0
S5	selective	1	13
S5	selective	1	3
S5	selective	1	103
S5	selective	1	0
S5	selective	1	0
S5	selective	1	2
S5	selective	1	4
S5	selective	1	0
S5	selective	1	1
S5	selective	1	1
S5	selective	1	0
S5	selective	1	0
S5	selective	1	1
S5	selective	1	0
S5	selective	1	0
S5	selective	1	0
S5	selective	1	1
S5	selective	1	0
S6	nonselective	0,0000005	99
S6	nonselective	0,0000005	133
S6	nonselective	0,0000005	132
S6	nonselective	0,0000005	106
S6	nonselective	0,0000005	93
S6	nonselective	0,0000005	116
S6	selective	1	181
S6	selective	1	4
S6	selective	1	1
S6	selective	1	4
S6	selective	1	2
S6	selective	1	4
S6	selective	1	6
S6	selective	1	1
S6	selective	1	6
S6	selective	1	4
S6	selective	1	1
S6	selective	1	2
S6	selective	1	1
S6	selective	1	1
S6	selective	1	1
S6	selective	1	1
S6	selective	1	1
S6	selective	1	1
S6	selective	1	0
S6	selective	1	0
S6	selective	1	0
S6	selective	1	0
S6	selective	1	0
S6	selective	1	0
S6	selective	1	0
S6	selective	1	0
S6	selective	1	0
S6	selective	1	0
S6	selective	1	0
S6	selective	1	0
S6	selective	1	0
S6	selective	1	0
S6	selective	1	0
S6	selective	1	0
S6	selective	1	0
S6	selective	1	0
S6	selective	1	0
S6	selective	1	0
S6	selective	1	0
S6	selective	1	0
S6	selective	1	0
S6	selective	1	0
S6	selective	1	0
S6	selective	1	0
S6	selective	1	0
S6	selective	1	0
S6	selective	1	0
S6	selective	1	0
WT	nonselective	0,0000005	95
WT	nonselective	0,0000005	79
WT	nonselective	0,0000005	69
WT	nonselective	0,0000005	84
WT	nonselective	0,0000005	108
WT	nonselective	0,0000005	138
WT	selective	1	0
WT	selective	1	0
WT	selective	1	0
WT	selective	1	0
WT	selective	1	0
WT	selective	1	0
WT	selective	1	0
WT	selective	1	0
WT	selective	1	0
WT	selective	1	0
WT	selective	1	0
WT	selective	1	0
WT	selective	1	0
WT	selective	1	0
WT	selective	1	0
WT	selective	1	0
WT	selective	1	0
WT	selective	1	0
WT	selective	1	0
WT	selective	1	0
WT	selective	1	0
WT	selective	1	0
WT	selective	1	0
WT	selective	1	0
WT	selective	1	0
WT	selective	1	0
WT	selective	1	0
WT	selective	1	0
WT	selective	1	0
WT	selective	1	0
WT	selective	1	0
WT	selective	1	0
WT	selective	1	0
WT	selective	1	0
WT	selective	1	0
WT	selective	1	0
WT	selective	1	0
WT	selective	1	0
WT	selective	1	0
WT	selective	1	0
WT	selective	1	0
WT	selective	1	0
WT	selective	1	1
WT	selective	1	1
WT	selective	1	1
WT	selective	1	2
WT	selective	1	5
WT	selective	1	35
S4	selective	1	4
S4	selective	1	2
S4	selective	1	1
S4	selective	1	1
S4	selective	1	1
S4	selective	1	1
S4	selective	1	1
S4	selective	1	3
S4	selective	1	1
S4	selective	1	2
S4	selective	1	3
S4	selective	1	0
S4	selective	1	0
S4	selective	1	0
S4	selective	1	0
S4	selective	1	0
S4	selective	1	0
S4	selective	1	0
S4	selective	1	0
S4	selective	1	0
S4	selective	1	0
S4	selective	1	0
S4	selective	1	0
S4	selective	1	0
S4	selective	1	0
S4	selective	1	0
S4	selective	1	0
S4	selective	1	0
S4	selective	1	0
S4	selective	1	0
S4	selective	1	0
S4	selective	1	0
S4	selective	1	0
S4	selective	1	0
S4	selective	1	0
S4	selective	1	0
S4	selective	1	0
S4	selective	1	0
S4	selective	1	0
S4	selective	1	0
S4	selective	1	0
S4	selective	1	0
S4	selective	1	0
S4	selective	1	0
S4	selective	1	0
S4	selective	1	0
S4	selective	1	0
S4	selective	1	0
S4	nonselective	0,00000005	4
S4	nonselective	0,00000005	17
S4	nonselective	0,00000005	9
S4	nonselective	0,00000005	10
S4	nonselective	0,00000005	17
S4	nonselective	0,00000005	7
S4	nonselective	0,00000005	12
S4	nonselective	0,00000005	6
S4	nonselective	0,00000005	6
S4	nonselective	0,00000005	5
S4	nonselective	0,00000005	11
S4	nonselective	0,00000005	5
